# Supplementary material for: Convergent trends and spatiotemporal patterns of Aedes-borne arboviruses in Mexico and Central America
Source: PLoS Negl Trop Dis. 2023 Sep 6;17(9):e0011169. doi: 10.1371/journal.pntd.0011169 (PMC10506721; doi:10.1371/journal.pntd.0011169)
Supplement: S1 Table — (XLSX) [file pntd.0011169.s013.xlsx]

## Sheet: Sheet1
Virus	Genotype	InDRE ID	Host	State	Collection date
DENV-1	V	198cc	Human	Quintana Roo	2013-03-18
	V	112cc	Human	Veracruz	2013-01-09
	V	321cc	Human	Chiapas	2014-05-18
	V	640cc	Mosquito	Morelos	---
	V	1748	Human	Jalisco	2013-10-18
	V	3933	Mosquito	Jalisco	2017-11-22
	V	3761	Mosquito	Jalisco	---
DENV-2	III	1773	Human	Jalisco	2013-01-02
	III	1537cc	Mosquito	Morelos	2013-09-09
	III	649cc	Human	Quintana Roo	2013-07-05
	III	242	Human	Chiapas	2014-04-25
	III	1620	Human	Jalisco	2013-10-15
	III	426cc	Human	Veracruz	2013-05-30
	III	237cc	Human	Jalisco	2013-04-04
	III	278	Human	Colimas	2013-04-22
	III	243	Human	Chiapas	2014-04-30
	III	320	Human	Chiapas	2014-05-19
	III	658cc	Human	Veracruz	2013-07-10
CHIKV	Asian	5528	Human	Baja California	2015-12-01
	Asian	3601	Human	Ciudad de Mexico	2015-08-06
	Asian	169	Human	Guerrero	2015-01-20
	Asian	4818	Human	Guerrero	2015-09-18
	Asian	1118	Human	Mexico	2015-04-10
	Asian	2417	Human	Michoacan	2015-06-01
	Asian	1657	Human	Morelos	2015-05-07
	Asian	1479	Human	Nuevo Leon	2015-04-19
	Asian	2090	Human	Queretaro	2015-06-02
	Asian	3588	Human	Quintana Roo	2015-07-27
	Asian	2454	Human	Sinaloa	2015-06-16
	Asian	3584	Human	San Luis Potosi	2015-07-19
	Asian	2646	Human	Tabasco	2015-06-25
	Asian	741	Human	Tampico	2015-03-10
	Asian	4823	Human	Veracruz	2015-09-19
	Asian	2938	Human	Yucatan	2015-07-06
	Asian	3655	Human	Zacatecas	2015-08-05
	Asian	222	Human	Morelos	2015-01-29
	Asian	504	Human	Nuevo Leon	2015-02-27
	Asian	511	Human	Michoacan	2015-02-16
	Asian	698	Human	Veracruz	2015-03-09
	Asian	809	Human	Jalisco	2015-03-16
	Asian	1441	Human	Jalisco	2015-04-22
	Asian	2870	Human	Oaxaca	2015-07-09
	Asian	3364	Human	Veracruz	2015-07-28
	Asian	4320	Human	Morelos	2015-08-23
	Asian	4823	Human	Veracruz	2015-09-19
	Asian	1449	Human	Chiapas	2015-04-13
	Asian	1309	Human	Chiapas	2015-04-09
	Asian	948	Human	Quintana Roo	2015-03-26
	Asian	1418	Human	Morelos	2015-04-14
	Asian	4124	Human	Chiapas	2015-08-12
	Asian	2135	Human	Veracruz	2015-06-08
	Asian	1825	Human	Veracruz	2015-05-16
	Asian	3430	Human	Quintana Roo	2015-07-23
	Asian	2007	Human	Michoacan	2015-05-13
	Asian	2430	Human	Michoacan	2015-06-05
	Asian	5439	Human	Guerrero	2015-11-20
	Asian	1343	Human	Guerrero	2015-04-10
