# Supplementary material for: Convergent trends and spatiotemporal patterns of Aedes-borne arboviruses in Mexico and Central America
Source: PLoS Negl Trop Dis. 2023 Sep 6;17(9):e0011169. doi: 10.1371/journal.pntd.0011169 (PMC10506721; doi:10.1371/journal.pntd.0011169)
Supplement: S2 Table — (XLSX) [file pntd.0011169.s014.xlsx]

## Sheet: Sheet1
PAHO region	Country
North America	USA
North America	Mexico
North America	Canada
North America	Bermuda
Central America	Panama
Central America	Nicaragua
Central America	Honduras
Central America	Guatemala
Central America	El Salvador
Central America	Costa Rica
Central America	Belize
Latin America	Saint Martin
Latin America	Martinique
Latin America	Guadeloupe
Latin America	Puerto Rico
Latin America	Haiti
Latin America	Guyana
Latin America	French Guyana
Latin America	Dominican Republic
Latin America	Cuba
Andean	Venezuela
Andean	Peru
Andean	Ecuador
Andean	Colombia
Andean	Bolivia
South Cone	Uruguay
South Cone	Paraguay
South Cone	Chile
South Cone	Brazil
South Cone	Argentina
Non-Latin Caribbean	Saint Barthelemy
Non-Latin Caribbean	Sint Maarten
Non-Latin Caribbean	United States Virgin Islands
Non-Latin Caribbean	Turks and Caicos Islands
Non-Latin Caribbean	Trinidad and Tobago
Non-Latin Caribbean	Suriname
Non-Latin Caribbean	Saint Vincent and the Grenadines
Non-Latin Caribbean	Saint Lucia
Non-Latin Caribbean	Saint Kitts and Nevis
Non-Latin Caribbean	Montserrat
Non-Latin Caribbean	Jamaica
Non-Latin Caribbean	Grenada
Non-Latin Caribbean	Dominica
Non-Latin Caribbean	Curacao
Non-Latin Caribbean	Cayman Islands
Non-Latin Caribbean	British Virgin Islands
Non-Latin Caribbean	Bonaire Saint Eustatius and Saba
Non-Latin Caribbean	Barbados
Non-Latin Caribbean	Bahamas
Non-Latin Caribbean	Aruba
Non-Latin Caribbean	Antigua and Barbuda
Non-Latin Caribbean	Anguilla
