# Supplementary material for: Convergent trends and spatiotemporal patterns of Aedes-borne arboviruses in Mexico and Central America
Source: PLoS Negl Trop Dis. 2023 Sep 6;17(9):e0011169. doi: 10.1371/journal.pntd.0011169 (PMC10506721; doi:10.1371/journal.pntd.0011169)
Supplement: S3 Table — (XLSX) [file pntd.0011169.s015.xlsx]

## Sheet: Sheet1
FROM	TO	BAYES_FACTOR	POSTERIOR PROBABILITY
Americas	Centre-north	86.2086	0.922106
Americas	Centre-south	0.191915	0.0256766
Americas	East	0.743298	0.0926149
Americas	Northeast	0.868885	0.106595
Americas	Northwest	0.177265	0.0237632
Americas	Southeast	1.0626	0.127334
Americas	Southwest	5236.52	0.998611
Americas	West	15.7617	0.68398
Centre-north	Centre-south	1.06083	0.127149
Centre-north	East	1.07975	0.129124
Centre-north	Northeast	1.43855	0.164954
Centre-north	Northwest	1.67186	0.186711
Centre-north	Southeast	0.989757	0.119649
Centre-north	Southwest	1.03994	0.124958
Centre-north	West	1.07709	0.128846
Centre-south	East	0.816847	0.100855
Centre-south	Northeast	8.62936	0.542326
Centre-south	Northwest	12.1567	0.625374
Centre-south	Southeast	0.796051	0.0985403
Centre-south	Southwest	0.725594	0.0906089
Centre-south	West	0.743025	0.092584
East	Northeast	2.68472	0.269358
East	Northwest	7.09908	0.493627
East	Southeast	1.12893	0.134216
East	Southwest	0.940751	0.114403
East	West	0.880729	0.107891
Northeast	Northwest	4.99818	0.406999
Northeast	Southeast	2.4988	0.25547
Northeast	Southwest	1.71247	0.190384
Northeast	West	0.956255	0.11607
Northwest	Southeast	1.25739	0.147239
Northwest	Southwest	1.40069	0.161312
Northwest	West	1.25585	0.147085
Southeast	Southwest	2.55466	0.259698
Southeast	West	1.12654	0.133969
Southwest	West	193.544	0.963738
Centre-north	Americas	1.60341	0.180446
Centre-south	Americas	21.9799	0.751134
East	Americas	1.08183	0.12934
Northeast	Americas	1.5535	0.175817
Northwest	Americas	2.00818	0.216153
Southeast	Americas	1.36251	0.157609
Southwest	Americas	1.23335	0.144832
West	Americas	0.939892	0.11431
Centre-south	Centre-north	17.4215	0.705212
East	Centre-north	0.880729	0.107891
Northeast	Centre-north	1.3679	0.158134
Northwest	Centre-north	1.73309	0.192235
Southeast	Centre-north	1.12174	0.133475
Southwest	Centre-north	1.46474	0.167454
West	Centre-north	0.795222	0.0984477
East	Centre-south	0.947635	0.115144
Northeast	Centre-south	1.27318	0.148813
Northwest	Centre-south	1.44823	0.16588
Southeast	Centre-south	1.24844	0.146344
Southwest	Centre-south	10.1659	0.582631
West	Centre-south	26.5535	0.784773
Northeast	East	3.5385	0.327007
Northwest	East	1.23858	0.145357
Southeast	East	4.8305	0.39879
Southwest	East	7.16778	0.496034
West	East	38.7249	0.841712
Northwest	Northeast	1.56543	0.176928
Southeast	Northeast	5.62773	0.435916
Southwest	Northeast	15.5322	0.680801
West	Northeast	0.824917	0.10175
Southeast	Northwest	1.90795	0.207604
Southwest	Northwest	2.09905	0.223745
West	Northwest	0.754779	0.0939111
Southwest	Southeast	32.1447	0.815295
West	Southeast	2.94965	0.288276
West	Southwest	0.916751	0.111811
