# Supplementary material for: Convergent trends and spatiotemporal patterns of Aedes-borne arboviruses in Mexico and Central America
Source: PLoS Negl Trop Dis. 2023 Sep 6;17(9):e0011169. doi: 10.1371/journal.pntd.0011169 (PMC10506721; doi:10.1371/journal.pntd.0011169)
Supplement: S4 Table — (XLSX) [file pntd.0011169.s016.xlsx]

## Sheet: Sheet1
FROM	TO	BAYES_FACTOR	POSTERIOR PROBABILITY
Belize	Centre-south	0.967627	0.133524
Belize	East	0.95302	0.131774
Belize	Guatemala	0.957651	0.13233
Belize	Nicaragua	1.70137	0.213189
Belize	Southeast	0.930186	0.129024
Belize	Southwest	1.0257	0.140413
Belize	West	0.942162	0.130469
Centre-south	East	1.125	0.15194
Centre-south	Guatemala	1.15006	0.154801
Centre-south	Nicaragua	1.41088	0.183467
Centre-south	Southeast	1.10589	0.149746
Centre-south	Southwest	1.23401	0.164245
Centre-south	West	1.00147	0.137552
East	Guatemala	1.13009	0.152524
East	Nicaragua	1.29341	0.170801
East	Southeast	1.21061	0.161634
East	Southwest	1.17382	0.157496
East	West	1.06414	0.144913
Guatemala	Nicaragua	1.39131	0.181384
Guatemala	Southeast	1.12694	0.152162
Guatemala	Southwest	1.15959	0.155885
Guatemala	West	1.14689	0.15444
Nicaragua	Southeast	0.338795	0.051193
Nicaragua	Southwest	1124.01	0.994445
Nicaragua	West	0.26314	0.0402211
Southeast	Southwest	1.25756	0.166856
Southeast	West	1.20119	0.160579
Southwest	West	2929.53	0.997861
Centre-south	Belize	1.71406	0.214438
East	Belize	2.00494	0.242021
Guatemala	Belize	2.19277	0.258826
Nicaragua	Belize	4.06621	0.393045
Southeast	Belize	2.42268	0.278409
Southwest	Belize	3.16663	0.335241
West	Belize	1.24577	0.165551
East	Centre-south	1.08256	0.147051
Guatemala	Centre-south	1.1054	0.14969
Nicaragua	Centre-south	0.251234	0.0384712
Southeast	Centre-south	1.13252	0.152801
Southwest	Centre-south	0.754763	0.107303
West	Centre-south	83.2486	0.929863
Guatemala	East	1.23326	0.164162
Nicaragua	East	0.271292	0.0414155
Southeast	East	2.16839	0.256687
Southwest	East	56.0815	0.899308
West	East	0.749951	0.106691
Nicaragua	Guatemala	0.823496	0.115941
Southeast	Guatemala	1.28201	0.169551
Southwest	Guatemala	134.655	0.955446
West	Guatemala	0.753669	0.107164
Southeast	Nicaragua	1.48003	0.190745
Southwest	Nicaragua	1.19625	0.160023
West	Nicaragua	0.800141	0.113025
Southwest	Southeast	1270.88	0.995083
West	Southeast	0.713639	0.102053
West	Southwest	0.753231	0.107108
