# Supplementary material for: Convergent trends and spatiotemporal patterns of Aedes-borne arboviruses in Mexico and Central America
Source: PLoS Negl Trop Dis. 2023 Sep 6;17(9):e0011169. doi: 10.1371/journal.pntd.0011169 (PMC10506721; doi:10.1371/journal.pntd.0011169)
Supplement: S1 Data — (FASTA) [file pntd.0011169.s017.fasta]

>CHIKVM2_5528 [Organism=Chikungunya virus][Host=Human][country=Mexico: Baja California][collection_date=01-Dec-2015]
gcgtaccccatgtttgaggtggaacctaggcaggtcacatcaaatgaccatgctaatgctagagcgttctcgcatctagccataaaactaatagagcaggaaattgatcccgactcaaccatcctggatataggtagtgcgccagcaaggaggatgatgtcggacaggaagtaccactgcgtttgcccgatgcgcagcgcagaagatcccgagagactcgctaattatgcgagaaagctcgcatctgccgcaggaaaagtcctggacagaaacatttctggaaagatcggggacttacaagaggtgatggccgtgccagacacggagacgccaacattttgcctacacacagatgtctcatgtagacagagagcagacgtcgcgatataccaagacgtctatgctgtacatgcacccacgtcgctatatcaccaggcgattaaaggagtccgagtggcgtactgggtagggttcgacacaaccccgttcatgtacaacgctatggcgggtgcctacccctcatactcgacaaattgggcggatgagcaggtactgaaggctaagaacataggattatgttcaacagacctgacagaaggtagacgaggcaaattgtctatcatgagagggaaaaagctaaaaccgtgcgaccgtgtgctgttctcagtagggtcaacgctttacccggaaagccgcatgctacttaagagctggcacctaccatcggtgttccatctaaagggcaagcttagcttcacatgccgctgtgacacagtggtttcgtgtgagggctacgtcgttaagagaataacgatgagcccaggcctttatggaaaaaccacggggtatgcggtaacccaccacgcagacggattcttgatgtgcaagactaccgacacggtagacggtgaaagagtgtcattctcggtgtgcacgtacgtgccggcgaccatttgtgatcaaatgaccggcatccttgctacagaagtcacgccggaggatgcacagaagctgttggtggggctgaaccagagaatagtggttaacggcagaacgcaacggaacacgaacaccatgaagaactacctgcttcccgtggtcgcccaggccttcagtaagtgggcgaaggagtgccggaaggacatggaagatgagaagcttttgggggtcagagaaagaacactgacctgctgctgtctgtgggcatttaagaagcagaaaacacacacggtctacaagaggcctgatacccagtcaatccagaaggttcaggccgaattcgacagctttgtagtaccaggcctgtggtcgtccgggttgtcaatcccgttgaggactagaatcaagtggctgttacgcaaggtgccgaaagcagacctgatcccatatagcggaaatgcccaagaagcccaggatgctgaaaaagaagcagaggaagaacgagaagcagaactgactcatgaggctctaccacccctacaggcagcacaggaagatgtccaggtcgaaatcgacgtggaacaacttgaggatagagctggtgctggaataatagagactccgagaggcgctattaaagttactgcccaactaacggaccacgtcgtgggggagtacctggtactttccccgcagaccgtattacgcagccagaagctcagcctgatccacgctttagcggagcaagtgaagacgtgtacacatagcggacgagcagggaggtatgcggtcgaagcgtacgatggccgagtcctagtgccctcaggctatgcaatttcgcccgaagacttccagagtctaagcgaaagcgcaacgatggtgtacaacgaaagagagttcgtaaacagaaagttacaccacattgcgatgcacggaccagctctgaacactgacgaagagtcgtatgagcttgtgagggcagagaggacagaacacgagtacgtctacgacgtggaccagagaagatgctgcaagaaggaagaagctgcaggattggtactggtgggcgacttgactaatccgccctaccacgaattcgcatacgaagggctaaaaattcgccccgcttgtccatataaaattgcagtcataggagtcttcggggtaccaggatctggtaagtcagccattatcaagaacctagttaccaggcaagacctggtgactagcggaaagaaagaaaactgccaagaaatcagcaccgacgtgatgagacagagaggtctagaaatatctgcacgtacggttgattcgctgctcttgaatggatgcaatagaccagtcgacgtgttgtacgtagacgaggcgtttgcgtgccactctggaacgttacttgccttgatcgccttggtgagaccaagactgaaagttgtactttgtggtgacccgaagcagtgcggcttcttcaatatgatgcagatgaaagtcaactacaatcataacatctgcactcaagtgtaccacaaaagtatttccaggcggtgtacactgcctgtgactgccattgtgtcgtcgttgcattacgaaggcaaaatgcgcactacgaatgagtacaacatgccgattgtagtggacactacgggctcaacaaaacctgaccctggagacctcgtgttaacgtgcttcagagggtgggttaaacaactgcaaattgactatcgtggacacgaggtcatgacagcagccgcatcccaagggttaaccagaaaaggagtttacgcagttaggcaaaaagttaacgaaaacccactctatgcatcaacatcagagcacgtcaacgtactcctaacgcgtacggaaggtaaactggtatggaagacactctctggtgacccgtggataaagacgctgcagaacccaccgaaaggaaacttcaaggcaactattaaggagtgggaggtggagcacgcatcgataatggcgggcatctgcagtcaccaagtgacctttgacacgttccaaaacaaagccaacgtttgctgggctaagagcttggtccctatccttgaaacagcggggataaaactaaatgataggcagtggtcccagataattcaagctttcaaagaagacaaagcatactcacccgaagtagccctgaatgaaatatgcacgcgcatgtatggggtggatctagacagcgggctattctctaaaccgttggtatctgtgtattacgcggataaccactgggataataggccgggaggaaagatgttcggattcaaccctgaggcagcgtccattctagaaagaaagtacccgtttacgaaaggaaagtggaacatcaacaagcagatctgcgtgactaccaggaggatagaagacttcaaccctaccaccaacattataccggccaacaggagactaccacactcattagtggccgaacaccgcccagtaaaaggggaaagaatggaatggctggttaacaagataaacggacatcatgtgctcctggttagcggctataaccttgcactgcctactaagagagtcacctgggtagcgccactaggtgtccgcggagcggactatacatacaacctagagctgggtctaccggcaacacttggtaggtatgacctagtggtcataaacatccacacaccttttcgcatacaccattaccaacagtgcgtagatcacgcaatgaaactgcaaatgctaggaggtgactcactgagactgctcaaaccgggtggctctctattgatcagagcatacggttacgcagatagaaccagtgaacgagtaatctgcgtactgggacgtaagtttagatcgtccagagcattgaaaccaccatgtatcaccagtaatactgagatgttcttcctatttagcagttttgacaatggcagaaggaattttacaacgcatgttatgaacaatcaactgaacgcagcctttgtaggacaggccacccgagcaggatgcgcaccatcgtaccgggtaaagcgcatggacatcgcgaagaacgatgaagagtgcgtggtcaacgccgccaaccctcgcgggttaccgggtgacggtgtttgcaaggcagtatataaaaaatggccggagtcctttaaaaatagtgcaacaccagtaggaaccgcaaaaacagttatgtgcggtacatatccagtaatccatgccgtaggaccaaacttctcaaattacacggagtccgaaggggaccgggaattggcggctgcctatcgagaagtcgcaaaggaagtaactagactgggagtaaatagcgtagctatacctctcctctccacaggtgtatactcaggagggaaagacaggctaacccagtcactgaaccacctctttacagccatggactcgacggatgcagacgtggtcatctactgccgagacaaggaatgggagaagaaaatatctgaggccatacagatgcggacccaagtggagctgctggatgagcacatctccatagactgcgatgtcattcgcgtgcaccctgacagtagtttggcaggtagaaaaggatacagcaccacggaaggcgcactgtattcatatctagaagggacacgttttcaccagacggcagtggatgtggcagagatacatactatgtggccaaagcaaatagaggccaatgagcaagtctgcctatatgccctgggggaaagtattgagtcaatcaggcagaaatgcccggtggatgatgcagatgcatcatctcccccgaaaaccgtcccgtgcctttgccgttatgccatgactcctgaacgcgtcacccgacttcgcatgaaccatgtcacaaatataattgtgtgttcttcatttccccttccaaagtacaagatagaaggagtgcaaaaagtcaaatgctccaaggtaatgttatttgatcacaatgtgccatcgcgcgtaagtccaagggaatacagatcttcccaggagtctgtacgggaagtgagtatgacaacgtcatcgacgcatagtcagtttgatctaagcgccgatggcgagacactgcccgtcccgtcagacctggatgctgacgccccagccctagaaccggccctagacgacggggcgatacatacgaccggaaaccttgcggccgtgtctgactgggtaatgagcaccgtacccgtcgcgccgcctagaagaaggagagggagaaacctgaccgtgatatgtgacgagagagaagggaatataacacccatggctagcgtccgattctttagagcagagcagtgtccgaccgtacaagaaacagcggagacgcgtgacacagctatttcctttcgggcaccgccaagtatcaccgtggaattgagccatccaccgatctccttcggagcaccaagcgagacgttccccatcacatttggggacttcaacgatggagaaatcgaaagcttgtcttctgagctactaactttcggagacttcctacccggtgaagtggatgatttgacagatagcgactggtccacgtgctcagacacggacgacgagttactagacagggcaggtgggtatatattctcgtcggacactggtccaggccatttacaacagaagtcggtacgccagtcagtgctgccggtaaacaccctggaggaagttcacgaggagaagtgttacccacctaagctggatgaattaaaggagcaactactacttaagaaactccaggagagtgcgtccacggccaatagaagcaggtatcaatcacgcaaagtggaaaatatgaaagcaacaatcatccagagactaaagagaggctgtaaactgtatttaatggcagagaccccgaaagtcccgacttatcggaccgtatacccggcgcctgtgtactcgcctccgatcaacgtccgattgtccaatcccgagtccgcagtggcagcatgtaatgagttcttagctagaaactacccaactgtttcatcataccaaatcaccgatgagtatgatgcatatctagacatggtggacgggtcggagagttgcttggaccgagcgacattcaatccgtcaaaacttaggagctacccaaaacaacatgcttatcacgcgccctctatcagaagcgctgtaccttccccattccagaacacactacagaatgtactggcagcagccacgaaaaggaactgcaacgtcacacagatgagggaattacccactttggactcagcagtattcaacgtggagtgttttaaaaaattcgcatgcaaccgagaatactgggaagaatttgctgccagccctatcaggataacgactgagaatctaacaacctatgtcactaaattaaaggggccaaaagcagcagcgttgcttgcaagaacccataatctgctgccgctgcaggatgtaccaatggataggttcacagtagatatgaaaagggacgtgaaggtaactcctggcacaaagcatacagaggaaaggcctaaggtgcaggttatacaggcggctgaacccttggcaacagcgtacctatgtggaattcacagagaattggttaggagattgaacgccgtcctcctacccaacgtgcatacactatttgacatgtctgccgaggacttcgatgccattatagccgcacactttaagccaggagacgccgttttagaaacggacatagcctcctttgataagagccaggatgattcacttgcgcttaccgccttaatgctgttagaagatttgggagtggatcactccttgttggacctgatagaggctgcttttggagagatttccagctgtcacctgccgacaggtacgcgcttcaagttcggcgctatgatgaaatccggtatgttcctaactctgttcgtcaacacattgttaaatatcaccatcgctagccgggtgttggaagatcgtctgacaaaatctgcatgcgcggccttcatcggcgacgacaacataatacatggtgtcgtctccgatgaattgatggcagccagatgcgctacttggatgaacatggaagtgaagatcatagatgcagttgtatcccagaaagctccctacttttgtggagggtttatactgcatgatactgtgacaggaacagcttgcagggtggcggacccgctaaaaaggttatttaaactgggcaaaccgttagcggcaggtgacgaacaagacgaagacagaaggcgggcgctggctgatgaagtaatcagatggcaacgaacagggctaatagatgagctggagaaagcggtgtactctaggtacgaagtgcagggtatatcagttgctgtaatgtccatggccacctttgcaagctccagatccaacttcgagaagctcagaggacccgtcataaccttgtacggcggtcctaaaatggagtttatcccaacccaaactttctacaataggaggtaccagcctcgaccttggactccgcgccctactatccaagtcatcagacccagaccgcgtccgcaaaggaaggccgggcaacttgcccagctgatctcagcagttaataaactgacaatgcgcgtggtacctcaacagaagccgcgcaagaatcggaagaataagaagcaaaagcaaaagcagcaggcgccacgaaacaatacgaatcaaaagaagcagccccccaaaaagaaaccggttcaaaagaaaaagaagccgggccgcagagagagaatgtgcatgaaaatcgaaaatgattgcatcttcgaagtcaagcatgaaggtaaggtaacaggttacgcgtgcttggtaggggacaaagtaatgaagccagcacacgtaaaggggaccatcgataacgcggacctggccaaattggcctttaagcggtcatctaagtacgaccttgaatgcgcgcagatacccgtgcacatgaagtccgacgcttcgaagttcacccatgagaaaccggaggggtactacaactggcaccacggagcagtacagtactcaggaggccgattcaccatccctacaggtgcgggcaaaccaggggatagtggtagaccgatcttcgacaacaaggggcgcgtggtggccatagttttaggaggagctaatgaaggagcccgtacagccctctcggtggtgacctggaacaaagacatcgtcacgaaaatcacccctgagggggccgaagagtggagtctggccattccagttatgtgcctgctggcaaataccacgttcccctgctcccggcccccttgcacaccctgctgctacgaaaaagagccggagaaaaccttgcgcatgcttgaagacaatgtcatgagccccgggtactatcagctgctacaagcatccttaacatgttctccccgacgccagcggcgcagtattaaggaccacttcaatgtttataaagccacaagaccgtacctagctcactgtcccgactgtggagaagggcactcgtgccatagtcccgtagcgctagaacgcatcagaaacgaagcgacagacgggacgttgaaaatccaggtttccttgcaaatcggaataaagacggatgatagccacgattggaccaagctgcgttatatggacaatcacatgccagcagacgcagagcgggccgggctatttgtaagaacgtcagcaccgtgcacgattactggaacaatgggacacttcattctggcccgatgtccgaaaggagaaactctgacggtggggttcactgacggtaggaagatcagtcactcatgtacgcacccatttcaccatgaccctcctgtgataggccgggaaaaattccattcccgaccgcagcacggtagggaactaccttgcagcacgtacgcgcagagcaccgctgcaactgccgaggagatagaggtacacatgcccccagacaccccagatcgcacattaatgtcacaacagtccggcaatgtaaagatcacagtcaatagtcagacggtgcggtacaagtgcaattgtggtgactcaagtgaaggattaaccactacagataaagtgattaataactgcaaggtcgatcaatgccatgccgcggtcaccaatcacaaaaaatggcagtataattcccctctggtcccgcgtaatgctgaattcggggaccggaaaggaaaagttcacattccatttcctctggcaaatgtgacatgcagggtgcctaaagcaagaaaccccaccgtgacgtacggaaaaaaccaagtcatcatgttgctgtatcctgaccacccaacgctcctgtcctacaggaatatgggagaagaaccaaactatcaagaagagtgggtgacgcataagaaggagatcaggttaaccgtgccgactgaggggctcgaggtcacgtggggtaacaatgagccgtacaagtattggccgcagttatccacaaacggtacagcccacggccacccgcatgagataattctgtattattatgagctgtacccaactatgactgcggtagttttgtcagtggcctcgttcatactcctgtcgatggtgggtgtggcagtggggatgtgcatgtgtgcacgacgcagatgcattacaccgtacgaactgacaccaggagctaccgtccctttcctgcttagcctaatatgctgcattagaacagctaaagcggccacataccaggaggccgcggtatacctgtggaacgagcagcagcctttattttggatgcaagcccttattccgctggcagccctgattgtcctatgtaactgtctgagactcttaccatgctgttgtaaaatgttgacttttttagccgtactgagcgtcggtgcccacactgtgagcgcgtacgaacacgtaacagtgatcccgaacacggtgggagtaccgtataagactctagtcaacagaccgggctacagccccatggtattggagatggagcttctgtctgtcaccttggaaccaacgctatcgcttgattacatcacgtgcgagtataaaaccgttatcccgtctccgtacgtgaaatgctgcggtacagcagagtgtaaggacaagagcctacctgattacagctgtaaggtcttcaccggcgtctacccattcatgtggggcggcgcctactgcttctgcgacaccgaaaatacgcaattgagcgaagcacatgtggagaagtccgaatcatgcaaaacngaatttgcatcagcatacagggctcataccgcatccgcatcagctaagctccgcgtcctttaccaaggaaataatatcactgtggctgcttatgcaaacggcgaccatgccgtcacagttaaggacgctaaattcatagtggggccaatgtcttcagcctggacacctttcgacaataaaatcgtggtgtacaaaggcgacgtctacaacatggactacccgcccttcggcgcaggaagaccaggacaatttggcgacatccaaagtcgcacgcctgagagcgaagacgtctatgctaatacacaactggtactgcagagaccgtccgcgggtacggtgcacgtgccgtactctcaggcaccatctggcttcaagtattggctaaaagaacgaggggcgtcgctgcagcacacagcaccatttggctgtcaaatagcaacaaacccggtaagagcgatgaactgcgccgtagggaacatgcctatctccatcgacataccggacgcggcctttaccagggtcgtcgacgcgccatctttaacggacatgtcgtgtgaggtatcagcctgcacccattcctcagactttgggggcgtagccatcattaaatatgcagccagtaagaaaggcaagtgtgcagtgcactcgatgactaacgccgtcactattcgggaagctgaaatagaagtagaagggaactctcagttgcaaatctctttttcgacggccctagccagcgccgaatttcgcgtacaagtctgttctacacaagtacactgtgcagccgagtgccatccaccgaaagaccatatagtcaattacccggcgtcacacaccaccctcggggtccaagacatttccgctacggcgatgtcatgggtgcagaagatcacgggaggtgtgggactggttgtcgctgttgcagcactgatcctaatcgtggtnnnnnnnnnnnnnnnnnnnnnnnnn
>CHIKVM4_3601 [Organism=Chikungunya virus][Host=Human][country=Mexico: Ciudad de Mexico][collection_date=6-Aug-2015]
ncgtancccatgtttgaggtggaanctangcaggtnacatcnaatgaccatgctaatgntagagcgttctcgcatctagccatnaaactaatagagcaggaaattgatcccgactcaaccatcctngatataggtagtgcgccagcaangaggatgatgtcngacangaagtaccactncgtttgcccgatgcgcagcgcagaagatcccgagagactcgctaattatgcgagaaagctcgcatctgccgcaggaaaagtcctggacagaaacatttctggaaagatcggggacttacaagaggtgatggccgtgccagacacggagacgccaacattttgcctacacacagatgtctcatgtagacagagagcagacgtcgcgatataccaagacgtctatgctgtacatgcacccacgtcgctatatcaccaggcgattaaaggagtccgagtggcgtactnggtagggttcgacacaaccccgttcatgtacaacgctatggcgggtgcctacccctcatactcgacaaattgggcggatgagcaggtactgaaggctaagaacataggattatgntcaacagacctgacagaaggtagacgaggcaaattgtctatcatgagagggaaaaagctaaaaccgtgcgaccgtgtgctgttctcagtagggtcaacgctttacccggaaagccgcatgctacttaagagctggcacctaccatcggtgttccatctaaagggcaagcttagcttcacatgccgctgtgacacagtggnttcgtgtgagggctacgtcgttaagagaataacgatgagcccaggcctttatggnaaaaccacngggtatgcggtaacccaccacgcagacggattcntgatgtgcaagactaccgacacggtagacggtgaaagagtgtcattntcggtgtgcacgtacgtgccggcgaccanttgtgatcnaatgaccggcatccttgctacagaagtcacgccggaggatgcacagaagctgttggtggggctgaaccagagaatagtggttaacggcagaacgcancggaacangaanancatgaagaactancngnttnccgtggtnncccaggccttcagtaagtgggcgaaggagtgccggaaggacatggaagatgagaagctttnnggggtcagagnaagaacactgacctgctgctgtntgtgggcatttaagaagcagnaaacacacacggtctacaagaggcctgatacccagtcaatccagaaggttcannnnnnnnnnnnnnnnnnnnnnnnnnnnnnnnnnnnnnnnnnnnnnnnnnnnnnnnnnnnnnnnnnnnnnnnnnnnnnnnnnnnnnnnnnnnnnnnnnnnnnnnnnnnnnnnnnnnnnnnnnnnnnnnnnnnnnnnnnnnnnnnnnnnnnnnnnnnnnnnnnnnnnnnnnnnnnnnnnnnnnnnnnnnnnnnnnnnnnnnnnnnnnnnnnnnnnnnnnnnnnnnnnnnccaggtcgaaatcgacgtggaacaacttgaggatagagctggtgctggaataatagagactccgagaggcgctattaaagttactgcccaactaacggaccacgtcgtnggggagtacctggtactttncccgcagaccgtattacgcagccagaagctcagcctgatccacgctttagcggagcaagtgaagacgtgtacgcatagcggacgagcagggaggtatgcggtcgaagcgtacgatggccgagtcctagtgccctcaggctatgcnatttcgnccgaagacttcnngagtctnagcgnnnnngcaacgatggtgtacaacgnaagagagttcgtaaacagnaagttnnaccacattgcgatgcacggaccagctctgaacactgacgaagagtcgtatgagcttgtganggcnnngaggacagaacacgagtacgtctnngacnnggaccnnagaagatgctgcnagaaggaagaagcngcaggattggtactggtgggcgacttgactaatccgccctaccacgaattcgcatacgaagggctaaaaattcgccccgcttgtccatataaaattgcagtcataggagtcttcggggtaccaggatctggtaagtcagccattatcaagaacctagttaccaggcaagacctggtgactagcggaaagaaagaaaactgccaagaaatcagcaccgacgtgatgagacagagaggtctagaaatatctgcacgtacggttgattcgctgctcttgaatggatgcaatagaccagtcgacgtgttgtacgtagacgaggcgtttgcgtgccactctggaacgttacnngccttgatcgncntggtgagaccaagactgaaagttgtacnttgtggtgacccnaagcagtgcggcntcttcaatatgatgcagatgaaagtcaactacaatcataacatctgcactnaagtgtaccacnaaagtanntncaggcggtgtacactgcctgtgactgccattgtgtcgtcgttgcattacgaaggcnaaatncgcactacgaatgagtacaacatgccgattgtagtggacactacgggctcaacaaaacctgaccctggagacctcgtgttaacgtgcttcagagggtgggttaaacaactgcaaattgactatcgtggacacgaggtcatgacagcagccgcatcccaagggttaaccagnaaaggagtttacgcagttaggcnaaaagttaacgaaaacccactctatgcatcaacatcagagcacgtcaacgtactcctaacgcgtacggaaggtaaactggtatggaagacactctctggtgacccgtggataaagacgctgcagaacccaccgaaaggaaacttcaaggcaactattaaggagtgggaggtggagcacgcatcgataatggcgggcatctgcagtcaccaagtgacctttgacacgttccaaaacaaagccaacgtttgctgggctaagagcttggtccctatccttgaaacagcgggtataaaactaaatgataggcagtggtcccagataattcaagctttcaaagaagacaaagcatactcacccgaagtagccctgaatgaaatatgcacgcgcatgtatggggtggatctagacagcgggctattctctaaaccgttggtatctgtgtattacgcggataaccactgggataataggccgggaggaaagatgttcggattcaaccctgaggcagcgtccattctagaaagaaagtacccgtttacaaaaggaaagtggaacatcaacaagcagatctgcgtgactaccaggaggatagaagacttcaaccctaccaccaacattataccggccaacaggagactaccacactcattagtggccgaacaccgnccagtaaaaggggaaagaatggaatggctggttaacaagataaacggacatcatgtgctcctggttagcggctataaccttgcactgcctactaagagagtcacctgggtagcgccactaggtgtccgcggagcggactatacatacaacctagagctgggtctaccggcaacacttggtaggtatgacctagtggtcataaacatccacacaccntttcgcatacaccattaccaacagtgcgtagatcacgcaatgaaactgcaaatgctaggaggtgactcactgagactgctcaaaccgggtggctctctattgatcagagcatacggttacgcagatagaaccagtgaacgagtaatctgcgtactgggacgtaagtttagatcgtnnnnnnnnnnnnnnnnnnnnnnnnnnnnnnnnnnnnnnnnnnnnnnnnnnnnnnnnnnnnnnnnnnnnnnnnnnnnnnnnnnnnnnnnnnnnnnnnnnnnnnnnnnnnnnnnnnnnnnnnnnnnnnnnnnnnnnnnnnnnnnnnnnnnnnnnnnnnnnnnnnnnnnnnnnnnnnnnnnnnnnnnnnnnnnnnnnnnnnnnnnnnnnnnnnnnnnnnnnnnnnnnnnnnnnnnnnnnnnnnnnnnnnnnnnnnnnnnnnnnnnnnatnaaaaatggccggagtcctttaaaaatagtgcaacaccagtaggaaccgcaaaaacagttatgtgcggtacatatccagtaatccatgccgtaggaccaaacttctcaaattacacggagtccgaaggggaccgggaattggcggctgcctatcgagaagtcgcaaaggaagtaactagactgggagtaaatagcgtagctatacctctcctctccacaggtgtatactcaggagggaaagacaggctaacccagtcactgaaccacctctttacagccatggactcgacggatgcagacgtggtcatnnnctgccgagacaangaatgggagaagaaaatatctgaggccatacagatncggacccaagtngagctgctggatgagcacatntccatagactgcgatgtcattcgcgtgcancctgacagtagtttngcaggtagnaaaggatacagcaccacggnaggcgcactgtattcatatctagaanggacacgttttcaccagacggcagtggatgtggcagagatacatactatgtggccaaagcaaatagaggccaatgagcaagtctgcctatatgccctnggggaaagtattgagtcaatcaggcagaaatgcccggtggatgatgcagatgcatcatctnncccgaaaaccgtcccgtgcctttgccgttatgccatgactcctgaacgcgtcacccgacttcgcatgaaccatgtcacaaatataattgtgtgttcttcatttncccttccaaagtacaagatagaannnnnnnnnnnnnnnnnnnnnnnnnnnnnnnnnnnnnnnnnnnnnnnnnnnnnnnnnnnnnnnnnnnnnnnnnnnnnnnnnnnnnnnnnnnnnnnnnnnnnnnnnnnnnnnnnnnnnnnnnnnnnnnnnnnnnnnnnnnnnnnnnnnnnnnnnnnnnncgagacactgcccgtcccgtcagacctngatgctgacgccccagncctagaaccggcccnagncgannnggcgnnncnnacgancngaaancttgcggncgtgtctgactnngtnatgagcaccgtnnncgtnncgccgccnngaagaaggagnnggagaaanctgnccgtgatatgtgacnnnnnagaanggaatatnacacccatngctagcgtccgattctttagagcagagcagtgtccgaccnnncnagnaacagcngngacgcgngnnacagctattnnnnttcgggcaccgccaagtatcaccgtggaattgagccatccaccgatctccttcggagcaccaagnnnnnnnnnnnnnnnnnnnnnnnnnnnnnnnnnnnnnnnnnnnnnnnnnnnnnnnnnnnnnnnnnnnnnnnnnnnnnnnnnnnnnnnnnnnnnnnnnnnnnnnnnnnnnnnnnnnnnnnnnnnnnnnnnnnnnnnnnnnnnnnnnnnnnnnnnnnnagacagggcaggtgggtatatattctcgtcggacactggtccaggccatttacaacagaagtcggtacgccagtcagtgctgccggtaaacaccctggaggaagttcacgaggagaagtgttacccacctaagctggatgaattaaaggagcaactactacttaagaaactccaggagagtgcgtccacggccaatagaagcaggtatcaatcacgcaaagtggaaaatatgaaagcaacaatcatccagagactaaagagaggctgtaaactgtatttaatggcagagaccccgaaagtcccgacttatcggaccgtatacccggcgcctgtgtactcgcnnnnnnnnnnnnnnnnnnnnnnnnnnnnnnnnnnnnnnnnnnnnnnnnnnnnnnnnnnnnnnnnnnnnnnnnnnnnnnnnnnnnnnnnnnnnnnnnnnnnnnnnnnnnnnnnnnnnnnnnnnnnnnnnnnnnnnnnnnnnnnnnnnnnnnnnnnnnnnnnnnnnnnnnnnnnnnnnnaacttaggagctacccgaaacaacatgcttatcacgcgccctctatcagaagcgctgtaccttnnccattccagaacacactacagaatgtactggcagcagccacgnaaaggaactgcaacgtcacacagatganggaattacccactttngactcagcagtattcaacgtggagtgttttnaaaaattcgcatgcaaccgagaatactnggaagaatttgctgccagccctatcaggataacgactgagaatctaacaacctatgtcactaaattaaaggggccaaaagcagcagcgttgcttgcnnnnnnnnnnnnnnnnnnnnnnnnnnnnnnnnnnnnnnnnnnnnnnnnnnnnnnnnnnnnnnnnnnnnnnnnnnnnnnnnnnnnnnnnnnnnnnnnnnnnnnnnnnnnnnnnnnnnnnnnnnnnnnnnnnnnnnnnnnnnnnnnnnnnnnnnnnnnnnnnnnnnnnnnnnnnnnnnnnnnnnnnnnnnnnnnnnnnnnnnnnnncctacccaacgtgcatacactatttgacatgtctgccgaggacnnnnnnnnnnnnnnnnnnnnnnnnnnnnnnnnnnnnnnnnnnnnnnnnnnnnnnnnnnnnnnnnnnnnnnnnnnnnnnnnnnnnnnnnnnnnnnnnnnnnnnnnnnnnnnnnnnnnnnnnnnnnnnnnnnnnnnnnnnnnnnnnnnnnnnnnnnnnnnnnnnnnnnnnnnnnnnnnnnnnnnnnnnnnnnnnnnnnnnnnnnnnnnnnnnnnnnnnggcgctatgatgaaatncggtatgttnctaactctgttcgtcaacacattgttaaatatcaccatcgctagccnnnnnnnnnnnnnnnnnnnnnnnnnnnnnnnnnnnnnnnnnnnnnnnnnnnnnnnnnnnnnnnnnnnnnnnnnnnnnnnnnnnnnnnnnnnnnnnnnnnnnnnnnnnnnnnnnnnnnnnnnnnnnnnnnnnnnnnnnnnnnnnnnnnnnnnnnnnnnnnnnnnnnnnnnnnnnnnnnnntttatactgcatgatactgtgacaggaacagcttgcagggtggcggacccgctaaaaaggttatttaaactgggcaaaccgttagcggcaggtgacgaacaagacgaagacagaaggcgggcgctggctgangaagtaatcagatggcaacgaacagggctaatagatgagctggagaaagcggtgtactctaggtacgaagtgcagggtatatcagttgctgtaatgtccatggccacctttgcaagctccagatccaacttcgagaagctcagaggacccgtcataaccttgtacggcggtnctaaaatggagtttatcccaacccaaactttctacaataggaggtaccagcctcgancttngacnncgcnncctactatccaagtcatcagacccagaccgcgtccnnaaaggaaggccgggcaacttgcccagctgatctcagcagttaataaactgacaatgcgcgtggtacctcaacagaagccgcgcaagaatcggaagaataagaagcnaaagcnaaagcagcaggcgccacgaaacaatacgaatcaaannaagcagnccccnnaaaagaaaccggttcaaaagnaaaagaagccgggccgcagagagagaatgtgcatgaaaatcgaaaatgattgcatcttcgaagtcaagcatgaaggtaaggtaacaggttacgcgtgcttggtangggacaaagtaatgaagccagcnnnnnnnnnnnnnnnnnnnnnnnnnnnnnnnnnnnnnnnnnnnnnnnnnnnnnnnnnnnnnnnnnnnnnnnnnnnnnnnnnnnnnnnnnnnnnnnnnnnnnnnnnnnnnnnnnnnnnnnnnnnnnnnnnnnnnnnnnnnnnnnnnnnnnnnnnnnnnnnnnnnnnnnnnnnnnnnnnnnnnnnnnnnnnnnnnnnnnnnnnnnnnnnnnnnnnnnnnnnnnnnnnnnnnnnnnnnnnnnnnnnnnnnnnnnngcgcgtggnggccatagttttaggannnnnnnnnnnnnnnnnnnnnnnnnnnnnnnnnnnnnnnnnnnnnnnnnnnnnnnnnnnnnnnnnnnnnnnnnnnnnnnnnnnnnnnnnnnnnnnnnnnnnnnnnnnnnnnnnnnnnnnnnnnnnnnnnnnnnnnnnnnnnnnnnnnnnnnnnnnnnnnnnnnnnnnnnnnnnnnnnnnnnnnnnnnnnnnnnnnnnnnnnnnnnnnnaagacaatgtcatgagccccgggtactatcagctgctacaagcatccntaacatgttctncccgacgccancngcgnantattnaggaccacttnnatgtttataaagccacaagaccgtaccnagctcactgtcccgantgtggagaanggcactngtgccatagtcccgtagcgctagaacgcatcagaaacnnagcgacagacnggacgttgaaaanncangnnnnnntgcnaatcngaataaagacggatgatagccacgattngaccaagctgcgttatatggacaatcacatgccagcagacgcagagcnggccgggctatttgtaagaacgtcagcaccgtgcacgattactngaacaatgggacacttcattctggcccgatgtccgaaaggagaaactctgacggtggggttcactgacggtaggaagatcngtcacncatgtacgcacccatttcaccatgaccctcctgtgataggccgggnaaaattccattcccgaccgcagcacggtagnnnnnnnnnnnnnnnnnnnnnnnnnnnnnnnnnnnnnnnnnnnnnnnnnnnnnnnnnnnnnnnnnnnnnnnnnnnnnnnnnnnnnnnnnnnnnnnnnnnnnnnnnnnnnnnnnnnnnnnnnnnnnnnnnnnnnnnnnnnnnnnnnnnnnnnnnnnnnnnnnnnnnnnnnnnnnnnnnnnnnnnnnnnnnnnnnnnnnnnnnnnnnnnnnnnnnnnnnnnnnnnnnnnnnnnngccgcggtcaccaatcacaaaaaatggcagtataattnncctctggtcccgcgtaatgctgaattcggggaccngaaaggaaaagttcacattccatttnctctggcnaatgtgacatgcagggtgcctaaagcnagaaaccccaccgtgacgtacggnnaaaaccaagtcatcatgttgctgtatcctgaccacccaacgctnctgtcctacaggaatatgggagaagaaccaaactatcaagaagagtgggtgacgcataagaaggagatcaggttaaccgtgccgactgangggctcgaggtcacntngggtaacaatgagccgtacnagtattggccgcagttatccacnaacggtacagcccacggccanccgcatgagataattctgtattattatgagctgtacccaactatgactgcggtagttttgtcagtggcctcgttcatacncctgtcgatggtggnngtggcagtggggatgtgcatgtgtgcacgacgcagatgcattacaccgtacgaactgacaccaggagctaccgtccctttcctgcttagcctaatatgctgcattagaacagctaaagcggccacataccaggaggccgcggtatacctgtggaacgagcagcagcctttattttngatgcaagcccttattccgctggcagccctgattgtcctatgtaactgtctgagactcttaccatgctgttgtaaaatgttgacntttttagccgtactgagcgtcggtgcccacactgtgagcgcgtacgaacacgtaacagtgatcccgaacacggtgggagtaccgtataagactctagtcaacagaccgggctacagccccatggtattggagatggagcttctgtctgtcaccttggaaccaacgctatcgcttgattacatcacgtgcgagtataaaaccgttatnccgtctccgtacgtgaaatgctgcggtacagcagagtgtaaggacaagagcctacctgattacagctgtaaggtcttcaccggcgtctacccattcatgtggggcggcgcctactgcttctgcgacaccgaaaatacgcaattgagcgaagcacatgtggagaagtccgaatcatgcaaaacngaatttgcatcagcatacagggctcataccgcatccgcatcagctaagcnccgcgtcctttaccnaggaaataatatcactgtggctgcttatgcaaacggcgaccatgccgtcacagttnaggacgctaaattcatagtggggccaatgtcttcagcctggacacctttcgacaataaaatcnngnngtacnannncgacgtnnncaacatggactanncgccctnngnngcannaagaccangacaatnnngnnnnatnnnaagtnncacgnctnnnngcgnnnacgtctatgcnnnnnnncaactgnnactnnngagaccgtncgnnggnncgnngcncnngccgtacnnncnggnnnnnnnnnnnnnnnnnnnnnnnnnnnnnnnnnnnnnnnngtcgctgcagcncacagcaccatttggctgtcaaatagcaacananccggtaagngcgatgaactgcgccnnnnggannangcctatntccatcgacatancggacgcggccnttaccanggtcgtcganncgccatctttaacggacatgtcnngngnngnntcagcctgnnnccattcctcngacntnnggggcgtagccatcattaaatatgcagccagtaagaaaggcaagtgtgcagtgcactcgatgacnnnnnnnnnnnnnnnnnnnnnnnnnnnnnnnnnnnnnnnnnnnnnnnnnnnnnnnnnnnnnnnnnnnnnnnnnnnnnnnnnnnnnnnnnnnnnnnnnnnnnnnnnnnnnnnnnnnnnnnnnnnnnnnnnnnnnnnnnnnnnnnnnnnnnnnnnnnnnnnnnnnnnnnnnnnnnnnnnnnnnnnnnnnnnnnnnnnnnnnnnnnnnnnnnnnnnnnnnnnnnnnnnnnnnnnnnnnnnnnnnnnnnnnnnnnnnnnnnnnnnnnnnnnnnnnnnnnnnnnnnnnnnnnnnnnnnnnnnnnnnnnnnnnnnnnnnnnn
>CHIKVM5_169 [Organism=Chikungunya virus][Host=Human][country=Mexico: Guerrero][collection_date=20-Jan-2015]
gcgtaccccatgtttgaggtggaacctaggcaggtcacatcaaatgaccatgctaatgctagagcgttctcgcatctagccataaaactaatagagcaggaaattgatcccgactcaaccatcctggatataggtagtgcgccagcaaggaggatgatgtcggacaggaagtaccactgcgtttgcccgatgcgcagcgcagaagatcccgagagactcgctaattatgcgagaaagctcgcatctgccgcaggaaaagtcctggacagaaacatttctggaaagatcggggacttacaagaggtgatggccgtgccagacacggagacgccaacattttgcctacacacagatgtctcatgtagacagagagcagacgtcgcgatataccaagacgtctatgctgtacatgcacccacgtcgctatatcaccaggcgattaaaggagtccgagtggcgtactgggtagggttcgacacaaccccgttcatgtacaacgctatggcgggtgcctacccctcatactcgacaaattgggcggatgagcaggtactgaaggctaagaacataggattatgttcaacagacctgacagaaggtagacgaggcaaattgtctatcatgagagggaaaaagctaaaaccgtgcgaccgtgtgctgttctcagtagggtcaacgctttacccggaaagccgcatgctacttaagagctggcacctaccgtcggtgttccatctaaagggcaagcttagcttcacatgccgctgtgacacagtggtttcgtgtgagggctacgtcgttaagagaataacgatgagcccaggcctttatggaaaaaccacggggtatgcggtaacccaccacgcagacggattcttgatgtgcaagactaccgacacggtagacggtgaaagagtgtcattctcggtgtgcacgtacgtgccggcgaccatttgtgatcaaatgaccggcatccttgctacagaagtcacgccggaggatgcacagaagctgttggtggggctgaaccagagaatagtggttaacggcagaacgcaacggaacacgaacaccatgaagaactacctgcttcccgtggtcgcccaggccttcagtaagtgggcgaaggagtgccggaaggacatggaagatgagaagcttttgggggtcagagaaagaacactgacctgctgctgtctgtgggcatttaagaagcagaaaacacacacggtctacaagaggcctgatacccagtcaatccagaaggttcaggccgaattcgacagctttgtagtaccaggcctgtggtcgtccgggttgtcaatcccgttgaggactagaatcaagtggctgttacgcaaggtgccgaaagcagacctgatcccatatagcggaaatgcccaagaagcccaggatgctgaaaaagaagcagaggaagaacgagaagcagaactgactcatgaggctctaccacccctacaggcagcacaggaagatgtccaggtcgaaatcgacgtggaacaacttgaggatagagctggtgctggaataatagagactccgagaggcgctattaaagttactgcccaactaacggaccacgtcgtgggggagtacctggtactttccccgcagaccgtattacgcagccagaagctcagcctgatccacgctttagcggagcaagtgaagacgtgtacgcatagcggacgagcagggaggtatgcggtcgaagcgtacgatggccgagtcctagtgccctcaggctatgcaatttcgcccgaagacttccagagtctaagcgaaagcgcaacgatggtgtacaacgaaagagagttcgtaaacagaaagttacaccacattgcgatgcacggaccagctctgaacactgacgaagagtcgtatgagcttgtgagggcagagaggacagaacacgagtacgtctacgacgtggaccagagaagatgctgcaagaaggaagaagctgcaggattggtactggtgggcgacttgactaatccgccctaccacgaattcgcatacgaagggctaaaaattcgccccgcttgtccatataaaattgcagtcataggagtcttcggggtaccaggatctggtaagtcagccattatcaagaacctagttaccaggcaagacctggtgactagcggaaagaaagaaaactgccaagaaatcagcaccgacgtgatgagacagagaggtctagaaatatctgcacgtacggttgattcgctgctcttgaatggatgcaatagaccagtcgacgtgttgtacgtagacgaggcgtttgcgtgccactctggaacgttacttgccttgatcgccttggtgagaccaagactgaaagttgtactttgtggtgacccgaagcagtgcggcttcttcaatatgatgcagatgaaagtcaactacaatcataacatctgcactcaagtgtaccacaaaagtatttccaggcggtgtacactgcctgtgactgccattgtgtcgtcgttgcattacgaaggcaaaatgcgcactacgaatgagtacaacatgccgattgtagtggacactacgggctcaacaaaacctgaccctggagacctcgtgttaacgtgcttcagagggtgggttaaacaactgcaaattgactatcgtggacacgaggtcatgacagcagccgcatcccaagggttaaccagaaaaggagtttacgcagttaggcaaaaagttaacgaaaacccactctatgcatcaacatcagagcacgtcaacgtactcctaacgcgtacggaaggtaaactggtatggaagacactctctggtgacccgtggataaagacgctgcagaacccaccgaaaggaaacttcaaggcaactattaaggagtgggaggtggagcacgcatcgataatggcgggcatctgcagtcaccaagtgacctttgacacgttccaaaacaaagccaacgtttgctgggctaagagcttggtccctatcctngaaacagcggggataaaactaaatgataggcagtggtcccagataattcaagctttcaaagaagacaaagcatactcacccgaagtagccctgaatgaaatatgcacgcgcatgtatggggtggatctagacagcgggctattctctaaaccgttggtatctgtgtattacgcggataaccactgggataataggccgggaggaaagatgttcggattcaaccctgaggcagcgtccattctagaaagaaagtacccgtttacaaaaggaaagtggaacatcaacaagcagatctgcgtgactaccaggaggatagaagacttcaaccctaccaccaacattataccggccaacaggagactaccacactcattagtggccgaacaccgcccagtaaaaggggaaagaatggaatggctggttaacaagataaacggacatcatgtgctcctggttagcggctataaccttgcactgcctactaagagagtcacctgggtagcgccactaggtgtccgcggagcggactatacatacaacctagagctgggtctaccggcaacacttggtaggtatgacctagtggtcataaacatccacacaccttttcgcatacaccattaccaacagtgcgtagatcacgcaatgaaactgcaaatgctaggaggtgactcactgagactgctcaaaccgggtggctctctattgatcagagcatacggttacgcagatagaaccagtgaacgagtaatctgcgtactgggacgtaagtttagatcgtccagagcattgaaaccaccatgtatcaccagtaatactgagatgttcttcctatttagcagttttgacaatggcagaaggaattttacaacgcatgttatgaacaatcaactgaacgcagcctttgtaggacaggccacccgagcaggatgtgcaccatcgtaccgggtaaagcgcatggacatcgcgaagaacgatgaagagtgcgtggtcaacgccgccaaccctcgcgggttaccgggtgacggtgtttgcaaggcagtatataaaaaatggccggagtcctttaaaaatagtgcaacaccagtaggaaccgcaaaaacagttatgtgcggtacatatccagtaatccatgccgtaggaccaaacttctcaaattacacggagtccgaaggggaccgggaattggcggctgcctatcgagaagtcgcaaaggaagtaactagactgggagtaaatagcgtagctatacctctcctctccacaggtgtatactcaggagggaaagacaggctaacccagtcactgaaccacctctttacagccatggactcgacggatgcagacgtggtcatctactgccgagacaaggaatgggagaagaaaatatctgaggccatacagatgcggacccaagtggagctgctggatgagcacatctccatagactgcgatgtcattcgcgtgcaccctgacagtagtttggcaggtagaaaaggatacagcaccacggaaggcgcactgtattcatatctagaagggacacgttttcaccagacggcagtggatgtggcagagatacatactatgtggccaaagcaaatagaggccaatgagcaagtctgcctatatgccctgggggaaagtattgagtcaatcaggcagaaatgcccggtggatgatgcagatgcatcatctcccccgaaaaccgtcccgtgcctttgccgttatgccatgactcctgaacgcgtcacccgacttcgcatgaaccatgtcacaaatataattgtgtgttcttcatttccccttccaaagtacaagatagaaggagtgcaaaaagtcaaatgctccaaggtaatgttatttgatcacaatgtgccatcgcgcgtaagtccaagggaatacagatcttcccaggagtctgtacgggaagtgagtatgacaacgtcatcgacgcatagtcagtttgatctaagcgccgatggcgagacactgcccgtcccgtcagacctggatgctgacgccccagccctagaaccggccctagacgacggggcgatacatacgaccggaaaccttgcggccgtgtctgactgggtaatgagcaccgtacccgtcgcgccgcctagaagaaggagagggagaaacctgaccgtgatatgtgacgagagagaagggaatataacacccatggctagcgtccgattctttagagcagagcagtgtccgaccgtacaagaaacagcggagacgcgtgacacagctatttcctttcgggcaccgccaagtatcaccgtggaattgagccatccaccgatctccttcggagcaccaagcgagacgttccccatcacatttggggacttcaacgatggagaaatcgaaagcttgtcttctgagctactaactttcggagacttcctacccggtgaagtggatgatttgacagatagcgactggtccacgtgctcagacacggacgacgagttactagacagggcaggtgggtatatattctcgtcggacactggtccaggccatttacaacagaagtcggtacgccagtcagtgctgccggtaaacaccctggaggaagttcacgaggagaagtgttacccacctaagctggatgaattaaaggagcaactactacttaagaaactccaggagagtgcgtccacggccaatagaagcaggtatcaatcacgcaaagtggaaaatatgaaagcaacaatcatccagagactaaagagaggctgtaaactgtatttgatggcagagaccccgaaagtcccgacttatcggaccgtatacccggcgcctgtgtactcgcctccgatcaacgtccgattgtccaatcccgagtccgcagtggcagcatgtaatgagttcttagctagaaactacccaactgtttcatcataccaaatcaccgatgagtatgatgcatatctagacatggtggacgggtcggagagttgcttggaccgagcgacattcaatccgtcaaaacttaggagctacccgaaacaacatgcttatcacgcgccctctatcagaagcgctgtaccttccccattccagaacacactacagaatgtactggcagcagccacgaaaaggaactgcaacgtcacacagatgagggaattacccactttggactcagcagtattcaacgtggagtgttttaaaaaattcgcatgcaaccgagaatactgggaagaatttgctgccagccctatcaggataacgactgagaatctaacaacctatgtcactaaattaaaggggccaaaagcagcagcgttgcttgcaagaacccataatctgctgccgctgcaggatgtaccaatggataggttcacagtagatatgaaaagggacgtgaaggtaactcctggcacaaagcatacagaggaaaggcctaaggtgcaggttatacaggcggctgaacccttggcaacagcgtacctatgtggaattcacagagaattggttaggagattgaacgccgtcctcctacccaacgtgcatacactatttgacatgtctgccgaggacttcgatgccattatagccgcacactttaagccaggagacgccgttttagaaacggacatagcctcctttgataagagccaggatgattcacttgcgcttaccgccttaatgctgttagaagatttgggagtggatcactccttgttggacctgatagaggctgcttttggagagatttccagctgtcacctgccgacaggtacgcgcttcaagttcggcgctatgatgaaatccggtatgttcctaactctgttcgtcaacacattgttaaatatcaccatcgctagccgggtgttggaagatcgtctgacaaaatctgcatgcgcggccttcatcggcgacgacaacataatacatggtgtcgtctccgatgaattgatggcagccagatgcgctacttggatgaacatggaagtgaagatcatagatgcagttgtatcccagaaagctccctacttttgtggagggtttatactgcatgatactgtgacaggaacagcttgcagggtggcggacccgctaaaaaggttatttaaactgggcaaaccgttagcggcaggtgacgaacaagacgaagacagaaggcgggcgctggctgatgaagtaatcagatggcaacgaacagggctaatagatgagctggagaaagcggtgtactctaggtacgaagtgcagggtatatcagttgctgtaatgtccatggccacctttgcaagctccagatccaacttcgagaagctcagaggacccgtcataaccttgtacggcggtcctaaaatggagtttatcccaacccaaactttctacaataggaggtaccagcctcgaccttggactccgcgccctactatccaagtcatcagacccagaccgcgtccgcaaaggaaggccgggcaacttgcccagctgatctcagcagttaataaactgacaatgcgcgtggtacctcaacagaagccgcgcaagaatcggaagaataagaagcaaaagcaaaagcagcaggcgccacgaaacaatacgaatcaaaagaagcagccccccaaaaagaaaccggttcaaaagaaaaagaagccgggccgcagagagagaatgtgcatgaaaatcgaaaatgattgcatcttcgaagtcaagcatgaaggtaaggtaacaggttacgcgtgcttggtaggggacaaagtaatgaagccagcacacgtaaaggggaccatcgataacgcggacctggccaaattggccttcaagcggtcatctaagtacgaccttgaatgcgcgcagatacccgtgcacatgaagtccgacgcttcgaagttcacccatgagaaaccggaggggtactacaactggcaccacggagcagtacagtactcaggaggccgattcaccatccctacaggtgcgggcaaaccangggatagtggtagaccgatcttcgacaacaaggggcgcgtggtggccatagttttaggaggagctaatgaaggagcccgtacagccctctcggtggtgacctggaacaaagacatcgtcacgaaaatcacccctgagggggccgaagagtggagtctggccattccagttatgtgcctgctggcaaataccacgttcccctgctcccggcccccttgcacaccctgctgctacgaaaaagagccggagaaaaccttgcgcatgcttgaagacaatgtcatgagccccgggtactatcagctgctacaagcatccttaacatgttctccccgacgccagcggcgcagtattaaggaccacttcaatgtttataaagccacaagaccgtacctagctcactgtcccgactgtggagaagggcactcgtgccatagtcccgtagcgctagaacgcatcagaaacgaagcgacagacgggacgttgaaaatccaggtttccttgcaaatcggaataaagacggatgatagccacgattggaccaagctgcgttatatggacaatcacatgccagcagacgcagagcgggccgggctatttgtaagaacgtcagcaccgtgcacgattactggaacaatgggacacttcattctggcccgatgtccgaaaggagaaactctgacggtggggttcactgacggtaggaagatcagtcactcatgtacgcacccatttcaccatgaccctcctgtgataggccgggaaaaattccattcccgaccgcagcacggtagggaactaccttgcagcacgtacgcgcagagcaccgctgcaactgccgaggagatagaggtacacatgcccccagacaccccagatcgcacattaatgtcacaacagtccggcaatgtaaagatcacagtcaatagtcagacggtgcggtacaagtgcaattgtggtgactcaagtgaaggattaaccactacagataaagtgattaataactgcaaggtcgatcaatgccatgccgcggtcaccaatcacaaaaaatggcagtataattcccctctggtcccgcgtaatgctgaattcggggaccggaaaggaaaagttcacattccatttcctctggcaaatgtgacatgcagggtgcctaaagcaagaaaccccaccgtgacgtacggaaaaaaccaagtcatcatgttgctgtatcctgaccacccaacgctcctgtcctacaggaatatgggagaagaaccaaactatcaagaagagtgggtgacgcataagaaggagatcaggttaaccgtgccgactgaggggctcgaggtcacgtggggtaacaatgagccgtacaagtattggccgcagttatccacaaacggtacagcccacggccacccgcatgagataattctgtattattatgagctgtacccaactatgactgcggtagttttgtcagtggcctcgttcatactcctgtcgatggtgggtgtggcagtggggatgtgcatgtgtgcacgacgcagatgcattacaccgtacgaactgacaccaggagctaccgtccctttcctgcttagcctaatatgctgcattagaacagctaaagcggccacataccaggaggccgcggtatacctgtggaacgagcagcagcctttattttggatgcaagcccttattccgctggcagccctgattgtcctatgtaactgtctgagactcttaccatgctgttgtaaaatgttgacttttttagccgtactgagcgtcggtgcccacactgtgagcgcgtacgaacacgtaacagtgatcccgaacacggtgggagtaccgtataagactctagtcaacagaccgggctacagccccatggtattggagatggagcttctgtctgtcaccttggaaccaacgctatcgcttgattacatcacgtgcgagtataaaaccgttatcccgtctccgtacgtgaaatgctgcggtacagcagagtgtaaggacaagagcctacctgattacagctgtaaggtcttcaccggcgtctacccattcatgtggggcggcgcctactgcttctgcgacaccgaaaatacgcaattgagcgaagcacatgtggagaagtccgaatcatgcaaaacngaatttgcatcagcatacagggctcataccgcatccgcatcagctaagctccgcgtcctttaccaaggaaataatatcactgtggctgcttatgcaaacggcgaccatgccgtcacagttaaggacgctaaattcatagtggggccaatgtcttcagcctggacacctttcgacaataaaatcgtggtgtacaaaggcgacgtctacaacatggactacccgcccttcggcgcaggaagaccaggacaatttggcgacatccaaagtcgcacgcctgagagcgaagacgtctatgctaatacacaactggtactgcagagaccgtccgcgggtacggtgcacgtgccgtactctcaggcaccatctggcttcaagtattggctaaaagaacgaggggcgtcgctgcagcacacagcaccatttggctgtcaaatagcaacaaacccggtaagagcgatgaactgcgccgtagggaacatgcctatctccatcgacataccggacgcggcctttaccagggtcgtcgacgcgccatctttaacggacatgtcgtgtgaggtatcagcctgcacccattcctcagactttgggggcgtagccatcattaaatatgcagccagtaagaaaggcaagtgtgcagtgcactcgatgactaacgccgtcactattcgggaagctgaaatagaagtagaagggaactctcagttgcaaatctcnttttcgacggccctagccagcgccgaatttcgcgtacaagtctgttctacacaagtacactgtgcagccgagtgccatccaccgaaagaccatatagtcaattacccggcgtcacacaccaccctcggggtccaagacatttccgctacggcgatgtcatgggtgcagaagatcacgggaggtgtgggactggttgtcgctgttgcagcactgatcctaatcgtggtnnnnnnnnnnnnnnnnnnnnnnnnn
>CHIKVM6_4818 [Organism=Chikungunya virus][Host=Human][country=Mexico: Guerrero][collection_date=18-Sep-2015]
gcgtaccccatgtttgaggtggaacctaggcaggtcacatcaaatgaccatgctaatgctagagcgttctcgcatctagccataaaactaatagagcaggaaattgatcccgactcaaccatcctggatataggtagtgcgccagcaaggaggatgatgtcggacaggaagtaccactgcgtttgcccgatgcgcagcgcagaagatcccgagagactcgctaattatgcgagaaagctcgcatctgccgcaggaaaagtcctggacagaaacatttctggaaagatcggggacttacaagaggtgatggccgtgccagacacggagacgccaacattttgcctacacacagatgtctcatgtagacagagagcagacgtcgcgatataccaagacgtctatgctgtacatgcacccacgtcgctatatcaccaggcgattaaaggagtccgagtggcgtactgggtagggttcgacacaaccccgttcatgtacaacgctatggcgggtgcctacccctcatactcgacaaattgggcggatgagcaggtactgaaggctaagaacataggattatgttcaacagacctgacagaaggtagacgaggcaaattgtctatcatgagagggaaaaagctaaaaccgtgcgaccgtgtgctgttctcagtagggtcaacgctttacccggaaagccgcatgctacttaagagctggcacctaccatcggtgttccatctaaagggcaagcttagcttcacatgccgctgtgacacagtggtttcgtgtgagggctacgtcgttaagagaataacgatgagcccaggcctttatggaaaaaccacggggtatgcggtaacccaccacgcagacggattcttgatgtgcaagactaccgacacggtagacggtgaaagagtgtcattctcggtgtgtacgtacgtgccggcgaccatttgtgatcaaatgaccggcatccttgctacagaagtcacgccggaggatgcacagaagctgttggtggggctgaaccagagaatagtggttaacggcagaacgcaacggaacacgaacaccatgaagaactacctgcttcccgtggtcgcccaggccttcagtaagtgggcgaaggagtgccggaaggacatggaagatgagaagcttttgggggtcagagaaagaacactgacctgctgctgtctgtgggcatttaagaagcagaaaacacacacggtctacaagaggcctgatacccagtcaatccagaaggttcaggccgaattcgacagctttgtagtaccaggcctgtggtcgtccgggttgtcaatcccgttgaggactagaatcaagtggctgttacgcaaggtgccgaaagcagacctgatcccatatagcggaaatgcccaagaagcccaggatgctgaaaaagaagcagaggaagaacgagaagcagaactgactcatgaggctctaccacccctacaggcagcacaggaagatgtccaggtcgaaatcgacgtggaacaacttgaggatagagctggtgctggaataatagagactccgagaggcgctattaaagttactgcccaactaacggaccacgtcgtgggggagtacctggtactttccccgcagaccgtattacgcagccagaagctcagcctgatccacgctttagcggagcaagtgaagacgtgtacgcatagcggacgagcagggaggtatgcggtcgaagcgtacgatggccgagtcctagtgccctcaggctatgcaatttcgcccgaagacttccagagtctaagcgaaagcgcaacgatggtgtacaacgaaagagagttcgtaaacagaaagttacaccacattgcgatgcacggaccagctctgaacactgacgaagagtcgtatgagcttgtgagggcagagaggacagaacacgagtacgtctacgacgtggaccagagaagatgctgcaagaaggaagaagctgcaggattggtactggtgggcgacttgactaatccgccctaccacgaattcgcatacgaagggctaaaaattcgccccgcttgtccatataaaattgcagtcataggagtcttcggggtaccaggatctggtaagtcagccattatcaagaacctagttaccaggcaagacctggtgactagcggaaagaaagaaaactgccaagaaatcagcaccgacgtgatgagacagagaggtctagaaatatctgcacgtacggttgattcgctgctcttgaatggatgcaatagaccagtcgacgtgttgtacgtagacgaggcgtttgcgtgccactctggaacgttacttgccttgatcgccttggtgagaccaagactgaaagttgtactttgtggtgacccgaagcagtgcggcttcttcaatatgatgcagatgaaagtcaactacaatcatagcatctgcactcaagtgtaccacaaaagtatttccaggcggtgtacactgcctgtgactgccattgtgtcgtcgttgcattacgaaggcaaaatgcgcactacgaatgagtacaacatgccgattgtagtggacactacgggctcaacaaaacctgaccctggagacctcgtgttaacgtgcttcagagggtgggttaaacaactgcaaattgactatcgtggatacgaggtcatgacagcagccgcatcccaagggttaaccagaaaaggagtttacgcagttaggcaaaaagttaacgaaaacccactctatgcatcaacatcagagcacgtcaacgtactcctaacgcgtacggaaggtaaactggtatggaagacactctctggtgacccgtggataaagacgctgcagaacccaccgaaaggaaacttcaaggcaactattaaggagtgggaggtggagcacgcatcgataatggcgggcatctgcagtcaccaagtgacctttgacacgttccaaaacaaagccaacgtttgctgggctaagagcttggtccctatcctngaaacagcggggataaaactaaatgataggcagtggtcccagataattcaagctttcaaagaagacaaagcatactcacccgaagtagccctgaatgaaatatgcacgcgcatgtatggggtggatctagacagcgggctattctctaaaccgttggtatctgtgtattacgcggataaccactgggataataggccgggaggaaagatgttcggattcaaccctgaggcagcgtccattctagaaagaaagtacccgtttacaaaaggaaagtggaacatcaacaagcagatctgcgtgactaccaggaggatagaagacttcaaccctaccaccaacattataccggccaacaggagactaccacactcattagtggccgaacaccgcccagtaaaaggggaaagaatggaatggctggttaacaagataaacggacatcatgtgctcctggttagcggctataaccttgcactgcctactaagagagtcacctgggtagcgccactaggtgtccgcggagcggactatacatacaacctagagctgggtctaccggcaacacttggtaggtatgacctagtggtcataaacatccacacaccttttcgcatacaccattaccaacagtgcgtagatcacgcaatgaaactgcaaatgctaggaggtgactcactgagactgctcaaaccgggtggctctctattgatcagagcatacggttacgcagatagaaccagtgaacgagtaatctgcgtactgggacgtaagtttagatcgtccagagcattgaaaccaccatgtatcaccagtaatactgagatgttcttcctatttagcagttttgacaatggcagaaggaattttacaacgcatgttatgaacaatcaactgaacgcagcctttgtaggacaggccacccgagcaggatgtgcaccatcgtaccgggtaaagcgcatggacatcgcgaagaacgatgaagagtgcgtggtcaacgccgccaaccctcgcgggttaccgggtgacggtgtttgcaaggcagtatataaaaaatggccggagtcctttaaaaatagtgcaacaccagtaggaaccgcaaaaacagttatgtgcggtacatatccagtaatccatgccgtaggaccaaacttctcaaattacacggagtccgaaggggaccgggaattggcggctgcctatcgagaagtcgcaaaggaagtaactagactgggagtaaatagcgtagctatacctctcctctccacaggtgtatactcaggagggaaagacaggctaacccagtcactgaaccacctctttacagccatggactcgacggatgcagacgtggtcatctactgccgagacaaggaatgggagaagaaaatatctgaggccatacagatgcggacccaagtggagctgctggatgagcacatctccatagactgcgatgtcattcgcgtgcaccctgacagtagtttggcaggtagaaaaggatacagcaccacggaaggcgcactgtattcatatctagaagggacacgttttcaccagacggcagtggatgtggcagagatacatactatgtggccaaagcaaatagaggccaatgagcaagtctgcctatatgccctgggggaaagtattgagtcaatcaggcagaaatgcccggtggatgatgcagatgcatcatctcccccgaaaaccgtcccgtgcctttgccgttatgccatgactcctgaacgcgtcacccgacttcgcatgaaccatgtcacaaatataattgtgtgttcttcatttccccttccaaagtacaagatagaaggagtgcaaaaagtcaaatgctccaaggtaatgttatttgatcacaatgtgccatcgcgcgtaagtccaagggaatacagatcttcccaggagtctgtacgggaagtgagtatgacaacgtcatcgacgcatagtcagtttgatctaagcgccgatggcgagacactgcccgtcccgtcagacctggatgctgacgccccagccctagaaccggccctagacgacggggcgatacatacgaccggaaaccttgcggccgtgtctgactgggtaatgagcaccgtacccgtcgcgccgcctagaagaaggagagggaggaacctgaccgtgatatgtgacgagagagaagggaatataacacccatggctagcgtccgattctttagagcagagcagtgtccgaccgtacaagaaacagcggagacgcgtgacacagctatttcctttcgggcaccgccaagtatcaccgtggaattgagccatccaccgatctccttcggagcaccaagcgagacgttccccatcacatttggggacttcaacgatggagaaatcgaaagcttgtcttctgagctactaactttcggagacttcctacccggtgaagtggatgatttgacagatagcgactggtccacgtgctcagacacggacgacgagttactagacagggcaggtgggtatatattctcgtcggacactggtccaggccatttacaacagaagtcggtacgccagtcagtgctgccggtaaacaccctggaggaagttcacgaggagaagtgttacccacctaagctggatgaattaaaggagcaactactacttaagaaactccaggagagtgcgtccacggccaatagaagcaggtatcaatcacgcaaagtggaaaatatgaaagcaacaatcatccagagactaaagagaggctgtaaactgtatttaatggcagagaccccgaaagtcccgacttatcggaccgtatacccggcgcctgtgtactcgcctccgatcaacgtccgattgtccaatcccgagtccgcagtggcagcatgtaatgagttcttagctagaaactacccaactgtttcatcataccaaatcaccgatgagtatgatgcatatctagacatggtggacgggtcggagagttgcttggaccgagcgacattcaatccgtcaaaacttaggagctacccgaaacaacatgcttatcacgcgccctctatcagaagcgctgtaccttccccattccagaacacactacagaatgtactggcagcagccacgaaaaggaactgcaacgtcacacagatgagggaattacccactttggactcagcagtattcaacgtggagtgttttaaaaaattcgcatgcaaccgagaatactgggaagaatttgctgccagccctatcaggataacgactgagaatctaacaacctatgtcactaaattaaaggggccaaaagcagcagcgttgcttgcaagaacccataatctgctgccgctgcaggatgtaccaatggataggttcacagtagatatgaaaagggacgtgaaggtaactcctggcacaaagcatacagaggaaaggcctaaggtgcaggttatacaggcggctgaacccttggcaacagcgtacctatgtggaattcacagagaattggttaggagattgaacgccgtcctcctacccaacgtgcatacactatttgacatgtctgccgaggacttcgatgccattatagccgcacactttaagccaggagacgccgttttagaaacggacatagcctcctttgataagagccaggatgattcacttgcgcttaccgccttaatgctgttagaagatttgggagtggatcactccttgttggacctgatagaggctgcttttggagagatttccagctgtcacctgccgacaggtacgcgcttcaagttcggcgctatgatgaaatccggtatgttcctaactctgttcgtcaacacattgttaaatatcaccatcgctagccgggtgttggaagatcgtctgacaaaatctgcatgcgcggccttcatcggcgacgacaacataatacatggtgtcgtctccgatgaattgatggcagccagatgcgctacttggatgaacatggaagtgaagatcatagatgcagttgtatcccagaaagctccctacttttgtggagggtttatactgcatgatactgtgacaggaacagcttgcagggtggcggacccgctaaaaaggttatttaaactgggcaaaccgttagcggcaggtgacgaacaagacgaagacagaaggcgggcgctggctgatgaagtaatcagatggcaacgaacagggctaatagatgagctggagaaagcggtgtactctaggtacgaagtgcagggtatatcagttgctgtaatgtccatggccacctttgcaagctccagatccaacttcgagaagctcagaggacccgtcataaccttgtacggcggtcctaaaatggagtttatcccaacccaaactttctacaataggaggtaccagcctcgaccttggactccgcgccctactatccaagtcatcagacccagaccgcgtccgcaaaggaaggccgggcaacttgcccagctgatctcagcagttaataaactgacaatgcgcgtggtacctcaacagaagccgcgcaagaatcggaagaataagaagcaaaagcaaaagcagcaggcgccacgaaacaatacgaatcaaaagaagcagccccccaaaaagaaaccggttcaaaagaaaaagaagccgggccgcagagagagaatgtgcatgaaaatcgaaaatgattgcatcttcgaagtcaagcatgaaggtaaggtaacaggttacgcgtgcttggtaggggacaaagtaatgaagccagcacacgtaaaggggaccatcgataacgcggacctggccaaattggccttcaagcggtcatctaagtacgaccttgaatgcgcgcagatacccgtgcacatgaagtccgacgcttcgaagttcacccatgagaaaccggaggggtactacaactggcaccacggagcagtacagtactcaggaggccgattcaccatccctacaggtgcgggcaaaccaggggatagtggtagaccgatcttcgacaacaaggggcgcgtggtggccatagttttaggaggagctaatgaaggagcccgtacagccctctcggtggtgacctggaacaaagacatcgtcacgaaaatcacccctgagggggccgaagagtggagtctggccattccagttatgtgcctgctggcaaataccacgttcccctgctcccggcccccttgcacaccctgctgctacgaaaaagagccggagaaaaccttgcgcatgcttgaagacaatgtcatgagccccgggtactatcagctgctacaagcatccttaacatgttctccccgacgccagcggcgcagtattaaggaccacttcaatgtttataaagccacaagaccgtacctagctcactgtcccgactgtggagaagggcactcgtgccatagtcccgtagcgctagaacgcatcagaaacgaagcgacagacgggacgttgaaaatccaggtttccttgcaaatcggaataaagacggatgatagccacgattggaccaagctgcgttatatggacaatcacatgccagcagacgcagagcgggccgggctatttgtaagaacgtcagcaccgtgcacgattactggaacaatgggacacttcattctggcccgatgtccgaaaggagaaactctgacggtggggttcactgacggtaggaagatcagtcactcatgtacgcacccatttcaccatgaccctcctgtgataggccgggaaaaattccattcccgaccgcagcacggtagggaactaccttgcagcacgtacgcgcagagcaccgctgcaactgccgaggagatagaggtacacatgcccccagacaccccagatcgcacattaatgtcacaacagtccggcaatgtaaagatcacagtcaatagtcagacggtgcggtacaagtgcaattgtggtgactcaagtgaaggattaaccactacagataaagtgattaataactgcaaggtcgatcaatgccatgccgcggtcaccaatcacaaaaaatggcagtataattcccctctggtcccgcgtaatgctgaattcggggacaggaaaggaaaagttcacattccatttcctctggcaaatgtgacatgcagggtgcctaaagcaagaaaccccaccgtgacgtacggaaaaaaccaagtcatcatgttgctgtatcctgaccacccaacgctcctgtcctacaggaatatgggagaagaaccaaactatcaagaagagtgggtgacgcataagaaggagatcaggttaaccgtgccgactgaggggctcgaggtcacgtggggtaacaatgagccgtacaagtattggccgcagttatccacaaacggtacagcccacggccacccgcatgagataattctgtattattatgagctgtacccaactatgactgcggtagttttgtcagtggcctcgttcatactcctgtcgatggtgggtgtggcagtggggatgtgcatgtgtgcacgacgcagatgcattacaccgtacgaactgacaccaggagctaccgtccctttcctgcttagcctaatatgctgcattagaacagctaaagcggccacataccaggaggccgcggtatacctgtggaacgagcagcagcctttattttggatgcaagcccttattccgctggcagccctgattgtcctatataactgtctgagactcttaccatgctgttgtaaaatgttgacttttttagccgtactgagcgtcggtgcccacactgtgagcgcgtacgaacacgtaacagtgatcccgaacacggtgggagtaccgtataagactctagtcaacagaccgggctacagccccatggtattggagatggagcttctgtctgtcaccttggaaccaacgctatcgcttgattacatcacgtgcgagtataaaaccgttatcccgtctccgtacgtgaaatgctgcggtacagcagagtgtaaggacaagagcctacctgattacagctgtaaggtcttcaccggcgtctacccattcatgtggggcggcgcctactgcttctgcgacaccgaaaatacgcaattgagcgaagcacatgtggagaagtccgaatcatgcaaaacngaatttgcatcagcatacagggctcataccgcatccgcatcagctaagctccgcgtcctttaccaaggaaataatatcactgtggctgcttatgcaaacggcgaccatgccgtcacagttaaggacgctaaattcatagtggggccaatgtcttcagcctggacacctttcgacaataaaatcgtggtgtacaaaggcgacgtctacaacatggactacccgcccttcggcgcaggaagaccaggacaatttggcgacatccaaagtcgcacgcctgagagcgaagacgtctatgctaatacgcaactggtactgcagagaccgtccgcgggtacggtgcacgtgccgtactctcaggcaccatctggcttcaagtattggctaaaagaacgaggggcgtcgctgcagcacacagcaccatttggctgtcaaatagcaacaaacccggtaagagcgatgaactgcgccgtagggaacatgcctatctccatcgacataccggacgcggcctttaccagggtcgtcgacgcgccatctttaacggacatgtcgtgtgaggtatcagcctgcacccattcctcagactttgggggcgtagccatcattaaatatgcagccagtaagaaaggcaagtgtgcagtgcactcgatgactaacgccgtcactattcgggaagctgaaatagaagtagaagggaactctcagttgcaaatctctttttcgacggccctagccagcgccgaatttcgcgtacaagtctgttctacacaagtacactgtgcagccgagtgccatccaccgaaagaccatatagtcaattacccggcgtcacacaccaccctcggggtccaagacatttccgctacggcgatgtcatgggtgcagaagatcacgggaggtgtgggactggttgtcgctgttgcagcactgatcctaatcgtggtnnnnnnnnnnnnnnnnnnnnnnnnn
>CHIKVM8_1118 [Organism=Chikungunya virus][Host=Human][country=Mexico: Mexico][collection_date=10-Apr-2015]
gcgtaccccatgtttgaggtggaacctaggcaggtcacatcaaatgaccatgctaatgctagagcgttctcgcatctagccataaaactaatagagcaggaaattgatcccgactcaaccatcctggatataggtagtgcgccagcaaggaggatgatgtcggacaggaagtaccactgcgtttgcccgatgcgcagcgcagaagatcccgagagactcgctaattatgcgagaaagctcgcatctgccgcaggaaaagtcctggacagaaacatttctggaaagatcggggacttacaagaggtgatggccgtgccagacacggagacgccaacattttgcctacacacagatgtctcatgtagacagagagcagacgtcgcgatataccaagacgtctatgctgtacatgcacccacgtcgctatatcaccaggcgattaaaggagtccgagtggcgtactgggtagggttcgacacaaccccgttcatgtacaacgctatggcgggtgcctacccctcatactcgacaaattgggcggatgagcaggtactgaaggctaagaacataggattatgttcaacagacctgacagaaggtagacgaggcaaattgtctatcatgagagggaaaaagctaaaaccgtgcgaccgtgtgctgttctcagtagggtcaacgctttacccggaaagccgcatgctacttaagagctggcacctaccatcggtgttccatctaaagggcaagcttagcttcacatgccgctgtgacacagtggtttcgtgtgagggctacgtcgttaagagaataacgatgagcccaggcctttatggaaaaaccacggggtatgcggtaacccaccacgcagacggattcttgatgtgcaagactaccgacacggtagacggtgaaagagtgtcattctcggtgtgcacgtacgtgccggcgaccatttgtgatcaaatgaccggcatccttgctacagaagtcacgccggaggatgcacagaagctgttggtggggctgaaccagagaatagtggttaacggcagaacgcaacggaacacgaacaccatgaagaactacctgcttcccgtggtcgcccaggccttcagtaagtgggcgaaggagtgccggaaggacatggaagatgagaagcttttgggggtcagagaaagaacactgacctgctgctgtctgtgggcatttaagaagcagaaaacacacacggtctacaagaggcctgatacccagtcaatccagaaggttcaggccgaattcgacagctttgtagtaccaggcctgtggtcgtccgggttgtcaatcccgttgaggactagaatcaagtggctgttacgcaaggtgccgaaagcagacctgatcccatatagcggaaatgcccaagaagcccaggatgctgaaaaagaagcagaggaagaacgagaagcagaactgactcatgaggctctaccacccctacaggcagcacaggaagatgtccaggtcgaaatcgacgtggaacaacttgaggatagagctggtgctggaataatagagactccgagaggcgctattaaagttactgcccaactaacggaccacgtcgtgggggagtacctggtactttccccgcagaccgtattacgcagccagaagctcagcctgatccacgctttagcggagcaagtgaagacgtgtacgcatagcggacgagcagggaggtatgcggtcgaagcgtacgatggccgagtcctagtgccctcaggctatgcaatttcgcccgaagacttccagagtctaagcgaaagcgcaacgatggtgtacaacgaaagagagttcgtaaacagaaagttacaccacattgcgatgcacggaccagctctgaacactgacgaagagtcgtatgagcttgtgagggcagagaggacagaacacgagtacgtctacgacgtggaccagagaagatgctgcaagaaggaagaagctgcaggattggtactggtgggcgacttgactaatccgccctaccacgaattcgcatacgaagggctaaaaattcgccccgcttgtccatataaaattgcagtcataggagtcttcggggtaccaggatctggtaagtcagccattatcaagaacctagttaccaggcaagacctggtgactagcggaaagaaagaaaactgccaagaaatcagcaccgacgtgatgagacagagaggtctagaaatatctgcacgtacggttgattcgctgctcttgaatggatgcaatagaccagtcgacgtgttgtacgtagacgaggcgtttgcgtgccactctggaacgttacttgccttgatcgccttggtgagaccaagactgaaagttgtactttgtggtgacccgaagcagtgcggcttcttcaatatgatgcagatgaaagtcaactacaatcataacatctgcactcaagtgtaccacaaaagtatttccaggcggtgtacactgcctgtgactgccattgtgtcgtcgttgcattacgaaggcaaaatgcgcactacgaatgagtacaacatgccgattgtagtggacactacgggctcaacaaaacctgaccctggagacctcgtgttaacgtgcttcagagggtgggttaaacaactgcaaattgactatcgtggacacgaggtcatgacagcagccgcatcccaagggttaaccagaaaaggagtttacgcagttaggcaaaaagttaacgaaaacccactctatgcatcaacatcagagcacgtcaacgtactcctaacgcgtacggaaggtaaactggtatggaagacactctctggtgacccgtggataaagacgctgcagaacccaccgaaaggaaacttcaaggcaactattaaggagtgggaggtggagcacgcatcgataatggcgggcatctgcagtcaccaagtgacctttgacacgttccaaaacaaagccaacgtttgctgggctaagagcttggtccctatccttgaaacagcggggataaaactaaatgataggcagtggtcccagataattcaagctttcaaagaagacaaagcatactcacccgaagtagccctgaatgaaatatgcacgcgcatgtatggggtggatctagacagcgggctattctctaaaccgttggtatctgtgtattacgcggataaccactgggataataggccgggaggaaagatgttcggattcaaccctgaggcagcgtccattctagaaagaaagtacccgtttacaaaaggaaagtggaacatcaacaagcagatctgcgtgactaccaggaggatagaagacttcaaccctaccaccaacattataccggccaacaggagactaccacactcattagtggccgaacaccgcccagtaaaaggggaaagaatggaatggctggttaacaagataaacggacatcatgtgctcctggttagcggctataaccttgcactgcctactaagagagtcacctgggtagcgccactaggtgtccgcggagcggactatacatacaacctagagctgggtctaccggcaacacttggtaggtatgacctagtggtcataaacatccacacaccttttcgcatacaccattaccaacagtgcgtagatcacgcaatgaaactgcaaatgctaggaggtgactcactgagactgctcaaaccgggtggctctctattgatcagagcatacggttacgcagatagaaccagtgaacgagtaatctgcgtactgggacgtaagtttagatcgtccagagcattgaaaccaccatgtatcaccagtaatactgagatgttcttcctatttagcagttttgacaatggcagaaggaattttacaacgcatgttatgaacaatcaactgaacgcagcctttgtaggacaggccacccgagcaggatgtgcaccatcgtaccgggtaaagcgcatggacatcgcgaagaacgatgaagagtgcgtggtcaacgccgccaaccctcgcgggttaccgggtgacggtgtttgcaaggcagtatataaaaaatggccggagtcctttaaaaatagtgcaacaccagtaggaaccgcaaaaacagttatgtgcggtacatatccagtaatccatgccgtaggaccaaacttctcaaattacacggagtccgaaggggaccgggaattggcggctgcctatcgagaagtcgcaaaggaagtaactagactgggagtaaatagcgtagctatacctctcctctccacaggtgtatactcaggagggaaagacaggctaacccagtcactgaaccacctctttacagccatggactcgacggatgcagacgtggtcatctactgccgagacaaggaatgggagaagaaaatatctgaggccatacagatgcggacccaagtggagctactggatgagcacatctccatagactgcgatgtcattcgcgtgcaccctgacagtagtttggcaggtagaaaaggatacagcaccacggaaggcgcactgtattcatatctagaagggacacgttttcaccagacggcagtggatgtggcagagatacatactatgtggccaaagcaaatagaggccaatgagcaagtctgcctatatgccctgggggaaagtattgagtcaatcaggcagaaatgcccggtggatgatgcagatgcatcatctcccccgaaaaccgtcccgtgcctttgccgttatgccatgactcctgaacgcgtcacccgacttcgcatgaaccatgtcacaaatataattgtgtgttcttcatttccccttccaaagtacaagatagaaggagtgcaaaaagtcaaatgctccaaggtaatgttatttgatcacaatgtgccatcgcgcgtaagtccaagggaatacagatcttcccaggagtctgtacgggaagtgagtatgacaacgtcatcgacgcatagtcagtttgatctaagcgccgatggcgagacactgcccgtcccgtcagacctggatgctgacgccccagccctagaaccggccctagacgacggggcgatacatacgaccggaaaccttgcggccgtgtctgactgggtaatgagcaccgtacccgtcgcgccgcctagaagaaggagagggagaaacctgaccgtgatatgtgacgagagagaagggaatataacacccatggctagcgtccgattctttagagcagagcagtgtccgaccgtacaagaaacagcggagacgcgtgacacagctatttcctttcgggcaccgccaagtatcaccgtggaattgagccatccaccgatctccttcggagcaccaagcgagacgttccccatcacatttggggacttcaacgatggagaaatcgaaagcttgtcttctgagctactaactttcggagacttcctacccggtgaagtggatgatttgacagatagcgactggtccacgtgctcagacacggacgacgagttactagacagggcaggtgggtatatattctcgtcggacactggtccaggccatttacaacagaagtcggtacgccagtcagtgctgccggtaaacaccctggaggaagttcacgaggagaagtgttacccacctaagctggatgaattaaaggagcaactactacttaagaaactccaggagagtgcgtccacggccaatagaagcaggtatcaatcacgcaaagtggaaaatatgaaagcaacaatcatccagagactaaagagaggctgtaaactgtatttaatggcagagaccccgaaagtcccgacttatcggaccgtatacccggcgcctgtgtactcgcctccgatcaacgtccgattgtccaatcccgagtccgcagtggcagcatgtaatgagttcttagctagaaactacccaactgtttcatcataccaaatcaccgatgagtatgatgcatatctagacatggtggacgggtcggagagttgcttggaccgagcgacattcaatccgtcaaaacttaggagctacccgaaacaacatgcttatcacgcgccctctatcagaagcgctgtaccttccccattccagaacacactacagaatgtactggcagcagccacgaaaaggaactgcaacgtcacacagatgagggaattacccactttggactcagcagtattcaacgtggagtgttttaaaaaattcgcatgcaaccgagaatactgggaagaatttgctgccagccctatcaggataacgactgagaatctaacaacctatgtcactaaattaaaggggccaaaagcagcagcgttgcttgcaagaacccataatctgctgccgctgcaggatgtaccaatggataggttcacagtagatatgaaaagggacgtgaaggtaactcctggcacaaagcatacagaggaaaggcctaaggtgcaggttatacaggcggctgaacccttggcaacagcgtacctatgtggaattcacagagaattggttaggagattgaacgccgtcctcctacccaacgtgcatacactatttgacatgtctgccgaggacttcgatgccattatagccgcacactttaagccaggagacgccgttttagaaacggacatagcctcctttgataagagccaggatgattcacttgcgcttaccgccttaatgctgttagaagatttgggagtggatcactccttgttggacctgatagaggctgcttttggagagatttccagctgtcacctgccgacaggtacgcgcttcaagttcggcgctatgatgaaatccggtatgttcctaactctgttcgtcaacacattgttaaatatcaccatcgctagccgggtgttggaagatcgtctgacaaaatctgcatgcgcggccttcatcggcgacgacaacataatacatggtgtcgtctccgatgaattgatggcagccagatgcgctacttggatgaacatggaagtgaagatcatagatgcagttgtatcccagaaagctccctacttttgtggagggtttatactgcatgatactgtgacaggaacagcttgcagggtggcggacccgctaaaaaggttatttaaactgggcaaaccgttagcggcaggtgacgaacaagacgaagacagaaggcgggcgctggctgatgaagtaatcagatggcaacgaacagggctaatagatgagctggagaaagcggtgtactctaggtacgaagtgcagggtatatcagttgctgtaatgtccatggccacctttgcaagctccagatccaacttcgagaagctcagaggacccgtcataaccttgtacggcggtcctaaaatggagtttatcccaacccaaactttctacaataggaggtaccagcctcgaccttggactccgcgccctactatccaagtcatcagacccagaccgcgtccgcaaaggaaggccgggcaacttgcccagctgatctcagcagttaataaactgacaatgcgcgtggtacctcaacagaagccgcgcaagaatcggaagaataagaagcaaaagcaaaagcagcaggcgccacgaaacaatacgaatcaaaagaagcagccccccaaaaagaaaccggttcaaaagaaaaagaagccgggccgcagagagagaatgtgcatgaaaatcgaaaatgattgcatcttcgaagtcaagcatgaaggtaaggtaacaggttacgcgtgcttggtaggggacaaagtaatgaagccagcacacgtaaaggggaccatcgataacgcggacctggccaaattggccttcaagcggtcatctaagtacgaccttgaatgcgcgcagatacccgtgcacatgaagtccgacgcttcgaagttcacccatgagaaaccggaggggtactacaactggcaccacggagcagtacagtactcaggaggccgattcaccatccctacaggtgcgggcaaaccaggggatagtggtagaccgatcttcgacaacaaggggcgcgtggtggccatagttttaggaggagctaatgaaggagcccgtacagccctctcggtggtgacctggaacaaagacatcgtcacgaaaatcacccctgagggggccgaagagtggagtctggccattccagttatgtgcctgctggcaaataccacgttcccctgctcccggcccccttgcacaccctgctgctacgaaaaagagccggagaaaaccttgcgcatgcttgaagacaatgtcatgagccccgggtactatcagctgctacaagcatccttaacatgttctccccgacgccagcggcgcagtattaaggaccacttcaatgtttataaagccacaagaccgtacctagctcactgtcccgactgtggagaagggcactcgtgccatagtcccgtagcgctagaacgcatcagaaacgaagcgacagacgggacgttgaaaatccaggtttccttgcaaatcggaataaagacggatgatagccacgattggaccaagctgcgttatatggacaatcacatgccagcagacgcagagcgggccgggctatttgtaagaacgtcagcaccgtgcacgattactggaacaatgggacacttcattctggcccgatgtccgaaaggagaaactctgacggtggggttcactgacggtaggaagatcagtcactcatgtacgcacccatttcaccatgaccctcctgtgataggccgggaaaaattccattcccgaccgcagcacggtagggaactaccttgcagcacgtacgcgcagagcaccgctgcaactgccgaggagatagaggtacacatgcccccagacaccccagatcgcacattaatgtcacaacagtccggcaatgtaaagatcacagtcaatagtcagacggtgcggtacaagtgcaattgtggtgactcaagtgaaggattaaccactacagataaagtgattaataactgcaaggtcgatcaatgccatgccgcggtcaccaatcacaaaaaatggcagtataattcccctctggtcccgcgtaatgctgaattcggggaccggaaaggaaaagttcacattccatttcctctggcaaatgtgacatgcagggtgcctaaagcaagaaaccccaccgtgacgtacggaaaaaaccaagtcatcatgttgctgtatcctgaccacccaacgctcctgtcctacaggaatatgggagaagaaccaaactatcaagaagagtgggtgacgcataagaaggagatcaggttaaccgtgccgactgaggggctcgaggtcacgtggggtaacaatgagccgtacaagtattggccgcagttatccacaaacggtacagcccacggccacccgcatgagataattctgtattattatgagctgtacccaactatgactgcggtagttttgtcagtggcctcgttcatactcctgtcgatggtgggtgtggcagtggggatgtgcatgtgtgcacgacgcagatgcattacaccgtacgaactgacaccaggagctaccgtccctttcctgcttagcctaatatgctgcattagaacagctaaagcggccacataccaggaggccgcggtatacctgtggaacgagcagcagcctttattttggatgcaagcccttattccgctggcagccctgattgtcctatgtaactgtctgagactcttaccatgctgttgtaaaatgttgacttttttagccgtactgagcgtcggtgcccacactgtgagcgcgtacgaacacgtaacagtgatcccgaacacggtgggagtaccgtataagactctagtcaacagaccgggctacagccccatggtattggagatggagcttctgtctgtcaccttggaaccaacgctatcgcttgattacatcacgtgcgagtataaaaccgttatcccgtctccgtacgtgaaatgctgcggtacagcagagtgtaaggacaagagcctacctgattacagctgtaaggtcttcaccggcgtctacccattcatgtggggcggcgcctactgcttctgcgacaccgaaaatacgcaattgagcgaagcacatgtggagaagtccgaatcatgcaaaacngaatttgcatcagcatacagggctcataccgcatccgcatcagctaagctccgcgtcctttaccaaggaaataatatcactgtggctgcttatgcaaacggcgaccatgccgtcacagttaaggacgctaaattcatagtggggccaatgtcttcagcctggacacctttcgacaataaaatcgtggtgtacaaaggcgacgtctacaacatggactacccgcccttcggcgcaggaagaccaggacaatttggcgacatccaaagtcgcacgcctgagagcgaagacgtctatgctaatacacaactggtactgcagagaccgtccgcgggtacggtgcacgtgccgtactctcaggcaccatctggcttcaagtattggctaaaagaacgaggggcgtcgctgcagcacacagcaccatttggctgtcaaatagcaacaaacccggtaagagcgatgaactgcgccgtagggaacatgcctatctccatcgacataccggacgcggcctttaccagggtcgtcgacgcgccatctttaacggacatgtcgtgtgaggtatcagcctgcacccattcctcagactttgggggcgtagccatcattaaatatgcagccagtaagaaaggcaagtgtgcagtgcactcgatgactaacgccgtcactattcgggaagctgaaatagaagtagaagggaactctcagttgcaaatctctttttcgacggccctagccagcgccgaatttcgcgtacaagtctgttctacacaagtacactgtgcagccgagtgccatccaccgaaagaccatatagtcaattacccggcgtcacacaccaccctcggggtccaagacatttccgctacggcgatgtcatgggtgcagaagatcacgggaggtgtgggactggttgtcgctgttgcagcactgatcctaatcgtggtnnnnnnnnnnnnnnnnnnnnnnnnn
>CHIKVM9_2417 [Organism=Chikungunya virus][Host=Human][country=Mexico: Michoacan][collection_date=01-Jun-2015]
gcgtaccccatgtttgaggtggaacctaggcaggtcacatcaaatgaccatgctaatgctagagcgttctcgcatctagccataaaactaatagagcaggaaattgatcccgactcaaccatcctggatataggtagtgcgccagcaaggaggatgatgtcggacaggaagtaccactgcgtttgcccgatgcgcagcgcagaagatcccgagagactcgctaattatgcgagaaagctcgcatctgccgcaggaaaagtcctggacagaaacatttctggaaagatcggggacttacaagaggtgatggccgtgccagacacggagacgccaacattttgcctacacacagatgtctcatgtagacagagagcagacgtcgcgatataccaagacgtctatgctgtacatgcacccacgtcgctatatcaccaggcgattaaaggagtccgagtggcgtactgggtagggttcgacacaaccccgttcatgtacaacgctatggcgggtgcctacccctcatactcgacaaattgggcggatgagcaggtactgaaggctaagaacataggattatgttcaacagacctgacagaaggtagacgaggcaaattgtctatcatgagagggaaaaagctaaaaccgtgcgaccgtgtgctgttctcagtagggtcaacgctttacccggaaagccgcatgctacttaagagctggcacctaccatcggtgttccatctaaagggcaagcttagcttcacatgccgctgtgacacagtggtttcgtgtgagggctacgtcgttaagagaataacgatgagcccaggcctttatggaaaaaccacggggtatgcggtaacccaccacgcagacggattcttgatgtgcaagactaccgacacggtagacggtgaaagagtgtcattctcggtgtgcacgtacgtgccggcgaccatttgtgatcaaatgaccggcatccttgctacagaagtcacgccggaggatgcacagaagctgttggtggggctgaaccagagaatagtggttaacggcagaacgcaacggaacacgaacaccatgaagaactacctgcttcccgtggtcgcccaggccttcagtaagtgggcgaaggagtgccggaaggacatggaagatgagaagcttttgggggtcagagaaagaacactgacctgctgctgtctgtgggcatttaagaagcagaaaacacacacggtctacaagaggcctgatacccagtcaatccagaaggttcaggccgaattcgacagctttgtagtaccaggcctgtggtcgtccgggttgtcaatcccgttgaggactagaatcaagtggctgttacgcaaggtgccgaaagcagacctgatcccatatagcggaaatgcccaagaagcccaggatgctgaaaaagaagcagaggaagaacgagaagcagaactgactcatgaggctctaccacccctacaggcagcacaggaagatgtccaggtcgaaatcgacgtggaacaacttgaggatagagctggtgctggaataatagagactccgagaggcgctattaaagttactgcccaactaacggaccacgtcgtgggggagtacctggtactttccccgcagaccgtattacgcagccagaagctcagcctgatccacgctttagcggagcaagtgaagacgtgtacgcatagcggacgagcagggaggtatgcggtcgaagcgtacgatggccgagtcctagtgccctcaggctatgcaatttcgcccgaagacttccagagtctaagcgaaagcgcaacgatggtgtacaacgaaagagagttcgtaaacagaaagttacaccacattgcgatgcacggaccagctctgaacactgacgaagagtcgtatgagcttgtgagggcagagaggacagaacacgagtacgtctacgacgtggaccagagaagatgctgcaagaaggaagaagctgcaggattggtactggtgggcgacttgactaatccgccctaccacgaattcgcatacgaagggctaaaaattcgccccgcttgtccatataaaattgcagtcataggagtcttcggggtaccaggatctggtaagtcagccattatcaagaacctagttaccaggcaagacctggtgactagcggaaagaaagaaaactgccaagaaatcagcaccgacgtgatgagacagagaggtctagaaatatctgcacgtacggttgattcgctgctcttgaatggatgcaatagaccagtcgacgtgttgtacgtagacgaggcgtttgcgtgccactctggaacgttacttgccttgatcgccttggtgagaccaagactgaaagttgtactttgtggtgacccgaagcagtgcggcttcttcaatatgatgcagatgaaagtcaactacaatcataacatctgcactcaagtgtaccacaaaagtatttccaggcggtgtacactgcctgtgactgccattgtgtcgtcgttgcattacgaaggcaaaatgcgcactacgaatgagtacaacatgccgattgtagtggacactacgggctcaacaaaacctgaccctggagacctcgtgttaacgtgcttcagagggtgggttaaacaactgcaaattgactatcgtggacacgaggtcatgacagcagccgcatcccaagggttaaccagaaaaggagtttacgcagttaggcaaaaagttaacgaaaacccactctatgcatcaacatcagagcacgtcaacgtactcctaacgcgtacggaaggtaaactggtatggaagacactctctggtgacccgtggataaagacgctgcagaacccaccgaaaggaaacttcaaggcaactattaaggagtgggaggtggagcacgcatcgataatggcgggcatctgcagtcaccaagtggcctttgacacgttccaaaacaaagccaacgtttgctgggctaagagcttggtccctatcctcgaaacagcggggataaaactaaatgataggcagtggtcccagataattcaagctttcaaagaagacaaagcatactcacccgaagtagccctgaatgaaatatgcacgcgcatgtatggggtggatctagacagcgggctattctctaaaccgttggtatctgtgtattacgcggataaccactgggataataggccgggaggaaagatgttcggattcaaccctgaggcagcgtccattctagaaagaaagtacccgtttacaaaaggaaagtggaacatcaacaagcagatctgcgtgactaccaggaggatagaagacttcaaccctaccaccaacattataccggccaacaggagactaccacactcattagtggccgaacaccgcccagtaaaaggggaaagaatggaatggctggttaacaagataaacggacatcatgtgctcctggttagcggctataaccttgcactgcctactaagagagtcacctgggtagcgccactaggtgtccgcggagcggactatacatacaacctagagctgggtctaccggcaacacttggtaggtatgacctagtggtcataaacatccacacaccttttcgcatacaccattaccaacagtgcgtagatcacgcaatgaaactgcaaatgctaggaggtgactcactgagactgctcaaaccgggtggctctctattgatcagagcatacggttacgcagatagaaccagtgaacgagtaatctgcgtactgggacgtaagtttagatcgtccagagcattgaaaccaccatgtatcaccagtaatactgagatgttcttcctatttagcagttttgacaatggcagaaggaattttacaacgcatgttatgaacaatcaactgaacgcagcctttgtaggacaggccacccgagcaggatgtgcaccatcgtaccgggtaaagcgcatggacatcgcgaagaacgatgaagagtgcgtggtcaacgccgccaaccctcgcgggttaccgggtgacggtgtttgcaaggcagtatataaaaaatggccggagtcctttaaaaatagtgcaacaccagtaggaaccgcaaaaacagttatgtgcggtacatatccagtaatccatgccgtaggaccaaacttctcaaattacacggagtccgaaggggaccgggaattggcggctgcctatcgagaagtcgcaaaggaagtaactagactgggagtaaatagcgtagctatacctctcctctccacaggtgtatactcaggagggaaagacaggctaacccagtcactgaaccacctctttacagccatggactcgacggatgcagacgtggtcatctactgccgagacaaggaatgggagaagaaaatatctgaggccatacagatgcggacccaagtggagctgctggatgagcacatctccatagactgcgatgtcattcgcgtgcaccctgacagtagtttggcaggtagaaaaggatacagcaccacggaaggcgcactgtattcatatctagaagggacacgttttcaccagacggcagtggatgtggcagagatacatactatgtggccaaagcaaatagaggccaatgagcaagtctgcctatatgccctgggggaaagtattgagtcaatcaggcagaaatgcccggtggatgatgcagatgcatcatctcccccgaaaaccgtcccgtgcctttgccgttatgccatgactcctgaacgcgtcacccgacttcgcatgaaccatgtcacaaatataattgtgtgttcttcatttccccttccaaagtacaagatagaaggagtgcaaaaagtcaaatgctccaaggtaatgttatttgatcacaatgtgccatcgcgcgtaagtccaagggaatacagatcttcccaggagtctgtacgggaagtgagtatgacaacgtcatcgacgcatagtcagtttgatctaagcgccgatggcgagacactgcccgtcccgtcagacctggatgctgacgccccagccctagaaccggccctagacgacggggcgatacatacgaccggaaaccttgcggccgtgtctgactgggtaatgagcaccgtacccgtcgcgccgcctagaagaaggagagggagaaacctgaccgtgatatgtgacgagagagaagggaatataacacccatggctagcgtccgattctttagagcagagcagtgtccgaccgtacaagaaacagcggagacgcgtgacacagctatttcctttcgggcaccgccaagtatcaccgtggaattgagccatccaccgatctccttcggagcaccaagcgagacgttccccatcacatttggggacttcaacgatggagaaatcgaaagcttgtcttctgagctactaactttcggagacttcctacccggtgaagtggatgatttgacagatagcgactggtccacgtgctcagacacggacgacgagttactagacagggcaggtgggtatatattctcgtcggacactggtccaggccatttacaacagaagtcggtacgccagtcagtgctgccggtaaacaccctggaggaagttcacgaggagaagtgttacccacctaagctggatgaattaaaggagcaactactacttaagaaactccaggagagtgcgtccacggccaatagaagcaggtatcaatcacgcaaagtggaaaatatgaaagcaacaatcatccagagactaaagagaggctgtaaactgtatttaatggcagagaccccgaaagtcccgacttatcggaccgtatacccggcgcctgtgtactcgcctccgatcaacgtccgattgtccaatcccgagtccgcagtggcagcatgtaatgagttcttagctagaaactacccaactgtttcatcataccaaatcaccgatgagtatgatgcatatctagacatggtggacgggtcggagagttgcttggaccgagcgacattcaatccgtcaaaacttaggagctacccgaaacaacatgcttatcacgcgccctctatcagaagcgctgtaccttccccattccagaacacactacagaatgtactggcagcagccacgaaaaggaactgcaacgtcacacagatgagggaattacccactttggactcagcagtattcaacgtggagtgttttaaaaaattcgcatgcaaccgagaatactgggaagaatttgctgccagccctatcaggataacgactgagaatctaacaacctatgtcactaaattaaaggggccaaaagcagcagcgttgcttgcaagaacccataatctgctgccgctgcaggatgtaccaatggataggttcacagtagatatgaaaagggacgtgaaggtaactcctggcacaaagcatacagaggaaaggcctaaggtgcaggttatacaggcggctgaacccttggcaacagcgtacctatgtggaattcacagagaattggttaggagattgaacgccgtcctcctacccaacgtgcatacactatttgacatgtctgccgaggacttcgatgccattatagccgcacactttaagccaggagacgccgttttagaaacggacatagcctcctttgataagagccaggatgattcacttgcgcttaccgccttaatgctgttagaagatttgggagtggatcactccttgttggacctgatagaggctgcttttggagagatttccagctgtcacctgccgacaggtacgcgcttcaagttcggcgctatgatgaaatccggtatgttcctaactctgttcgtcaacacattgttaaatatcaccatcgctagccgggtgttggaagatcgtctgacaaaatctgcatgcgcggccttcatcggcgacgacaacataatacatggtgtcgtctccgatgaattgatggcagccagatgcgctacttggatgaacatggaagtgaagatcatagatgcagttgtatcccagaaagctccctacttttgtggagggtttatactgcatgatactgtgacaggaacagcttgcagggtggcggacccgctaaaaaggttatttaaactgggcaaaccgttagcggcaggtgacgaacaagacgaagacagaaggcgggcgctggctgatgaagtaatcagatggcaacgaacagggctaatagatgagctggagaaagcggtgtactctaggtacgaagtgcagggtatatcagttgctgtaatgtccatggccacctttgcaagctccagatccaacttcgagaagctcagaggacccgtcataaccttgtacggcggtcctaaaatggagtttatcccaacccaaactttctacaataggaggtaccagcctcgaccttggactccgcgccctactatccaagtcatcagacccagaccgcgtccgcaaaggaaggccgggcaacttgcccagctgatctcagcagttaataaactgacaatgcgcgtggtacctcaacagaagccgcgcaagaatcggaagaataagaagcaaaagcaaaagcagcaggcgccacgaaacaatacgaatcaaaagaagcagccccccaaaaagaaaccggttcaaaagaaaaagaagccgggccgcagagagagaatgtgcatgaaaatcgaaaatgattgcatcttcgaagtcaagcatgaaggtaaggtaacaggttacgcgtgcttggtaggggacaaagtaatgaagccagcacacgtaaaggggaccatcgataacgcggacctggccaaattggccttcaagcggtcatctaagtacgaccttgaatgcgcgcagatacccgtgcacatgaagtccgacgcttcgaagttcacccatgagaaaccggaggggtactacaactggcaccacggagcagtacagtactcaggaggccgattcaccatccctacaggtgcgggcaaaccaggggatagtggtagaccgatcttcgacaacaaggggcgcgtggtggccatagttttaggaggagctaatgaaggagcccgtacagccctctcggtggtgacctggaacaaagacatcgtcacgaaaatcacccctgagggggccgaagagtggagtctggccattccagttatgtgcctgctggcaaataccacgttcccctgctcccggcccccttgcacaccctgctgctacgaaaaagagccggagaaaaccttgcgcatgcttgaagacaatgtcatgagccccgggtactatcagctgctacaagcatccttaacatgttctccccgacgccagcggcgcagtattaaggaccacttcaatgtttataaagccacaagaccgtacctagctcactgtcccgactgtggagaagggcactcgtgccatagtcccgtagcgctagaacgcatcagaaacgaagcgacagacgggacgttgaaaatccaggtttccttgcaaatcggaataaagacggatgatagccacgattggaccaagctgcgttatatggacaatcacatgccagcagacgcagagcgggccgggctatttgtaagaacgtcagcaccgtgcacgattactggaacaatgggacacttcattctggcccgatgtccgaaaggagaaactctgacggtggggttcactgacggtaggaagatcagtcactcatgtacgcacccatttcaccatgaccctcctgtgataggccgggaaaaattccattcccgaccgcagcacggtagggaactaccttgcagcacgtacgcgcagagcaccgctgcaactgccgaggagatagaggtacacatgcccccagacaccccagatcgcacattaatgtcacaacagtccggcaatgtaaagatcacagtcaatagtcagacggtgcggtacaagtgcaattgtggtgactcaagtgaaggattaaccactacagataaagtgattaataactgcaaggtcgatcaatgccatgccgcggtcaccaatcacaaaaaatggcagtataattcccctctggtcccgcgtaatgctgaattcggggaccggaaaggaaaagttcacattccatttcctctggcaaatgtgacatgcagggtgcctaaagcaagaaaccccaccgtgacgtacggaaaaaaccaagtcatcatgttgctgtatcctgaccacccaacgctcctgtcctacaggaatatgggagaagaaccaaactatcaagaagagtgggtgacgcataagaaggagatcaggttaaccgtgccgactgaggggctcgaggtcacgtggggtaacaatgagccgtacaagtattggccgcagttatccacaaacggtacagcccacggccacccgcatgagataattctgtattattatgagctgtacccaactatgactgcggtagttttgtcagtggcctcgttcatactcctgtcgatggtgggtgtggcagtggggatgtgcatgtgtgcacgacgcagatgcattacaccgtacgaactgacaccaggagctaccgtccctttcctgcttagcctaatatgctgcattagaacagctaaagcggccacataccaggaggccgcggtatacctgtggaacgagcagcagcctttattttggatgcaagcccttattccgctggcagccctgattgtcctatgtaactgtctgagactcttaccatgctgttgtaaaatgttgacttttttagccgtactgagcgtcggtgcccacactgtgagcgcgtacgaacacgtaacagtgatcccgaacacggtgggagtaccgtataagactctagtcaacagaccgggctacagccccatggtattggagatggagcttctgtctgtcaccttggaaccaacgctatcgcttgattacatcacgtgcgagtataaaaccgttatcccgtctccgtacgtgaaatgctgcggtacagcagagtgtaaggacaagagcctacctgattacagctgtaaggtcttcaccggcgtctacccattcatgtggggcggcgcctactgcttctgcgacaccgaaaatacgcaattgagcgaagcacatgtggagaagtccgaatcatgcaaaacngaatttgcatcagcatacagggctcataccgcatccgcatcagctaagctccgcgtcctttaccaaggaaataatatcactgtggctgcttatgcaaacggcgaccatgccgtcacagttaaggacgctaaattcatagtggggccaatgtcttcagcctggacacctttcgacaataaaatcgtggtgtacaaaggcgacgtctacaacatggactacccgcccttcggcgcaggaagaccaggacaatttggcgacatccaaagtcgcacgcctgagagcgaagacgtctatgctaatacacaactggtactgcagagaccgtccgcgggtacggtgcacgtgccgtactctcaggcaccatctggcttcaagtattggctaaaagaacgaggggcgtcgctgcagcacacagcaccatttggctgtcaaatagcaacaaacccggtaagagcgatgaactgcgccgtagggaacatgcctatctccatcgacataccggacgcggcctttaccagggtcgtcgacgcgccatctttaacggacatgtcgtgtgaggtatcagcctgcacccattcctcagactttgggggcgtagccatcattaaatatgcagccagtaagaaaggcaagtgtgcagtgcactcgatgactaacgccgtcactattcgggaagctgaaatagaagtagaagggaactctcagttgcaaatctctttttcgacggccctagccagcgccgaatttcgcgtacaagtctgttctacacaagtacactgtgcagccgagtgccatccaccgaaagaccatatagtcaattacccggcgtcacacaccaccctcggggtccaagacatttccgctacggcgatgtcatgggtgcagaagatcacgggaggtgtgggtctggttgtcgctgttgcagcactgatcctaatcgtggtnnnnnnnnnnnnnnnnnnnnnnnnn
>CHIKVM10_1657 [Organism=Chikungunya virus][Host=Human][country=Mexico: Morelos][collection_date=07-May-2015]
gcgtaccccatgtttgaggtggaacctaggcaggtcacatcaaatgaccatgctaatgctagagcgttctcgcatctagccataaaactaatagagcaggaaattgatcccgactcaaccatcctggatataggtagtgcgccagcaaggaggatgatgtcggacaggaagtaccactgcgtttgcccgatgcgcagcgcagaagatcccgagagactcgctaattatgcgagaaagctcgcatctgccgcaggaaaagtcctggacagaaacatttctggaaagatcggggacttacaagaggtgatggccgtgccagacacggagacgccaacattttgcctacacacagatgtctcatgtagacagagagcagacgtcgcgatataccaagacgtctatgctgtacatgcacccacgtcgctatatcaccaggcgattaaaggagtccgagtggcgtactgggtagggttcgacacaaccccgttcatgtacaacgctatggcgggtgcctacccctcatactcgacaaattgggcggatgagcaggtactgaaggctaagaacataggattatgttcaacagacctgacagaaggtagacgaggcaaattgtctatcatgagagggaaaaagctaaaaccgtgcgaccgtgtgctgttctcagtagggtcaacgctttacccggaaagccgcatgctacttaagagctggcacctaccatcggtgttccatctaaagggcaagcttagcttcacatgccgctgtgacacagtggtttcgtgtgagggctacgtcgttaagagaataacgatgagcccaggcctttatggaaaaaccacggggtatgcggtaacccaccacgcagacggattcttgatgtgcaagactaccgacacggtagacggtgaaagagtgtcattctcggtgtgcacgtacgtgccggcgaccatttgtgatcaaatgaccggcatccttgctacagaagtcacgccggaggatgcacagaagctgttggtggggctgaaccagagaatagtggttaacggcagaacgcaacggaacacgaacaccatgaagaactacctgcttcccgtggtcgcccaggccttcagtaagtgggcgaaggagtgccggaaggacatggaagatgagaagcttttgggggtcagagaaagaacactgacctgctgctgtctgtgggcatttaagaagcagaaaacacacacggtctacaagaggcctgatacccagtcaatccagaaggttcaggccgaattcgacagctttgtagtaccaggcctgtggtcgtccgggttgtcaatcccgttgaggactagaatcaagtggctgttacgcaaggtgccgaaagcagacctgatcccatatagcggaaatgcccaagaagcccaggatgctgaaaaagaagcagaggaagaacgagaagcagaactgactcatgaggctctaccacccctacaggcagcacaggaagatgtccaggtcgaaatcgacgtggaacaacttgaggatagagctggtgctggaataatagagactccgagaggcgctattaaagttactgcccaactaacggaccacgtcgtgggggagtacctggtactttccccgcagaccgtattacgcagccagaagctcagcctgatccacgctttagcggagcaagtgaagacgtgtacgcatagcggacgagcagggaggtatgcggtcgaagcgtacgatggccgagtcctagtgccctcaggctatgcaatttcgcccgaagacttccagagtctaagcgaaagcgcaacgatggtgtacaacgaaagagagttcgtaaacagaaagttacaccacattgcgatgcacggaccagctctgaacactgacgaagagtcgtatgagcttgtgagggcagagaggacagaacacgagtacgtctacgacgtggaccagagaagatgctgcaagaaggaagaagctgcaggattggtactggtgggcgacttgactaatccgccctaccacgaattcgcatacgaagggctaaaaattcgccccgcttgtccatataaaattgcagtcataggagtcttcggggtaccaggatctggtaagtcagccattatcaagaacctagttaccaggcaagacctggtgactagcggaaagaaagaaaactgccaagaaatcagcaccgacgtgatgagacagagaggtctagaaatatctgcacgtacggttgattcgctgctcttgaatggatgcaatagaccagtcgacgtgttgtacgtagacgaggcgtttgcgtgccactctggaacgttacttgccttgatcgccttggtgagaccaagactgaaagttgtactttgtggtgacccgaagcagtgcggcttcttcaatatgatgcagatgaaagtcaactacaatcataacatctgcactcaagtgtaccacaaaagtatttccaggcggtgtacactgcctgtgactgccattgtgtcgtcgttgcattacgaaggcaaaatgcgcactacgaatgagtacaacatgccgattgtagtggacactacgggctcaacaaaacctgaccctggagacctcgtgttaacgtgcttcagagggtgggttaaacaactgcaaattgactatcgtggacacgaggtcatgacagcagccgcatcccaagggttaaccagaaaaggagtttacgcagttaggcaaaaagttaacgaaaacccactctatgcatcaacatcagagcacgtcaacgtactcctaacgcgtacggaaggtaaactggtatggaagacactctctggtgacccgtggataaagacgctgcagaacccaccgaaaggaaacttcaaggcaactattaaggagtgggaggtggagcacgcatcgataatggcgggcatctgcagtcaccaagtgacctttgacacgttccaaaacaaagccaacgtttgctgggctaagagcttggtccctatccttgaaacagcggggataaaactaaatgataggcagtggtcccagataattcaagctttcaaagaagacaaagcatactcacccgaagtagccctgaatgaaatatgcacgcgcatgtatggggtggatctagacagcgggctattctctaaaccgttggtatctgtgtattacgcggataaccactgggataataggccgggaggaaagatgttcggattcaaccctgaggcagcgtccattctagaaagaaagtacccgtttacaaaaggaaagtggaacatcaacaagcagatctgcgtgactaccaggaggatagaagacttcaaccctaccaccaacattataccggccaacaggagactaccacactcattagtggccgaacaccgcccagtaaaaggggaaagaatggaatggctggttaacaagataaacggacatcatgtgctcctggttagcggctataaccttgcactgcctactaagagagtcacctgggtagcgccactaggtgtccgcggagcggactatacatacaacctagagctgggtctaccggcaacacttggtaggtatgacctagtggtcataaacatccacacaccttttcgcatacaccattaccaacagtgcgtagatcacgcaatgaaactgcaaatgctaggaggtgactcactgagactgctcaaaccgggcggctctctattgatcagagcatacggttacgcagatagaaccagtgaacgagtaatctgcgtactgggacgtaagtttagatcgtccagagcattgaaaccaccatgtatcaccagtaatactgagatgttcttcctatttagcagttttgacaatggcagaaggaattttacaacgcatgttatgaacaatcaactgaacgcagcctttgtaggacaggccacccgagcaggatgtgcaccatcgtaccgggtaaagcgcatggacatcgcgaagaacgatgaagagtgcgtggtcaacgccgccaaccctcgcgggttaccgggtgacggtgtttgcaaggcagtatataaaaaatggccggagtcctttaaaaatagtgcaacaccagtaggaaccgcaaaaacagttatgtgcggtacatatccagtaatccatgccgtaggaccaaacttctcaaattacacggagtccgaaggggaccgggaattggcggctgcctatcgagaagtcgcaaaggaagtaactagactgggagtaaatagcgtagctatacctctcctctccacaggtgtatactcaggagggaaagacaggctaacccagtcactgaaccacctctttacagccatggactcgacggatgcagacgtggtcatctactgccgagacaaggaatgggagaagaaaatatctgaggccatacagatgcggacccaagtggagctgctggatgagcacatctccatagactgcgatgtcattcgcgtgcaccctgacagtagtttggcaggtagaaaaggatacagcaccacggaaggcgcactgtattcatatctagaagggacacgttttcaccagacggcagtggatgtggcagagatacatactatgtggccaaagcaaatagaggccaatgagcaagtctgcctatatgccctgggggaaagtattgagtcaatcaggcagaaatgcccggtggatgatgcagatgcatcatctcccccgaaaaccgtcccgtgcctttgccgttatgccatgactcctgaacgcgtcacccgacttcgcatgaaccatgtcacaaatataattgtgtgttcttcatttccccttccaaagtacaagatagaaggagtgcaaaaagtcaaatgctccaaggtaatgttatttgatcacaatgtgccatcgcgcgtaagtccaagggaatacagatcttcccaggagtctgtacgggaagtgagtatgacaacgtcatcgacgcatagtcagtttgatctaagcgccgatggcgagacactgcccgtcccgtcagacctggatgctgacgccccagccctagaaccggccctagacgacggggcgatacatacgaccggaaaccatgcggccgtgtctgactgggtaatgagcaccgtacccgtcgcgccgcctagaagaaggagagggagaaacctgaccgtgatatgtgacgagagagaagggaatataacacccatggctagcgtccgattctttagagcagagcagtgtccgaccgtacaagaaacagcggagacgcgtgacacagctatttcctttcgggcaccgccaagtatcaccgtggaattgagccatccaccgatctccttcggagcaccaagcgagacgttccccatcacatttggggacttcaacgatggagaaatcgaaagcttgtcttctgagctactaactttcggagacttcctacccggtgaagtggatgatttgacagatagcgactggtccacgtgctcagacacggacgacgagttactagacagggcaggtgggtatatattctcgtcggacactggtccaggccatttacaacagaagtcggtacgccagtcagtgctgccggtaaacaccctggaggaagttcacgaggagaagtgttacccacctaagctggatgaattaaaggagcaactactacttaagaaactccaggagagtgcgtccacggccaatagaagcaggtatcaatcacgcaaagtggaaaatatgaaagcaacaatcatccagagactaaagagaggctgtaaactgtatttaatggcagagaccccgaaagtcccgacttatcggaccgtatacccggcgcctgtgtactcgcctccgatcaacgtccgattgtccaatcccgagtccgcagtggcagcatgtaatgagttcttagctagaaactacccaactgtttcatcataccaaatcaccgatgagtatgatgcatatctagacatggtggacgggtcggagagttgcttggaccgagcgacattcaatccgtcaaaacttaggagctacccgaaacaacatgcttatcacgcgccctctatcagaagcgctgtaccttccccattccagaacacactacagaatgtactggcagcagccacgaaaaggaactgcaacgtcacacagatgagggaattacccactttggactcagcagtattcaacgtggagtgttttaaaaaattcgcatgcaaccgagaatactgggaagaatttgctgccagccctatcaggataacgactgagaatctaacaacctatgtcactaaattaaaggggccaaaagcagcagcgttgcttgcaagaacccataatctgctgccgctgcaggatgtaccaatggataggttcacagtagatatgaaaagggacgtgaaggtaactcctggcacaaagcatacagaggaaaggcctaaggtgcaggttatacaggcggctgaacccttggcaacagcgtacctatgtggaattcacagagaattggttaggagattgaacgccgtcctcctacccaacgtgcatacactatttgacatgtctgccgaggacttcgatgccattatagccgcacactttaagccaggagacgccgttttagaaacggacatagcctcctttgataagagccaggatgattcacttgcgcttaccgccttaatgctgttagaagatttgggagtggatcactccttgttggacctgatagaggctgcttttggagagatttccagctgtcacctgccgacaggtacgcgcttcaagttcggcgctatgatgaaatccggtatgttcctaactctgttcgtcaacacattgttaaatatcaccatcgctagccgggtgttggaagatcgtctgacaaaatctgcatgcgcggccttcatcggcgacgacaacataatacatggtgtcgtctccgatgaattgatggcagccagatgcgctacttggatgaacatggaagtgaagatcatagatgcagttgtatcccagaaagctccctacttttgtggagggtttatactgcatgatactgtgacaggaacagcttgcagggtggcggacccgctaaaaaggttatttaaactgggcaaaccgttagcggcaggtgacgaacaagacgaagacagaaggcgggcgctggctgatgaagtaatcagatggcaacgaacagggctaatagatgagctggagaaagcggtgtactctaggtacgaagtgcagggtatatcagttgctgtaatgtccatggccacctttgcaagctccagatccaacttcgagaagctcagaggacccgtcataaccttgtacggcggtcctaaaatggagtttatcccaacccaaactttctacaataggaggtaccagcctcgaccttggactccgcgccctactatccaagtcatcagacccagaccgcgtccgcaaaggaaggccgggcaacttgcccagctgatctcagcagttaataaactgacaatgcgcgtggtacctcaacagaagccgcgcaagaatcggaagaataagaagcaaaagcaaaagcagcaggcgccacgaaacaatacgaatcaaaagaagcagccccccaaaaagaaaccggttcaaaagaaaaagaagccgggccgcagagagagaatgtgcatgaaaatcgaaaatgattgcatcttcgaagtcaagcatgaaggtaaggtaacaggttacgcgtgcttggtaggggacaaagtaatgaagccagcacacgtaaaggggaccatcgataacgcggacctggccaaattggccttcaagcggtcatctaagtacgaccttgaatgcgcgcagatacccgtgcacatgaagtccgacgcttcgaagttcacccatgagaaaccggaggggtactacaactggcaccacggagcagtacagtactcaggaggccgattcaccatccctacaggtgcgggcaaaccaggggatagtggtagaccgatcttcgacaacaaggggcgcgtggtggccatagttttaggaggagctaatgaaggagcccgtacagccctctcggtggtgacctggaacaaagacatcgtcacgaaaatcacccctgagggggccgaagagtggagtctggccattccagttatgtgcctgctggcaaataccacgttcccctgctcccggcccccttgcacaccctgctgctacgaaaaagagccggagaaaaccttgcgcatgcttgaagacaatgtcatgagccccgggtactatcagctgctacaagcatccttaacatgttctccccgacgccagcggcgcagtattaaggaccacttcaatgtttataaagccacaagaccgtacctagctcactgtcccgactgtggagaagggcactcgtgccatagtcccgtagcgctagaacgcatcagaaacgaagcgacagacgggacgttgaaaatccaggtttccttgcaaatcggaataaagacggatgatagccacgattggaccaagctgcgttatatggacaatcacatgccagcagacgcagagcgggccgggctatttgtaagaacgtcagcaccgtgcacgattactggaacaatgggacacttcattctggcccgatgtccgaaaggagaaactctgacggtggggttcactgacggtaggaagatcagtcactcatgtacgcacccatttcaccatgaccctcctgtgataggccgggaaaaattccattcccgaccgcagcacggtagggaactaccttgcagcacgtacgcgcagagcaccgctgcaactgccgaggagatagaggtacacatgcccccagacaccccagatcgcacattaatgtcacaacagtccggcaatgtaaagatcacagtcaatagtcagacggtgcggtacaagtgcaattgtggtgactcaagtgaaggattaaccactacagataaagtgattaataactgcaaggtcgatcaatgccatgccgcggtcaccaatcacaaaaaatggcagtataattcccctctggtcccgcgtaatgctgaattcggggaccggaaaggaaaagttcacattccatttcctctggcaaatgtgacatgcagggtgcctaaagcaagaaaccccaccgtgacgtacggaaaaaaccaagtcatcatgttgctgtatcctgaccacccaacgctcctgtcctacaggaatatgggagaagaaccaaactatcaagaagagtgggtgacgcataagaaggagatcaggttaaccgtgccgactgaggggctcgaggtcacgtggggtaacaatgagccgtacaagtattggccgcagttatccacaaacggtacagcccacggccacccgcatgagataattctgtattattatgagctgtacccaactatgactgcggtagttttgtcagtggcctcgttcatactcctgtcgatggtgggtgtggcagtggggatgtgcatgtgtgcacgacgcagatgcattacaccgtacgaactgacaccaggagctaccgtccctttcctgcttagcctaatatgctgcattagaacagctaaagcggccacataccaggaggccgcggtatacctgtggaacgagcagcagcctttattttggatgcaagcccttattccgctggcagccctgattgtcctatgtaactgtctgagactcttaccatgctgttgtaaaatgttgacttttttagccgtactgagcgtcggtgcccacactgtgagcgcgtacgaacacgtaacagtgatcccgaacacggtgggagtaccgtataagactctagtcaacagaccgggctacagccccatggtattggagatggagcttctgtctgtcaccttggaaccaacgctatcgcttgattacatcacgtgcgagtataaaaccgttatcccgtctccgtacgtgaaatgctgcggtacagcagagtgtaaggacaagagcctacctgattacagctgtaaggtcttcaccggcgtctacccattcatgtggggcggcgcctactgcttctgcgacaccgaaaatacgcaattgagcgaagcacatgtggagaagtccgaatcatgcaaaacngaatttgcatcagcatacagggctcataccgcatccgcatcagctaagctccgcgtcctttaccaaggaaataatatcactgtggctgcttatgcaaacggcgaccatgccgtcacagttaaggacgctaaattcatagtggggccaatgtcttcagcctggacacctttcgacaataaaatcgtggtgtacaaaggcgacgtctacaacatggactacccgcccttcggcgcaggaagaccaggacaatttggcgacatccaaagtcgcacgcctgagagcgaagacgtctatgctaatacacaactggtactgcagagaccgtccgcgggtacggtgcacgtgccgtactctcaggcaccatctggcttcaagtattggctaaaagaacgaggggcgtcgctgcagcacacagcaccatttggctgtcaaatagcaacaaacccggtaagagcgatgaactgcgccgtagggaacatgcctatctccatcgacataccggacgcggcctttaccagggtcgtcgacgcgccatctttaacggacatgtcgtgtgaggtatcagcctgcacccattcctcagactttgggggcgtagccatcattaaatatgcagccagtaagaaaggcaagtgtgcagtgcactcgatgactaacgccgtcactattcgggaagctgaaatagaagtagaagggaactctcagttgcaaatctctttttcgacggccctagccagcgccgaatttcgcgtacaagtctgttctacacaagtacactgtgcagccgagtgccatccaccgaaagaccatatagtcaattacccggcgtcacacaccaccctcggggtccaagacatttccgctacggcgatgtcatgggtgcagaagatcacgggaggtgtgggactggttgtcgctgttgcagcactgatcctaatcgtggtnnnnnnnnnnnnnnnnnnnnnnnnn
>CHIKVM11_1479 [Organism=Chikungunya virus][Host=Human][country=Mexico: Nuevo Leon][collection_date=19-Apr-2015]
gcgtaccccatgtttgaggtggaacctaggcaggtcacatcaaatgaccatgctaatgctagagcgttctcgcatctagccataaaactaatagagcaggaaattgatcccgactcaaccatcctggatataggtagtgcgccagcaaggaggatgatgtcggacaggaagtaccactgcgtttgcccgatgcgcagcgcagaagatcccgagagactcgctaattatgcgagaaagctcgcatctgccgcaggaaaagtcctggacagaaacatttctggaaagatcggggacttacaagaggtgatggccgtgccagacacggagacgccaacattttgcctacacacagatgtctcatgtagacagagagcagacgtcgcgatataccaagacgtctatgctgtacatgcacccacgtcgctatatcaccaggcgattaaaggagtccgagtggcgtactgggtagggttcgacacaaccccgttcatgtacaacgctatggcgggtgcctacccctcatactcgacaaattgggcggatgagcaggtactgaaggctaagaacataggattatgttcaacagacctgacagaaggtagacgaggcaaattgtctatcatgagagggaaaaagctaaaaccgtgcgaccgtgtgctgttctcagtagggtcaacgctttacccggaaagccgcatgctacttaagagctggcacctaccatcggtgttccatctaaagggcaagcttagcttcacatgccgctgtgacacagtggtttcgtgtgagggctacgtcgttaagagaataacgatgagcccaggcctttatggaaaaaccacggggtatgcggtaacccaccacgcagacggattcttgatgtgcaagactaccgacacggtagacggtgaaagagtgtcattctcggtgtgcacgtacgtgccggcgaccatttgtgatcaaatgaccggcatccttgctacagaagtcacgccggaggatgcacagaagctgttggtggggctgaaccagagaatagtggttaacggcagaacgcaacggaacacgaacaccatgaagaactacctgcttcccgtggtcgcccaggccttcagtaagtgggcgaaggagtgccggaaggacatggaagatgagaagcttttgggggtcagagaaagaacactgacctgctgctgtctgtgggcatttaagaagcagaaaacacacacggtctacaagaggcctgatacccagtcaatccagaaggttcaggccgaattcgacagctttgtagtaccaggcctgtggtcgtccgggttgtcaatcccgttgaggactagaatcaagtggctgttacgcaaggtgccgaaagcagacctgatcccatatagcggaaatgcccaagaagcccaggatgctgaaaaagaagcagaggaagaacgagaagcagaactgactcatgaggctctaccacccctacaggcagcacaggaagatgtccaggtcgaaatcgacgtggaacaacttgaggatagagctggtgctggaataatagagactccgagaggcgctattaaagttactgcccaactaacggaccacgtcgtgggggagtacctggtactttccccgcagaccgtattacgcagccagaagctcagcctgatccacgctttagcggagcaagtgaagacgtgtacgcatagcggacgagcagggaggtatgcggtcgaagcgtacgatggccgagtcctagtgccctcaggctatgcaatttcgcccgaagacttccagagtctaagcgaaagcgcaacgatggtgtacaacgaaagagagttcgtaaacagaaagttacaccacattgcgatgcacggaccagctctgaacactgacgaagagtcgtatgagcttgtgagggcagagaggacagaacacgagtacgtctacgacgtggaccagagaagatgctgcaagaaggaagaagctgcaggattggtactggtgggcgacttgactaatccgccctaccacgaattcgcatacgaagggctaaaaattcgccccgcttgtccatataaaattgcagtcataggagtcttcggggtaccaggatctggtaagtcagccattatcaagaacctagttaccaggcaagacctggtgactagcggaaagaaagaaaactgccaagaaatcagcaccgacgtgatgagacagagaggtctagaaatatctgcacgtacggttgattcgctgctcttgaatggatgcaatagaccagtcgacgtgttgtacgtagacgaggcgtttgcgtgccactctggaacgttacttgccttgattgccttggtgagaccaagactgaaagttgtactttgtggtgacccgaagcagtgcggcttcttcaatatgatgcagatgaaagtcaactacaatcataacatctgcactcaagtgtaccacaaaagtatttccaggcggtgtacactgcctgtgactgccattgtgtcgtcgttgcattacgaaggcaaaatgcgcactacgaatgagtacaacatgccgattgtagtggacactacgggctcaacaaaacctgaccctggagacctcgtgttaacgtgcttcagagggtgggttaaacaactgcaaattgactatcgtggacacgaggtcatgacagcagccgcatcccaagggttaaccagaaaaggagtttacgcagttaggcaaaaagttaacgaaaacccgctctatgcatcaacatcagagcacgtcaacgtactcctaacgcgtacggaaggtaaactggtatggaagacactctctggtgacccgtggataaagacgctgcagaacccaccgaaaggaaacttcaaggcaactattaaggagtgggaggtggagcacgcatcgataatggcgggcatctgcagtcaccaagtgacctttgacacgttccaaaacaaagccaacgtttgctgggctaagagcttggtccctatcctcgaaacagcagggataaaactaaatgataggcagtggtcccagataattcaagctttcaaagaagacaaagcatactcacccgaagtagccctgaatgaaatatgcacgcgcatgtatggggtggatctagacagcgggctattctctaaaccgttggtatctgtgtattacgcggataaccactgggataataggccgggaggaaagatgttcggattcaaccctgaggcagcgtccattctagaaagaaagtacccgtttacaaaaggaaagtggaacatcaacaagcagatctgcgtgactaccaggaggatagaagacttcaaccctaccaccaacattataccggccaacaggagactaccacactcattagtggccgaacaccgcccagtaaaaggggaaagaatggaatggctggttaacaagataaacggacatcatgtgctcctggttagcggctataaccttgtactgcctactaagagagtcacctgggtagcgccactaggtgtccgcggagcggactatacatacaacctagagctgggtctaccggcaacacttggtaggtatgacctagtggtcataaacatccacacaccttttcgcatacaccattaccaacagtgcgtagatcacgcaatgaaactgcaaatgctaggaggtgactcactgagactgctcaaaccgggtggctctctattgatcagagcatacggttacgcagatagaaccagtgaacgagtaatctgcgtactgggacgtaagtttagatcgtccagagcattgaaaccaccatgtatcaccagtaatactgagatgttcttcctatttagcagttttgacaatggcagaaggaattttacaacgcatgttatgaacaatcaactgaacgcagcctttgtaggacaggccacccgagcaggatgtgcaccatcgtaccgggtaaagcgcatggacatcgcgaagaacgatgaagagtgcgtggtcaacgccgccaaccctcgcgggttaccgggtgacggtgtttgcaaggcagtatataaaaaatggccggagtcctttaaaaatagtgcaacaccagtaggaaccgcaaaaacagttatgtgcggtacatatccagtaatccatgccgtaggaccaaacttctcaaattacacggagtccgaaggggaccgggaattggcggctgcctatcgagaagtcgcaaaggaagtaactagactgggagtaaatagcgtagctatacctctcctctccacaggtgtatactcaggagggaaagacaggctaacccagtcactgaaccacctctttacagccatggactcgacggatgcagacgtggtcatctactgccgagacaaggaatgggagaagaaaatatctgaggccatacagatgcggacccaagtggagctgctggatgagcacatctccatagactgcgatgtcattcgcgtgcaccctgacagtagtttggcaggtagaaaaggatacagcaccacggaaggcgcactgtattcatatctagaagggacacgttttcaccagacggcagtggatgtggcagagatacatactatgtggccaaagcaaatagaggccaatgagcaagtctgcctatatgccctgggggaaagtattgagtcaatcaggcagaaatgcccggtggatgatgcagatgcatcatctcccccgaaaaccgtcccgtgcctttgccgttatgccatgactcctgaacgcgtcacccgacttcgcatgaaccatgtcacaaatataattgtgtgttcttcatttccccttccaaagtacaagatagaaggagtgcaaaaagtcaaatgctccaaggtaatgttatttgatcacaatgtgccatcgcgcgtaagtccaagggaatacagatcttcccaggagtctgtacgggaagtgagtatgacaacgtcattgacgcatagtcagtttgatctaagcgccgatggcgagacactgcccgtcccgtcagacctggatgctgacgccccagccctagaaccggccctagacgacggggcgatacatacgaccggaaaccttgcggccgtgtctgactgggtaatgagcaccgtacccgtcgcgccgcctagaagaaggagagggagaaacctgaccgtgatatgtgacgagagagaagggaatataacacccatggctagcgtccgattctttagagcagagcagtgtccgaccgtacaagaaacagcggagacgcgtgacacagctatttcctttcgggcaccgccaagtatcaccgtggaactgagccatccaccgatctccttcggagcaccaagcgagacgttccccatcacatttggggacttcaacgatggagaaatcgaaagcttgtcttctgagctactaactttcggagacttcctacccggtgaagtggatgatttgacagatagcgactggtccacgtgctcagacacggacgacgagttactagacagggcaggtgggtatatattctcgtcggacactggtccaggccatttacaacagaagtcggtacgccagtcagtgctgccggtaaacaccctggaggaagttcacgaggagaagtgttacccacctaagctggatgaattaaaggagcaactactacttaagaaactccaggagagtgcgtccacggccaatagaagcaggtatcaatcacgcaaagtggaaaatatgaaagcaacaatcatccagagactaaagagaggctgtaaactgtatctaatggcagagaccccgaaagtcccgacttatcggaccgtatacccggcgcctgtgtactcgcctccgatcaacgtccgattgtccaatcccgagtccgcagtggcagcatgtaatgagttcttagctagaaactacccaactgtttcatcataccaaatcaccgatgagtatgatgcatatctagacatggtggacgggtcggagagttgcttggaccgagcgacattcaatccgtcaaaacttaggagctacccgaaacaacatgcttatcacgcgccctctatcagaagcgctgtaccttccccattccagaacacactacagaatgtactggcagcagccacgaaaaggaactgcaacgtcacacagatgagggaattacccactttggactcagcagtattcaacgtggagtgttttaaaaaattcgcatgcaaccgagaatactgggaagaatttgctgccagccctatcaggataacgactgagaatctaacaacctatgtcactaaattaaaggggccaaaagcagcagcgttgcttgcaagaacccataatctgctgccgctgcaggatgtaccaatggataggttcacagtagatatgaaaagggacgtgaaggtaactcctggcacaaagcatacagaggaaaggcctaaggtgcaggttatacaggcggctgaacccttggcaacagcgtacctatgtggaattcacagagaattggttaggagattgaacgccgtcctcctacccaacgtgcatacactatttgacatgtctgccgaggacttcgatgccattatagccgcacactttaagccaggagacgccgttttagaaacggacatagcctcctttgataagagccaggatgattcacttgcgcttaccgccttaatgctgttagaagatttgggagtggatcactccttgttggacctgatagaggctgcttttggagagatttccagctgtcacctgccgacaggtacgcgcttcaagttcggcgctatgatgaaatccggtatgttcctaactctgttcgtcaacacattgttaaatatcaccatcgctagccgggtgttggaagatcgtctgacaaaatctgcatgcgcggccttcatcggcgacgacaacataatacatggtgtcgtctccgatgaattgatggcagccagatgcgctacttggatgaacatggaagtgaagatcatagatgcagttgtatcccagaaagctccctacttttgtggagggtttatactgcatgatactgtgacaggaacagcttgcagggtggcggacccgctaaaaaggttatttaaactgggcaaaccgttagcggcaggtgacgaacaagacgaagacagaaggcgggcgctggctgatgaagtaatcagatggcaacgaacagggctaatagatgagctggagaaagcggtgtactctaggtacgaagtgcagggtatatcagttgctgtaatgtccatggccacctttgcaagctccagatccaacttcgagaagctcagaggacccgtcataaccttgtacggcggtcctaaaatggagtttatcccaacccaaactttctacaataggaggtaccagcctcgaccttggactccgcgccctactatccaagtcatcagacccagaccgcgtccgcaaaggaaggccgggcaacttgcccagctgatctcagcagttaataaactgacaatgcgcgtggtacctcaacagaagccgcgcaagaatcggaagaataagaagcaaaagcaaaagcagcaggcgccacgaaacaatacgaatcaaaagaagcagccccccaaaaagaaaccggttcaaaagaaaaagaagccgggccgcagagagagaatgtgcatgaaaatcgaaaatgattgcatcttcgaagtcaagcatgaaggtaaggtaacaggttacgcgtgcttggtaggggacaaagtaatgaagccagcacacgtaaaggggaccatcgataacgcggacctggccaaattggccttcaagcggtcatctaagtacgaccttgaatgcgcgcagatacccgtgcacatgaagtccgacgcttcgaagttcacccatgagaaaccggaggggtactacaactggcaccacggagcagtacagtactcaggaggccgattcaccatccctacaggtgcgggcaaaccaggggatagtggtagaccgatcttcgacaacaaggggcgcgtggtggccatagttttaggaggagctaatgaaggagcccgtacagccctctcggtggtgacctggaacaaagacatcgtcacgaaaatcacccctgagggggccgaagagtggagtctggccattccagttatgtgcctgctggcaaataccacgttcccctgctcccggcccccttgcacaccctgctgctacgaaaaagagccggagaaaaccttgcgcatgcttgaagacaatgtcatgagccccgggtactatcagctgctacaagcatccttaacatgttctccccgacgccagcggcgcagtattaaggaccacttcaatgtctataaagccacaagaccgtacctagctcactgtcccgactgtggagaagggcactcgtgccatagtcccgtagcgctagaacgcatcagaaacgaagcgacagacgggacgttgaaaatccaggtttccttgcaaatcggaataaagacggatgatagccatgattggaccaagctgcgttatatggacaatcacatgccagcagacgcagagcgggccgggctatttgtaagaacgtcagcaccgtgcacgattactggaacaatgggacacttcattctggcccgatgtccgaaaggagaaactctgacggtggggttcactgacggtaggaagatcagtcactcatgtacgcacccatttcaccatgaccctcctgtgataggccgggaaaaattccattcccgaccgcagcacggtagggaactaccttgcagcacgtacgcgcagagcaccgctgcaactgccgaggagatagaggtacacatgcccccagacaccccagatcgcacattaatgtcacaacagtccggcaatgtaaagatcacagtcaatagtcagacggtgcggtacaagtgcaattgtggtgactcaagtgaaggattaaccactacagataaagtgattaataactgcaaggtcgatcaatgccatgccgcggtcaccaatcacaaaaaatggcagtataattcccctctggtcccgcgtaatgctgaattcggggaccggaaaggaaaagttcacattccatttcctctggcaaatgtgacatgcagggtgcctaaagcaagaaaccccaccgtgacgtacggaaaaaaccaagtcatcatgttgctgtatcctgaccacccaacgctcctgtcctacaggaatatgggagaagaaccaaactatcaagaagagtgggtgacgcataagaaggagatcaggttaaccgtgccgactgaggggctcgaggtcacgtggggtaacaatgagccgtacaagtattggccgcagttatccacaaacggtacagcccacggccacccgcatgagataattctgtattattatgagctgtacccaactatgactgcggtagttttgtcagtggcctcgttcatactcctgtcgatggtgggtgtggcagtggggatgtgcatgtgtgcacgacgcagatgcattacaccgtacgaactgacaccaggagctaccgtccctttcctgcttagcctaatatgctgcattagaacagctaaagcggccacataccaggaggccgcggtatacctgtggaacgagcagcagcctttattttggatgcaagcccttattccgctggcagccctgattgtcctatgtaactgtctgagactcttaccatgctgttgtaaaatgttgacttttttagccgtactgagcgtcggtgcccacactgtgagcgcgtacgaacacgtaacagtgatcccgaacacggtgggagtaccgtataagactctagtcaacagaccgggctacagccccatggtattggagatggagcttctgtctgtcaccttggaaccaacgctatcgcttgattacatcacgtgcgagtataaaaccgttatcccgtctccgtacgtgaaatgctgcggtacagcagagtgtaaggacaagagcctacctgattacagctgtaaggtcttcaccggcgtctacccattcatgtggggcggcgcctactgcttctgcgacaccgaaaatacgcaattgagcgaagcacatgtggagaagtccgaatcatgcaaaacngaatttgcatcagcatacagggctcataccgcatctgcatcagctaagctccgcgtcctttaccaaggaaataatatcactgtggctgcttatgcaaacggcgaccatgccgtcacagttaaggacgctaaattcatagtggggccaatgtcttcagcctggacacctttcgacaataaaatcgtggtgtacaaaggcgacgtctacaacatggactacccgcccttcggcgcaggaagaccaggacaatttggcgacatccaaagtcgcacgcctgagagcgaagacgtctatgctaatacacaactggtactgcagagaccgtccgcgggtacggtgcacgtgccgtactctcaggcaccatctggcttcaagtattggctaaaagaacgaggggcgtcgctgcagcacacagcaccatttggctgtcaaatagcaacaaacccggtaagagcgatgaactgcgccgtagggaacatgcctatctccatcgacataccggacgcggcctttaccagggtcgtcgacgcgccatctttaacggacatgtcgtgtgaggtatcagcctgcacccattcctcagactttgggggcgtagccatcattaaatatgcagccagtaagaaaggcaagtgtgcagtgcactcgatgactaacgccgtcactattcgggaagctgaaatagaagtagaagggaactctcagttgcaaatctctttttcgacggccctagccagcgccgaatttcgcgtacaagtctgttctacacaagtacactgtgcagccgagtgccatccaccgaaagaccatatagtcaattacccggcgtcacacaccaccctcggggtccaagacatttccgctacggcgatgtcatgggtgcagaagatcacgggaggtgtgggactggttgtcgctgttgcagcactgatcctaatcgtggtnnnnnnnnnnnnnnnnnnnnnnnnn
>CHIKVM12_2090 [Organism=Chikungunya virus][Host=Human][country=Mexico: Queretaro][collection_date=02-Jun-2015]
gcgtaccccatgtttgaggtggaacctaggcaggtcacatcaaatgaccatgctaatgctagagcgttctcgcatctagccataaaactaatagagcaggaaattgatcccgactcaaccatcctggatataggtagtgcgccagcaaggaggatgatgtcggacaggaagtaccactgcgtttgcccgatgcgcagcgcagaagatcccgagagactcgctaattatgcgagaaagctcgcatctgccgcaggaaaagtcctggacagaaacatttctggaaagatcggggacttacaagaggtgatggccgtgccagacacggagacgccaacattttgcctacacacagatgtctcatgtagacagagagcagacgtcgcgatataccaagacgtctatgctgtacatgcacccacgtcgctatatcaccaggcgattaaaggagtccgagtggcgtactgggtagggttcgacacaaccccgttcatgtacaacgctatggcgggtgcctacccctcatactcgacaaattgggcggatgagcaggtactgaaggctaagaacataggattatgttcaacagacctgacagaaggtagacgaggcaaattgtctatcatgagagggaaaaagctaaaaccgtgcgaccgtgtgctgttctcagtagggtcaacgctttacccggaaagccgcatgctacttaagagctggcacctaccatcggtgttccatctaaagggcaagcttagcttcacatgccgctgtgacacagtggtttcgtgtgagggctacgtcgttaagagaataacgatgagcccaggcctttatggaaaaaccacggggtatgcggtaacccaccacgcagacggattcttgatgtgcaagactaccgacacggtagacggtgaaagagtgtcattctcggtgtgcacgtacgtgccggcgaccatttgtgatcaaatgaccggcatccttgctacagaagtcacgccggaggatgcacagaagctgttggtggggctgaaccagagaatagtggttaacggcagaacgcaacggaacacgaacaccatgaagaactacctgcttcccgtggtcgcccaggccttcagtaagtgggcgaaggagtgccggaaggacatggaagatgagaagcttttgggggtcagagaaagaacgctgacctgctgctgtctgtgggcatttaagaagcagaaaacacacacggtctacaagaggcctgatacccagtcaatccagaaggttcaggccgaattcgacagctttgtagtaccaggcctgtggtcgtccgggttgtcaatcccgttgaggactagaatcaagtggctgttacgcaaggtgccgaaagcagacctgatcccatatagcggaaatgcccaagaagcccaggatgctgaaaaagaagcagaggaagaacgagaagcagaactgactcatgaggctctaccacccctacaggcagcacaggaagatgtccaggtcgaaatcgacgtggaacaacttgaggatagagctggtgctggaataatagagactccgagaggcgctattaaagttactgcccaactaacggaccacgtcgtgggggagtacctggtactttccccgcagaccgtattacgcagccagaagctcagcctgatccacgctttagcggagcaagtgaagacgtgtacgcatagcggacgagcagggaggtatgcggtcgaagcgtacgatggccgagtcctagtgccctcaggctatgcaatttcgcccgaagacttccagagtctaagcgaaagcgcaacgatggtgtacaacgaaagagagttcgtaaacagaaagttacaccacattgcgatgcacggaccagctctgaacactgacgaagagtcgtatgagcttgtgagggcagagaggacagaacacgagtacgtctacgacgtggaccagagaagatgctgcaagaaggaagaagctgcaggattggtactggtgggcgacttgactaatccgccctaccacgaattcgcatacgaagggctaaaaattcgccccgcttgtccatataaaattgcagtcataggagtcttcggggtaccaggatctggtaagtcagccattatcaagaacctagttaccaggcaagacctggtgactagcggaaagaaagaaaactgccaagaaatcagcaccgacgtgatgagacagagaggtctagaaatatctgcacgtacggttgattcgctgctcttgaatggatgcaatagaccagtcgacgtgttgtacgtagacgaggcgtttgcgtgccactctggaacgttacttgccttgatcgccttggtgagaccaagactgaaagttgtactttgtggtgacccgaagcagtgcggcttcttcaatatgatgcagatgaaagtcaactacaatcataacatctgcactcaagtgtaccacaaaagtatttccaggcggtgtacactgcctgtgactgccattgtgtcgtcgttgcattacgaaggcaaaatgcgcactacgaatgagtacaacatgccgattgtagtggacactacgggctcaacaaaacctgaccctggagacctcgtgttaacgtgcttcagagggtgggttaaacaactgcaaattgactatcgtggacacgaggtcatgacagcagccgcatcccaagggttaaccagaaaaggagtttacgcagttaggcaaaaagttaacgaaaacccactctatgcatcaacatcagagcacgtcaacgtactcctaacgcgtacggaaggtaaactggtatggaagacactctctggtgacccgtggataaagacgctgcagaacccaccgaaaggaaacttcaaggcaactattaaggagtgggaggtggagcacgcatcgataatggcgggcatctgcagtcaccaagtgacctttgacacgttccaaaacaaagccaacgtttgctgggctaagagcttggtccctatcctcgaaacagcggggataaaactaaatgataggcagtggtcccagataattcaagctttcaaagaagacaaagcatactcacccgaagtagccctgaatgaaatatgcacgcgcatgtatggggtggatctagacagcgggctattctctaaaccgttggtatctgtgtattacgcggataaccactgggataataggccgggaggaaagatgttcggattcaaccctgaggcagcgtccattctagaaagaaagtacccgtttacaaaaggaaagtggaacatcaacaagcagatctgcgtgactaccaggaggatagaagacttcaaccctaccaccaacattataccggccaacaggagactaccacactcattagtggccgaacaccgcccagtaaaaggggaaagaatggaatggctggttaacaagataaacggacatcatgtgctcctggttagcggctataaccttgcactgcctactaagagagtcacctgggtagcgccactaggtgtccgcggagcggactatacatacaacctagagctgggtctaccggcaacacttggtaggtatgacctagtggtcataaacatccacacaccttttcgcatacaccattaccaacagtgcgtagatcacgcaatgaaactgcaaatgctaggaggtgactcactgagactgctcaaaccgggtggctctctattgatcagagcatacggttacgcagatagaaccagtgaacgagtaatctgcgtactgggacgtaagtttagatcgtccagagcattgaaaccaccatgtatcaccagtaatactgagatgttcttcctatttagcagttttgacaatggcagaaggaattttacaacgcatgttatgaacaatcaactgaacgcagcctttgtaggacaggccacccgagcaggatgtgcaccatcgtaccgggtaaagcgcatggacatcgcgaagaacgatgaagagtgcgtggtcaacgccgccaaccctcgcgggttaccgggtgacggtgtttgcaaggcagtatataaaaaatggccggagtcctttaaaaatagtgcaacaccagtaggaaccgcaaaaacagttatgtgcggtacatatccagtaatccatgccgtaggaccaaacttctcaaattacacggagtccgaaggggaccgggaattggcggctgcctatcgagaagtcgcaaaggaagtaactagactgggagtaaatagcgtagctatacctctcctctccacaggtgtatactcaggagggaaagacaggctaacccagtcactgaaccacctctttacagccatggactcgacggatgcagacgtggtcatctactgccgagacaaggaatgggagaagaaaatatctgaggccatacagatgcggacccaagtggagctgctggatgagcacatctccatagactgcgatgtcattcgcgtgcaccctgacagtagtttggcaggtagaaaaggatacagcaccacggaaggcgcactgtattcatatctagaagggacacgttttcaccagacggcagtggatgtggcagagatacatactatgtggccaaagcaaatagaggcaaatgagcaagtctgcctatatgccctgggggaaagtattgagtcaatcaggcagaaatgcccggtggatgatgcagatgcatcatctcccccgaaaaccgtcccgtgcctttgccgttatgccatgactcctgaacgcgtcacccgacttcgcatgaaccatgtcacaaatataattgtgtgttcttcatttccccttccaaagtacaagatagaaggagtgcaaaaagtcaaatgctccaaggtaatgttatttgatcacaatgtgccatcgcgcgtaagtccaagggaatacagatcttcccaggagtctgtacgggaagtgagtatgacaacgtcattgacgcatagtcagtttgatctaagcgccgatggcgagacactgcccgtcccgtcagacctggatgctgacgccccagccctagaaccggccctagacgacggggcgatacatacgaccggaaaccttgcggccgtgtctgactgggtaatgagcaccgtacccgtcgcgccgcctagaagaaggagagggagaaacctgaccgtgatatgtgacgagagagaagggaatataacacccatggctagcgtccgattctttagagcagagcagtgtccgaccgtacaagaaacagcggagacgcgtgacacagctatttcctttcgggcaccgccaagtatcaccgtggaactgagccatccaccgatctccttcggagcaccaagcgagacgttccccatcacatttggggacttcaacgatggagaaatcgaaagcttgtcttctgagctactaactttcggagacttcctacccggtgaagtggatgatttgacagatagcgactggtccacgtgctcagacacggacgacgagttactagacagggcaggtgggtatatattctcgtcggacactggtccaggccatttacaacagaagtcggtacgccagtcagtgctgccggtaaacaccctggaggaagttcacgaggagaagtgttacccacctaagctggatgaattaaaggagcaactactacttaagaaactccaggagagtgcgtccacggccaatagaagcaggtatcaatcacgcaaagtggaaaatatgaaagcaacaatcatccagagactaaagagaggctgtaaactgtatttaatggcagagaccccgaaagtcccgacttatcggaccgtatacccggcgcctgtgtactcgcctccgatcaacgtccgattgtccaatcccgagtccgcagtggcagcatgtaatgagttcttagctagaaactacccaactgtttcatcataccaaatcaccgatgagtatgatgcatatctagacatggtggacgggtcggagagttgcttggaccgagcgacattcaatccgtcaaaacttaggagctacccgaaacaacatgcttatcacgcgccctctatcagaagcgctgtaccttccccattccagaacacactacagaatgtactggcagcagccacgaaaaggaactgcaacgtcacacagatgagggaattacccactttggactcagcagtattcaacgtggagtgttttaaaaaattcgcatgcaaccgagaatactgggaagaatttgctgccagccctatcaggataacgactgagaatctaacaacctatgtcactaaattaaaggggccaaaagcagcagcgttgcttgcaagaacccataatctgctgccgctgcaggatgtaccaatggataggttcacagtagatatgaaaagggacgtgaaggtaactcctggcacaaagcatacagaggaaaggcctaaggtgcaggttatacaggcggctgaacccttggcaacagcgtacctatgtggaattcacagagaattggttaggagattgaacgccgtcctcctacccaacgtgcatacactatttgacatgtctgccgaggacttcgatgccattatagccgcacactttaagccaggagacgccgttttagaaacggacatagcctcctttgataagagccaggatgattcactcgcgcttaccgccttaatgctgttagaagatttgggagtggatcactccttgttggacctgatagaggctgcttttggagagatttccagctgtcacctgccgacaggtacgcgcttcaagttcggcgctatgatgaaatccggtatgttcctaactctgttcgtcaacacattgttaaatatcaccatcgctagccgggtgttggaagatcgtctgacaaaatctgcatgcgcggccttcatcggcgacgacaacataatacatggtgtcgtctccgatgaattgatggcagccagatgcgctacttggatgaacatggaagtgaagatcatagatgcagttgtatcccagaaagctccctacttttgtggagggtttatactgcatgatactgtgacaggaacagcttgcagggtggcggacccgctaaaaaggttatttaaantgggcaaaccgttagcggcaggtgacgaacaagacgaagacagaaggcgggcgctggctgatgaagtaatcagatggcaacgaacagggctaatagatgagctggagaaagcggtgtactctaggtacgaagtgcagggtatatcagttgctgtaatgtccatggccacctttgcaagctccagatccaacttcgagaagctcagaggacccgtcataaccttgtacggcggtcctaaaatggagtttatcccaacccaaactttctacaataggaggtaccagcctcgaccttggactccgcgccctactatccaagtcatcagacccagaccgcgtccgcaaaggaaggccgggcaacttgcccagctgatctcagcagttaataaactgacaatgcgcgtggtacctcaacagaagccgcgcaagaatcggaagaataagaagcaaaagcaaaagcagcaggcgccacgaaacaatacgaatcaaaagaagcagccccccaaaaagaaaccggttcaaaagaaaaagaagccgggccgcagagagagaatgtgcatgaaaatcgaaaatgattgcatcttcgaagtcaagcatgaaggtaaggtaacaggttacgcgtgcttggtaggggacaaagtaatgaagccagcacacgtaaaggggaccatcgataacgcggacctggccaaattggccttcaagcggtcatctaagtacgaccttgaatgcgcgcagatacccgtgcacatgaagtccgacgcttcgaagttcacccatgagaaaccggaggggtactacaactggcaccacggagcagtacagtactcaggaggccgattcaccatccctacaggtgcgggcaaaccaggggatagtggtagaccgatcttcgacaacaaggggcgcgtggtggccatagttttaggaggagctaatgaaggagcccgtacagccctctcggtggtgacctggaacaaagacatcgtcacgaaaatcacccctgagggggccgaagagtggagtctggccattccagttatgtgcctgctggcaaataccacgttcccctgctcccggcccccttgcacaccctgctgctacgaaaaagagccggagaaaaccttgcgcatgcttgaagacaatgtcatgagccccgggtactatcagctgctacaagcatccttaacatgttctccccgacgccagcggcgcagtattaaggaccacttcaatgtttataaagccacaagaccgtacctagctcactgtcccgactgtggagaagggcactcgtgccatagtcccgtagcgctagaacgcatcagaaacgaagcgacagacgggacgttgaaaatccaggtttccttgcaaatcggaataaagacggatgatagccatgattggaccaagctgcgttatatggacaatcacatgccagcagacgcagagcgggccgggctatttgtaagaacgtcagcaccgtgcacgattactggaacaatgggacacttcattctggcccgatgtccgaaaggagaaactctgacggtggggttcactgacggtaggaagatcagtcactcatgtacgcacccatttcaccatgaccctcctgtgataggccgggaaaaattccattcccgaccgcagcacggtagggaactaccttgcagcacgtacgcgcagagcaccgctgcaactgccgaggagatagaggtacacatgcccccagacaccccagatcgcacattaatgtcacaacagtccggcaatgtaaagatcacagtcaatagtcagacggtgcggtacaagtgcaattgtggtgactcaagtgaaggattaaccactacagataaagtgattaataactgcaaggtcgatcaatgccatgccgcggtcaccaatcacaaaaaatggcagtataattcccctctggtcccgcgtaatgctgaattcggggaccggaaaggaaaagttcacattccatttcctctggcaaatgtgacatgcagggtgcctaaagcaagaaaccccaccgtgacgtacggaaaaaaccaagtcatcatgttgctgtatcctgaccacccaacgctcctgtcctacaggaatatgggagaagaaccaaactatcaagaagagtgggtgacgcataagaaggagatcaggttaaccgtgccgactgaggggctcgaggtcacgtggggtaacaatgagccgtacaagtactggccgcagttatccacaaacggtacagcccacggccacccgcatgagataattctgtattattatgagctgtacccaactatgactgcggtagttttgtcagtggcctcgttcatactcctgtcgatggtgggtgtggcagtggggatgtgcatgtgtgcacgacgcagatgcattacaccgtacgaactgacaccaggagctaccgtccctttcctgcttagcctaatatgctgcattagaacagctaaagcggccacataccaggaggccgcggtatacctgtggaacgagcagcagcctttattttggatgcaagcccttattccgctggcagccctgattgtcctatgtaactgtctgagactcttaccatgctgttgtaaaatgttgacttttttagccgtactgagcgtcggtgcccacactgtgagcgcgtacgaacacgtaacagtgatcccgaacacggtgggagtaccgtataagactctagtcaacagaccgggctacagccccatggtattggagatggagcttctgtctgtcaccttggaaccaacgctatcgcttgattacatcacgtgcgagtataaaaccgttatcccgtctccgtacgtgaaatgctgcggtacagcagagtgtaaggacaagagcctacctgattacagctgtaaggtcttcaccggcgtctacccattcatgtggggcggcgcctactgcttctgcgacaccgaaaatacgcaattgagcgaagcacatgtggagaagtccgaatcatgcaaaacngaatttgcatcagcatacagggctcataccgcatccgcatcagctaagctccgcgtcctttaccaaggaaataatatcactgtggctgcttatgcaaacggcgaccatgccgtcacagttaaggacgctaaattcatagtggggccaatgtcttcagcctggacacctttcgacaataaaatcgtggtgtacaaaggcgacgtctacaacatggactacccgcccttcggcgcaggaagaccaggacaatttggcgacatccaaagtcgcacgcctgagagcgaagacgtctatgctaatacacaactggtactgcagagaccgtccgcgggtacggtgcacgtgccgtactctcaggcaccatctggcttcaagtattggctaaaagaacgaggggcgtcgctgcagcacacagcaccatttggctgtcaaatagcaacaaacccggtaagagcgatgaactgcgccgtagggaacatgcctatctccatcgacataccggacgcggcctttaccagggtcgtcgacgcgccatctttaacggacatgtcgtgtgaggtatcagcctgcacccattcctcagactttgggggcgtagccatcattaaatatgcagccagtaagaaaggcaagtgtgcagtgcactcgatgactaacgccgtcactattcgggaagctgaaatagaagtagaagggaactctcagttgcaaatctctttttcgacggccctagccagcgccgaatttcgcgtacaagtctgttctacacaagtacactgtgcagccgagtgccatccaccgaaagaccatatagtcaattacccggcgtcacacaccaccctcggggtccaagacatttccgctacggcgatgtcatgggtgcagaagatcacgggaggtgtgggactggttgtcgctgttgcagcactgatcctaatcgtggtnnnnnnnnnnnnnnnnnnnnnnnnn
>CHIKVM13_3588 [Organism=Chikungunya virus][Host=Human][country=Mexico: Quintana Roo][collection_date=27-Jul-2015]
gcgtaccccatgtttgaggtggaacctaggcaggtcacatcaaatgaccatgctaatgctagagcgttctcgcatctagccataaaactaatagagcaggaaattgatcccgactcaaccatcctggatataggtagtgcgccagcaaggaggatgatgtcggacaggaagtaccactgcgtttgcccgatgcgcagcgcagaagatcccgagagactcgctaattatgcgagaaagctcgcatctgccgcaggaaaagtcctggacagaaacatttctggaaagatcggggacttacaagaggtgatggccgtgccagacacggagacgccaacattttgcctacacacagatgtctcatgtagacagagagcagacgtcgcgatataccaagacgtctatgctgtacatgcacccacgtcgctatatcaccaggcgattaaaggagtccgagtggcgtactgggtagggttcgacacaaccccgttcatgtacaacgctatggcgggtgcctacccctcatactcgacaaattgggcggatgagcaggtactgaaggctaagaacataggattatgttcaacagacctgacagaaggtagacgaggcaaattgtctatcatgagagggaaaaagctaaaaccgtgcgaccgtgtgctgttctcagtagggtcaacgctttacccggaaagccgcatgctacttaagagctggcacctaccatcggtgttccatctaaagggcaagcttagcttcacatgccgctgtgacacagtggtttcgtgtgagggctacgtcgttaagagaataacgatgagcccaggcctttatggaaaaaccacggggtatgcggtaacccaccacgcagacggattcttgatgtgcaagactaccgacacggtagacggtgaaagagtgtcattctcggtgtgcacgtacgtgccggcgaccatttgtgatcaaatgaccggcatccttgctacagaagtcacgccggaggatgcacagaagctgttggtggggctgaaccagagaatagtggttaacggcagaacgcaacggaacacgaacaccatgaagaactacctgcttcccgtggtcgcccaggccttcagtaagtgggcgaaggagtgccggaaggacatggaagatgagaagcttttgggggtcagagaaagaacactgacctgctgctgtctgtgggcatttaagaagcagaaaacacacacggtctacaagaggcctgatacccagtcaatccagaaggttcaggccgaattcgacagctttgtagtaccaggcctgtggtcgtccgggttgtcaatcccgttaaggactagaatcaagtggctgttacgcaaggtgccgaaagcagacctgatcccatatagcggaaatgcccaagaagcccaggatgctgaaaaagaagcagaggaagaacgagaagcagaactgactcatgaggctctaccacccctacaggcagcacaggaagatgtccaggtcgaaatcgacgtggaacaacttgaggatagagctggtgctggaataatagagactccgagaggcgctattaaagttactgcccaactaacggaccacgtcgtgggggagtacctggtactttccccgcagaccgtattacgcagccagaagctcagcctgatccacgctttagcggagcaagtgaagacgtgtacgcatagcggacgagcagggaggtatgcggtcgaagcgtacgatggccgagtcctagtgccctcaggctatgcaatttcgcccgaagacttccagagtctaagcgaaagcgcaacgatggtgtacaacgaaagagagttcgtaaacagaaagttacaccacattgcgatgcacggaccagctctgaacactgacgaagagtcgtatgagcttgtgagggcagagaggacagaacacgagtacgtctacgacgtggaccagagaagatgctgcaagaaggaagaagctgcaggattggtactggtgggcgacttgactaatccgccctaccacgaattcgcatacgaagggctaaaaattcgccccgcttgtccatataaaattgcagtcataggagtcttcggggtaccaggatctggtaagtcagccattatcaagaacctagttaccaggcaagacctggtgactagcggaaagaaagaaaactgccaagaaatcagcaccgacgtgatgagacagagaggtctagaaatatctgcacgtacggttgattcgctgctcttgaatggatgcaatagaccagtcgacgtgttgtacgtagacgaggcgtttgcgtgccactctggaacgttacttgccttgatcgccttggtgagaccaagactgaaagttgtactttgtggtgacccgaagcagtgcggcttcttcaatatgatgcagatgaaagtcaactacaatcataacatctgcactcaagtgtaccacaaaagtatttccaggcggtgtacactgcctgtgactgccattgtgtcgtcgttgcattacgaaggcaaaatgcgcactacgaatgagtacaacatgccgattgtagtggacactacgggctcaacaaaacctgaccctggagacctcgtgttaacgtgcttcagagggtgggttaaacaactgcaaattgactatcgtggacacgaggtcatgacagcagccgcatcccaagggttaaccagaaaaggagtttacgcagttaggcaaaaagttaacgaaaacccactctatgcatcaacatcagagcacgtcaacgtactcctaacgcgtacggaaggtaaactggtatggaagacactctctggtgacccgtggataaagacgctgcagaacccaccgaaaggaaacttcaaggcaactattaaggagtgggaggtggagcacgcatcgataatggcgggcatctgcagtcaccaagtgacctttgacacgttccaaaacaaagccaacgtttgctgggctaagagcttggtccctatcctcgaaacagcagggataaaactaaatgataggcagtggtcccagataattcaagctttcaaagaagacaaagcatactcacccgaagtagccctgaatgaaatatgcacgcgcatgtatggggtggatctagacagcgggctattctctaaaccgttggtatctgtgtattacgcggataaccactgggataataggccgggaggaaagatgttcggattcaaccctgaggcagcgtccattctagaaagaaagtacccgtttacaaaaggaaagtggaacatcaacaagcagatctgcgtgactaccaggaggatagaagacttcaaccctaccaccaacattataccggccaacaggagactaccacactcattagtggccgaacaccgcccagtaaaaggggaaagaatggaatggctggttaacaagataaacggacatcatgtgctcctggttagcggctataaccttgtactgcctactaagagagtcacctgggtagcgccactaggtgtccgcggagcggactatacatacaacctagagctgggtctaccggcaacacttggtaggtatgacctagtggtcataaacatccacacaccttttcgcatacaccattaccaacagtgcgtagatcacgcaatgaaactgcaaatgctaggaggtgactcactgagactgctcaaaccgggtggctctctattgatcagagcatacggttacgcagatagaaccagtgaacgagtaatctgcgtactgggacgtaagtttagatcgtccagagcattgaaaccaccatgtatcaccagtaatactgagatgttcttcctatttagcagttttgacaatggcagaaggaattttacaacgcatgttatgaacaatcaactgaacgcagcctttgtaggacaggccacccgagcaggatgtgcaccatcgtaccgggtaaagcgcatggacatcgcgaagaacgatgaagagtgcgtggtcaacgccgccaaccctcgcgggttaccgggtgacggtgtttgcaaggcagtatataaaaaatggccggagtcctttaaaaatagtgcaacaccagtaggaaccgcaaaaacagttatgtgcggtacatatccagtaatccatgccgtaggaccaaacttctcaaattacacggagtccgaaggggaccgggaattggcggctgcctatcgagaagtcgcaaaggaagtaactagactgggagtaaatagcgtagctatacctctcctctccacaggtgtatactcaggagggaaagacaggctaacccagtcactgaaccacctctttacagccatggactcgacggatgcagacgtggtcatctactgccgagacaaggaatgggagaagaaaatatctgaggccatacagatgcggacccaagtggagctgctggatgagcacatctccatagactgcgatgtcattcgcgtgcaccctgacagtagtttggcaggtagaaaaggatacagcaccacggaaggcgcactgtattcatatctagaagggacacgttttcaccagacggcagtggatgtggcagagatacatactatgtggccaaagcaaatagaggccaatgagcaagtctgcctatatgccctgggggaaagtattgagtcaatcaggcagaaatgcccggtggatgatgcagatgcatcatctcccccgaaaaccgtcccgtgcctttgccgttatgccatgactcctgaacgcgtcacccgacttcgcatgaaccatgtcacaaatataattgtgtgttcttcatttccccttccaaagtacaagatagaaggagtgcaaaaagtcaaatgctccaaggtaatgttatttgatcacaatgtgccatcgcgcgtaagtccaagggaatacagatcttcccaggagtctgtacgggaagtgagtatgacaacgtcattgacgcatagtcagtttgatctaagcgccgatggcgagacactgcccgtcccgtcagacctggatgctgacgccccagccctagaaccggccctagacgacggggcgatacatacgaccggaaaccttgcggccgtgtctgactgggtaatgagcaccgtacccgtcgcgccgcctagaagaaggagagggagaaacctgaccgtgatatgtgacgagagagaagggaatataacacccatggctagcgtccgattctttagagcagagcagtgtccgaccgtacaagaaacagcggagacgcgtgacacagctatttcctttcgggcaccgccaagtatcaccgtggaactgagccatccaccgatctccttcggagcaccaagcgagacgttccccatcacatttggggacttcaacgatggagaaatcgaaagcttgtcttctgagctactaactttcggagacttcctacccggtgaagtggatgatttgacagatagcgactggtccacgtgctcagacacggacgacgagttactagacagggcaggcgggtatatattctcgtcggacactggtccaggccatttacaacagaagtcggtacgccagtcagtgctgccggtaaacaccctggaggaagttcacgaggagaagtgttacccacctaagctggatgaattaaaggagcaactactacttaagaaactccaggagagtgcgtccacggccaatagaagcaggtatcaatcacgcaaagtggaaaatatgaaagcaacaatcatccagagactaaagagaggctgtaaactgtatttaatggcagagaccccgaaagtcccgacttatcggaccgtatacccggcgcctgtgtactcgcctccgatcaacgtccgattgtccaatcccgagtccgcagtggcagcatgtaatgagttcttagctagaaactacccaactgtttcatcataccaaatcaccgatgagtatgatgcatatctagacatggtggacgggtcggagagttgcttggaccgagcgacattcaatccgtcaaaacttaggagctacccgaaacaacatgcttatcacgcgccctctatcagaagcgctgtaccttccccattccagaacacactacagaatgtactggcagcagccacgaaaaggaactgcaacgtcacacagatgagggaattacccactttggactcagcagtattcaacgtggagtgttttaaaaaattcgcatgcaaccgagaatactgggaagaatttgctgccagccctatcaggataacaactgagaatctaacaacctatgtcactaaattaaaggggccaaaagcagcagcgttgcttgcaagaacccataatctgctgccgctgcaggatgtaccaatggataggttcacagtagatatgaaaagggacgtgaaggtaactcctggcacaaagcatacagaggaaaggcctaaggtgcaggttatacaggcggctgaacccttggcaacagcgtacctatgtggaattcacagagaattggttaggagattgaacgccgtcctcctacccaacgtgcatacactatttgacatgtctgccgaggacttcgatgccattatagccgcacactttaagccaggagacgccgttttagaaacggacatagcctcctttgataagagccaggatgattcacttgcgcttaccgccttaatgctgttagaagatttgggagtggatcactccttgttggacctgatagaggctgcttttggagagatttccagctgtcacctgccgacaggtacgcgcttcaagttcggcgctatgatgaaatccggtatgttcctaactctgttcgtcaacacattgttaaatatcaccatcgctagccgggtgttggaagatcgtctgacaaaatctgcatgcgcggccttcatcggcgacgacaacataatacatggtgtcgtctccgatgaattgatggcagccagatgcgctacttggatgaacatggaagtgaagatcatagatgcagttgtatcccagaaagctccctacttttgtggagggtttatactgcatgatactgtgacaggaacagcttgcagggtggcggacccgctaaaaaggttatttaaactgggcaaaccgttagcggcaggtgacgaacaagacgaagacagaaggcgggcgctggctgatgaagtaatcagatggcaacgaacagggctaatagatgagctggagaaagcggtgtactctaggtacgaagtgcagggtatatcagttgctgtaatgtccatggccacctttgcaagctccagatccaacttcgagaagctcagaggacccgtcataaccttgtacggcggtcctaaaatggagtttatcccaacccaaactttctacaataggaggtaccagcctcgaccttggactccgcgccctactatccaagtcatcagacccagaccgcgtccgcaaaggaaggccgggcaacttgcccagctgatctcagcagttaataaactgacaatgcgcgtggtacctcaacagaagccgcgcaagaatcggaagaataagaagcaaaagcaaaagcagcaggcgccacgaaacaatacgaatcaaaagaagcagccccccaaaaagaaaccggttcaaaagaaaaagaagccgggccgcagagagagaatgtgcatgaaaatcgaaaatgattgcatcttcgaagtcaagcatgaaggtaaggtaacaggttacgcgtgcttggtaggggacaaagtaatgaagccagcacacgtaaaggggaccatcgataacgcggacctggccaaattggccttcaagcggtcatctaagtacgaccttgaatgcgcgcagatacccgtgcacatgaagtccgacgcttcgaagttcacccatgagaaaccggaggggtactacaactggcaccacggagcagtacagtactcaggaggccgattcaccatccctacaggtgcgggcaaaccaggggatagtggtagaccgatcttcgacaacaaggggcgcgtggtggccatagttttaggaggagctaatgaaggagcccgtacagccctctcggtggtgacctggaacaaagacatcgtcacgaaaatcacccctgagggggccgaagagtggagtctggccattccagttatgtgcctgctggcaaataccacgttcccctgctcccggcccccttgcacaccctgctgctacgaaaaagagccggagaaaaccttgcgcatgcttgaagacaatgtcatgagccccgggtactatcagctgctacaagcatccttaacatgttctccccgacgccagcggcgcagtattaaggaccacttcaatgtctataaagccacaagaccgtacctagctcactgtcccgactgtggagaagggcactcgtgccatagtcccgtagcgctagaacgcatcagaaacgaagcgacagacgggacgttgaaaatccaggtttccttgcaaatcggaataaagacggatgatagccatgattggaccaagctgcgttatatggacaatcacatgccagcagacgcagagcgggccgggctatttgtaagaacgtcagcaccgtgcacgattactggaacaatgggacacttcattctggcccgatgtccgaaaggagaaactctgacggtggggttcactgacggtaggaagatcagtcactcatgtacgcacccatttcaccatgaccctcctgtgataggccgggaaaaattccattcccgaccgcagcacggtagggaactaccttgcagcacgtacgcgcagagcaccgctgcaactgccgaggagatagaggtacacatgcccccagacaccccagatcgcacattaatgtcacaacagtccggcaatgtaaagatcacagtcaatagtcagacggtgcggtacaagtgcaattgtggtgactcaagtgaaggattaaccactacagataaagtgattaataactgcaaggtcgatcaatgccatgccgcggtcaccaatcacaaaaaatggcagtataattcccctctggtcccgcgtaatgctgaattcggggaccggaaaggaaaagttcacattccatttcctctggcaaacgtgacatgcagggtgcctaaagcaagaaaccccaccgtgacgtacggaaaaaaccaagtcatcatgttgctgtatcctgaccacccaacgctcctgtcctacaggaatatgggagaagaaccaaactatcaagaagagtgggtgacgcataagaaggagatcaggttaaccgtgccgactgaggggctcgaggtcacgtggggtaacaatgagccgtacaagtattggccgcagttatccacaaacggtacagcccacggccacccgcatgagataattctgtattattatgagctgtacccaactatgactgcggtagttttgtcagtggcctcgttcatactcctgtcgatggtgggtgtggcagtggggatgtgcatgtgtgcacgacgcagatgcattacaccgtacgaactgacaccaggagctaacgtccctttcctgcttagcctaatatgctgcattagaacagctaaagcggccacataccaggaggccgcggtatacctgtggaacgagcagcagcctttattttggatgcaagcccttattccgctggcagccctgattgtcctatgtaactgtctgagactcttaccatgctgttgtaaaatgttgacttttttagccgtactgagcgtcggtgcccacactgtgagcgcgtacgaacacgtaacagtgatcccgaacacggtgggagtaccgtataagactctagtcaacagaccgggctacagccccatggtattggagatggagcttctgtctgtcaccttggaaccaacgctatcgcttgattacatcacgtgcgagtataaaaccgttatcccgtctccgtacgtgaaatgctgcggtacagcagagtgtaaggacaagagcctacctgattacagctgtaaggtcttcaccggcgtctacccattcatgtggggcggcgcctactgcttctgcgacaccgaaaatacgcaattgagcgaagcacatgtggagaagtccgaatcatgcaaaacngaatttgcatcagcatacagggctcataccgcatctgcatcagctaagctccgcgtcctttaccaaggaaataatatcactgtggctgcttatgcaaacggcgaccatgccgtcacagttaaggacgctaaattcatagtggggccaatgtcttcagcctggacacctttcgacaataaaatcgtggtgtacaaaggcgacgtctacaacatggactacccgcccttcggcgcaggaagaccaggacaatttggcgacatccaaagtcgcacgcctgagagcgaagacgtctatgctaatacacaactggtactgcagagaccgtccgcgggtacggtgcacgtgccgtactctcaggcaccatctggcttcaagtattggctaaaagaacgaggggcgtcgctgcagcacacagcaccatttggctgtcaaatagcaacaaacccggtaagagcgatgaactgcgccgtagggaacatgcctatctccatcgacataccggacgcggcctttaccagggtcgtcgacgcgccatctttaacggacatgtcgtgtgaggtatcagcctgcacccattcctcagactttgggggcgtagccatcattaaatatgcagccagtaagaaaggcaagtgtgcagtgcactcgatgactaacgccgtcactattcgggaagctgaaatagaagtagaagggaactctcagttgcaaatctctttttcgacggccctagccagcgccgaatttcgcgtacaagtctgttctacacaagtacactgtgcagccgagtgccatccaccgaaagaccatatagtcaattacccggcgtcacacaccaccctcggggtccaagacatttccgctacggcgatgtcatgggtgcagaagatcacgggaggtgtgggactggttgtcgctgttgcagcactgatcctaatcgtggtnnnnnnnnnnnnnnnnnnnnnnnnn
>CHIKVM14_2454 [Organism=Chikungunya virus][Host=Human][country=Mexico: Sinaloa][collection_date=16-Jun-2015]
gcgtaccccatgtttgaggtggaacctaggcaggtcacatcaaatgaccatgctaatgctagagcgttctcgcatctagccataaaactaatagagcaggaaattgatcccgactcaaccatcctggatataggtagtgcgccagcaaggaggatgatgtcggacaggaagtaccactgcgtttgcccgatgcgcagcgcagaagatcccgagagactcgctaattatgcgagaaagctcgcatctgccgcaggaaaagtcctggacagaaacatttctggaaagatcggggacttacaagaggtgatggccgtgccagacacggagacgccaacattttgcctacacacagatgtctcatgtagacagagagcagacgtcgcgatataccaagacgtctatgctgtacatgcacccacgtcgctatatcaccaggcgattaaaggagtccgagtggcgtactgggtagggttcgacacaaccccgttcatgtacaacgctatggcgggtgcctacccctcatactcgacaaattgggcggatgagcaggtactgaaggctaagaacataggattatgttcaacagacctgacagaaggtagacgaggcaaattgtctatcatgagagggaaaaagctaaaaccgtgcgaccgtgtgctgttctcagtagggtcaacgctttacccggaaagccgcatgctacttaagagctggcacctaccatcggtgttccatctaaagggcaagcttagcttcacatgccgctgtgacacagtggtttcgtgtgagggctacgtcgttaagagaataacgatgagcccaggcctttatggaaaaaccacggggtatgcggtaacccaccacgcagacggattcttgatgtgcaagactaccgacacggtagacggtgaaagagtgtcattctcggtgtgcacgtacgtgccggcgaccatttgtgatcaaatgaccggcatccttgctacagaagtcacgccggaggatgcacagaagctgttggtggggctgaaccagagaatagtggttaacggcagaacgcaacggaacacgaacaccatgaagaactacctgcttcccgtggtcgcccaggccttcagtaagtgggcgaaggagtgccggaaggacatggaagatgagaagcttttgggggtcagagaaagaacactgacctgctgctgtctgtgggcatttaagaagcagaaaacacacacggtctacaagaggcctgatacccagtcaatccagaaggttcaggccgaattcgacagctttgtagtaccaggcctgtggtcgtccgggttgtcaatcccgttgaggactagaatcaagtggctgttacgcaaggtgccgaaagcagacctgatcccatatagcggaaatgcccaagaagcccaggatgctgaaaaagaagcagaggaagaacgagaagcagaactgactcatgaggctctaccacccctacaggcagcacaggaagatgtccaggtcgaaatcgacgtggaacaacttgaggatagagctggtgctggaataatagagactccgagaggcgctattaaagttactgcccaactaacggaccacgtcgtgggggagtacctggtactttccccgcagaccgtattacgcagccagaagctcagcctgattcacgctttagcggagcaagtgaagacgtgtacgcatagcggacgagcagggaggtatgcggtcgaagcgtacgatggccgagtcctagtgccctcaggctatgcaatttcgcccgaagacttccagagtctaagcgaaagcgcaacgatggtgtacaacgaaagagagttcgtaaacagaaagttacaccacattgcgatgcacggaccagctctgaacactgacgaagagtcgtatgagcttgtgagggcagagaggacagaacacgagtacgtctacgacgtggaccagagaagatgctgcaagaaggaagaagctgcaggattggtactggtgggcgacttgactaatccgccctaccacgaattcgcatacgaagggctaaaaattcgccccgcttgtccatataaaattgcagtcataggagtcttcggggtaccaggatctggtaagtcagccattatcaagaacctagttaccaggcaagacctggtgactagcggaaagaaagaaaactgccaagaaatcagcaccgacgtgatgagacagagaggtctagaaatatctgcacgtacggttgattcgctgctcttgaatggatgcaatagaccagtcgacgtgttgtacgtagacgaggcgtttgcgtgccactctggaacgttacttgccttgatcgccttggtgagaccaagactgaaagttgtactttgtggtgacccgaagcagtgcggcttcttcaatatgatgcagatgaaagtcaactacaatcataacatctgcactcaagtgtaccacaaaagtatttccaggcggtgtacactgcctgtgactgccattgtgtcgtcgttgcattacgaaggcaaaatgcgcactacgaatgagtacaacatgccgattgtagtggacactacaggctcaacaaaacctgaccctggagacctcgtgttaacgtgcttcagagggtgggttaaacaactgcaaattgactatcgtggacacgaggtcatgacagcagccgcatcccaagggttaaccagaaaaggagtttacgcagttaggcaaaaagttaacgaaaacccactctatgcatcaacatcagagcacgtcaacgtactcctaacgcgtacggaaggtaaactggtatggaagacactctctggtgacccgtggataaagacgctgcagaacccaccgaaaggaaacttcaaggcaactattaaggagtgggaggtggagcacgcatcgataatggcgggcatctgcagtcaccaagtgacctttgacacgttccaaaacaaagccaacgtttgctgggctaagagcttggtccctatcctcgaaacagcggggataaaactaaatgataggcagtggtcccagataattcaagctttcaaagaagacaaagcatactcacccgaagtagccctgaatgaaatatgcacgcgcatgtatggggtggatctagacagcgggctattctctaaaccgttggtatctgtgtattacgcggataaccactgggataataggccgggaggaaagatgttcggattcaaccctgaggcagcgtccattctagaaagaaagtacccgtttacaaaaggaaagtggaacatcaacaagcagatctgcgtgactaccaggaggatagaagacttcaaccctaccaccaacattataccggccaacaggagactaccacactcattagtggccgaacaccgcccagtaaaaggggaaagaatggaatggctggttaacaagataaacggacatcatgtgctcctggttagcggctataaccttgcactgcctactaagagagtcacctgggtagcgccactaggtgtccgcggagcggactatacatacaacctagagctgggtctaccggcaacacttggtaggtatgacctagtggtcataaacattcatacaccttttcgcatacaccattaccaacagtgcgtagatcacgcaatgaaactgcaaatgctaggaggtgactcactgagactgctcaaaccgggtggctctctattgatcagagcatacggttacgcagatagaaccagtgaacgagtaatctgcgtactgggacgtaagtttagatcgtccagagcattgaaaccaccatgtatcaccagtaatactgagatgttcttcctatttagcagttttgacaatggcagaaggaattttacaacgcatgttatgaacaatcaactgaacgcagcctttgtaggacaggccacccgagcaggatgtgcaccatcgtaccgggtaaagcgcatggacatcgcgaagaacgatgaagagtgcgtggtcaacgccgccaaccctcgcgggttaccgggtgacggtgtttgcaaggcagtatataaaaaatggccggagtcctttaaaaatagtgcaacaccagtaggaaccgcaaaaacagttatgtgcggtacatatccagtaatccatgccgtaggaccaaacttctcaaattacacggagtccgaaggggaccgggaattggcggctgcctatcgagaagtcgcaaaggaagtaactagactgggagtaaatagcgtagctatacctctcctctccacaggtgtatactcaggagggaaagacaggctaacccagtcactgaaccacctctttacagccatggactcgacggatgcagacgtggtcatctactgccgagacaaggaatgggagaagaaaatatctgaggccatacagatgcggacccaagtggagctgctggatgagcacatctccatagactgcgatgtcattcgcgtgcaccctgacagtagtttggcaggtagaaaaggatacagcaccacggaaggcgcactgtattcatatctagaagggacacgttttcaccagacggcagtggatgtggcagagatacatactatgtggccaaagcaaatagaggccaatgagcaagtctgcctatatgccctgggggaaagtattgagtcaatcaggcagaaatgcccggtggatgatgcagatgcatcatctcccccgaaaaccgtcccgtgcctttgccgttatgccatgactcctgaacgcgtcacccgacttcgcatgaaccatgtcacaaatataattgtgtgttcttcatttccccttccaaagtacaagatagaaggagtgcaaaaagtcaaatgctccaaggtaatgttatttgatcacaatgtgccatcgcgcgtaagtccaagggaatacagatcttcccaggagtctgtacgggaagtgagtatgacaacgtcattgacgcatagtcagtttgatctaagcgccgatggcgagacactgcccgttccgtcagacctggatgctgacgccccagccctagaaccggccctagacgacggggcgatacatacgaccggaaaccttgcggccgtgtctgactgggtaatgagcaccgtacccgtcgcgccgcctagaagaaggagagggagaaacctgaccgtgatatgtgacgagagagaagggaatataacacccatggctagcgtccgattctttagagcagagcagtgtccgaccgtacaagaaacagcggagacgcgtgacacagctatttcctttcgggcaccgccaagtatcaccgtggaactgagccatccaccgatctccttcggagcaccaagcgagacgttccccatcacatttggggacttcaacgatggagaaatcgaaagcttgtcttctgagctactaactttcggagacttcctacccggtgaagtggatgatttgacagatagcgactggtccacgtgctcagacacggacgacgagttactagacagggcaggtgggtatatattctcgtcggacactggtccaggccatttacaacagaagtcggtacgccagtcagtgctgccggtaaacaccctggaggaagttcacgaggagaagtgttacccacctaagctggatgaattaaaggagcaactactacttaagaaactccaggagagtgcgtccacggccaatagaagcaggtatcaatcacgcaaagtggaaaatatgaaagcaacaatcatccagagactaaagagaggctgtaaactgtatttaatggcagagaccccgaaagtcccgacttatcggaccgtatacccggcgcctgtgtactcgcctccgatcaacgtccgattgtccaatcccgagtccgcagtggcagcatgtaatgagttcttagctagaaactacccaactgtttcatcataccaaatcaccgatgagtatgatgcatatctagacatggtggacgggtcggagagttgcttggaccgagcgacattcaatccgtcaaaacttaggagctacccgaaacaacatgcttatcacgcgccctctatcagaagcgctgtaccttccccattccagaacacactacagaatgtactggcagcagccacgaaaaggaactgcaacgtcacacagatgagggaattacccactttggactcagcagtattcaacgtggagtgttttaaaaaatttgcatgcaaccgagaatactgggaagaatttgctgccagccctatcaggataacgactgagaatctaacaacctatgtcactaaattaaaggggccaaaagcagcagcgttgcttgcaagaacccataatctgctgccgctgcaggatgtaccaatggataggttcacagtagatatgaaaagggacgtgaaggtaactcctggcacaaagcatacagaggaaaggcctaaggtgcaggttatacaggcggctgaacccttggcaacagcgtacctatgtggaattcacagagaattggttaggagattgaacgccgtcctcctacccaacgtgcatacactatttgacatgtctgccgaggacttcgatgccattatagccgcacactttaagccaggagacgccgttttagaaacggacatagcctcctttgataagagccaggatgattcacttgcgcttaccgccttaatgctgttagaagatttgggagtggatcactccttgttggacctgatagaggctgcttttggagagatttccagctgtcacctgccgacaggtacgcgcttcaagttcggcgctatgatgaaatccggtatgttcctaactctgttcgtcaacacattgttaaatatcaccatcgctagccgggtgttggaagatcgtctgacaaaatctgcatgcgcggccttcatcggcgacgacaacataatacatggtgtcgtctccgatgaattgatggcagccagatgcgctacttggatgaacatggaagtgaagatcatagatgcagttgtatcccagaaagctccctacttttgtggagggtttatactgcatgatactgtgacaggaacagcttgcagggtggcggacccgctaaaaaggttatttaaactgggcaaaccgttagcggcaggtgacgaacaagacgaagacagaaggcgggcgctggctgatgaagtaatcagatggcaacgaacagggctaatagatgagctggagaaagcggtgtactctaggtacgaagtgcagggtatatcagttgctgtaatgtccatggccacctttgcaagctccagatccaacttcgagaagctcagaggacccgtcataaccttgtacggcggtcctaaaatggagtttatcccaacccaaactttctacaataggaggtaccagcctcgaccttggactccgcgccctactatccaagtcatcagacccagaccgcgtccgcaaaggaaggccgggcaacttgcccagctgatctcagcagttaataaactgacaatgcgcgtggtacctcaacagaagccgcgcaagaatcggaagaataagaagcaaaagcaaaagcagcaggcgccacgaaacaatacgaatcaaaagaagcagccccccaaaaagaaaccggttcaaaagaaaaagaagccgggccgcagagagagaatgtgcatgaaaatcgaaaatgattgcatcttcgaagtcaagcatgaaggtaaggtaacaggttacgcgtgcttggtaggggacaaagtaatgaagccagcacacgtaaaggggaccatcgataacgcggacctggccaaattggccttcaagcggtcatctaagtacgaccttgaatgcgcgcagatacccgtgcacatgaagtccgacgcttcgaagttcacccatgagaaaccggaggggtactacaactggcaccacggagcagtacagtactcaggaggccgattcaccatccctacaggtgcgggcaaaccaggggatagtggtagaccgatcttcgacaacaaggggcgcgtggtggccatagttttaggaggagctaatgaaggagcccgtacagccctctcggtggtgacctggaacaaagacatcgtcacgaaaatcacccctgagggggccgaagagtggagtctggccattccagttatgtgcctgctggcaaataccacgttcccctgctcccggcccccttgcacaccctgctgctacgaaaaagagccggagaaaaccttgcgcatgcttgaagacaatgtcatgagccccgggtactatcagctgctacaagcatccttaacatgttctccccgacgccagcggcgcagtattaaggaccacttcaatgtctataaagccacaagaccgtacctagctcactgtcccgactgtggagaagggcactcgtgccatagtcccgtagcgctagaacgcatcagaaacgaagcgacagacgggacgttgaaaatccaggtttccttgcaaatcggaataaagacggatgatagccatgattggaccaagctgcgttatatggacaatcacatgccagcagacgcagagcgggccgggctatttgtaagaacgtcagcaccgtgcacgattactggaacaatgggacacttcattctggcccgatgtccgaaaggagaaactctgacggtggggttcactgacggtaggaagatcagtcactcatgtacgcacccatttcaccatgaccctcctgtgataggccgggaaaaattccattcccgaccgcagcacggtagggaactaccttgcagcacgtacgcgcagagcaccgctgcaactgccgaggagatagaggtacacatgcccccagacaccccagatcgcacattaatgtcacaacagtccggcaatgtaaagatcacagtcaatagtcagacggtgcggtacaagtgcaattgtggtgactcaagtgaaggattaaccactacagataaagtgattaataactgcaaggtcgatcaatgccatgccgcggtcaccaatcacaaaaaatggcagtataattcccctctggtcccgcgtaatgctgaattcggggaccggaaaggaaaagttcacattccatttcctctggcaaatgtgacatgcagggtgcctaaagcaagaaaccccaccgtgacgtacggaaaaaaccaagtcatcatgttgctgtatcctgaccacccaacgctcctgtcctacaggaatatgggagaagaaccaaactatcaagaagagtgggtgacgcataagaaggagatcaggttaaccgtgccgactgaggggctcgaggtcacgtggggtaacaatgagccgtacaagtattggccgcagttatccacaaacggtacagcccacggccacccgcatgagataattctgtattattatgagctgtacccaactatgactgcggtagttttgtcagtggcctcgttcatactcctgtcgatggtgggtgtggcagtggggatgtgcatgtgtgcacgacgcagatgcattacaccgtacgaactgacaccaggagctaccgtccctttcctgcttagcctaatatgctgcattagaacagctaaagcggccacataccaggaggccgcggtatacctgtggaacgagcagcagcctttattttggatgcaagcccttattccgctggcagccctgattgtcctatgtaactgtctgagactcttaccatgctgttgtaaaatgttgacttttttagccgtactgagcgtcggtgcccacactgtgagcgcgtacgaacacgtaacagtgatcccgaacacggtgggagtaccgtataagactctagtcaacagaccgggctacagccccatggtattggagatggagcttctgtctgtcaccttggaaccaacgctatcgcttgattacatcacgtgcgagtataaaaccgttatcccgtctccgtacgtgaaatgctgcggtacagcagagtgtaaggacaagagcctacctgattacagctgtaaggtcttcaccggcgtctacccattcatgtggggcggcgcctactgcttctgcgacaccgaaaatacgcaattgagcgaagcacatgtggagaagtccgaatcatgcaaaacngaatttgcatcagcatacagggctcataccgcatccgcatcagctaagctccgcgtcctttaccaaggaaataatatcactgtggctgcttatgcaaacggcgaccatgccgtcacagttaaggacgctaaattcatagtggggccaatgtcttcagcctggacacctttcgacaataaaatcgtggtgtacaaaggcgacgtctacaacatggactacccgcccttcggcgcaggaagaccaggacaatttggcgacatccaaagtcgcacgcctgagagcgaagacgtctatgctaatacacaactggtactgcagagaccgtccgcgggtacggtgcacgtgccgtactctcaggcaccatctggcttcaagtattggctaaaagaacgaggggcgtcgctgcagcacacagcaccatttggctgtcaaatagcaacaaacccggtaagagcgatgaactgcgccgtagggaacatgcctatctccatcgacataccggacgcggcctttaccagggtcgtcgacgcgccatctttaacggacatgtcgtgtgaggtatcagcctgcacccattcctcagactttgggggcgtagccatcattaaatatgcagccagtaagaaaggcaagtgtgcagtgcactcgatgactaacgccgtcactattcgggaagctgaaatagaagtagaagggaactctcagttgcaaatctctttttcgacggccctagccagcgccgaatttcgcgtacaagtctgttctacacaagtacactgtgcagccgagtgccatccaccgaaagaccatatagtcaattacccggcgtcacacaccaccctcggggtccaagacatttccgctacggcgatgtcatgggtgcagaagatcacgggaggtgtgggactggttgtcgctgttgcagcactgatcctaatcgtggtnnnnnnnnnnnnnnnnnnnnnnnnn
>CHIKVM15_3584 [Organism=Chikungunya virus][Host=Human][country=Mexico: San Luis Potosi][collection_date=19-Jul-2015]
gcgtaccccatgtttgaggtggaacctaggcaggtcacatcaaatgaccatgctaatgctagagcgttctcgcatctagccataaaactaatagagcaggaaattgatcccgactcaaccatcctggatataggtagtgcgccagcaaggaggatgatgtcggacaggaagtaccactgcgtttgcccgatgcgcagcgcagaagatcccgagagactcgctaattatgcgagaaagctcgcatctgccgcaggaaaagtcctggacagaaacatttctggaaagatcggggacttacaagaggtgatggccgtgccagacacggagacgccaacattttgcctacacacagatgtctcatgtagacagagagcagacgtcgcgatataccaagacgtctatgctgtacatgcacccacgtcgctatatcaccaggcgattaaaggagtccgagtggcgtactgggtagggttcgacacaaccccgttcatgtacaacgctatggcgggtgcctacccctcatactcgacaaattgggcggatgagcaggtactgaaggctaagaacataggattatgttcaacagacctgacagaaggtagacgaggcaaattgtctatcatgagagggaaaaagctaaaaccgtgcgaccgtgtgctgttctcagtagggtcaacgctttacccggaaagccgcatgctacttaagagctggcacctaccatcggtgttccatctaaagggcaagcttagcttcacatgccgctgtgacacagtggtttcgtgtgagggctacgtcgttaagagaataacgatgagcccaggcctttatggaaaaaccacggggtatgcggtaacccaccacgcagacggattcttgatgtgcaagactaccgacacggtagacggtgaaagagtgtcattctcggtgtgcacgtacgtgccggcgaccatttgtgatcaaatgaccggcatccttgctacagaagtcacgccggaggatgcacagaagctgttggtggggctgaaccagagaatagtggttaacggcagaacgcaacggaacacgaacaccatgaagaactacctgcttcccgtggtcgcccaggccttcagtaagtgggcgaaggagtgccggaaggacatggaagatgagaagcttttgggggtcagagaaagaacactgacctgctgctgtctgtgggcatttaagaagcagaaaacacacacggtctacaagaggcctgatacccagtcaatccagaaggttcaggccgaattcgacagctttgtagtaccaggcctgtggtcgtccgggttgtcaatcccgttgaggactagaatcaagtggctgttacgcaaggtgccgaaagcagacctgatcccatatagcggaaatgcccaagaagcccaggatgctgaaaaagaagcagaggaagaacgagaagcagaactgactcatgaggctctaccacccctacaggcagcacaggaagatgtccaggtcgaaatcgacgtggaacaacttgaggatagagctggtgctggaataatagagactccgagaggcgctattaaagttactgcccaactaacggaccacgtcgtgggggagtacctggtactttccccgcagaccgtattacgcagccagaagctcagcctgatccacgctttagcggagcaagtgaagacgtgtacgcatagcggacgagcagggaggtatgcggtcgaagcgtacgatggccgagtcctagtgccctcaggctatgcaatttcgcccgaagacttccagagtctaagcgaaagcgcaacgatggtgtacaacgaaagagagttcgtaaacagaaagttacaccacattgcgatgcacggaccagctctgaacactgacgaagagtcgtatgagcttgtgagggcagagaggacagaacacgagtacgtctacgacgtggaccagagaagatgctgcaagaaggaagaagctgcaggattggtactggtgggcgacttgactaatccgccctaccacgaattcgcatacgaagggctaaaaattcgccccgcttgtccatataaaattgcagtcataggagtcttcggggtaccaggatctggtaagtcagccattatcaagaacctagttaccaggcaagacctggtgactagcggaaagaaagaaaactgccaagaaatcagcaccgacgtgatgagacagagaggtctagaaatatctgcacgtacggttgattcgctgctcttgaatggatgcaatagaccagtcgacgtgttgtacgtagacgaggcgtttgcgtgccactctggaacgttacttgccttgatcgccttggtgagaccaagactgaaagttgtactttgtggtgacccgaagcagtgcggcttcttcaatatgatgcagatgaaagtcaactacaatcataacatctgcactcaagtgtaccacaaaagtatttccaggcggtgtacactgcctgtgactgccattgtgtcgtcgttgcattacgaaggcaaaatgcgcactacgaatgagtacaacatgccgattgtagtggacactacgggctcaacaaaacctgaccctggagacctcgtgttaacgtgcttcagagggtgggttaaacaactgcaaattgactatcgtggacacgaggtcatgacagcagccgcatcccaagggttaaccagaaaaggagtttacgcagttaggcaaaaagttaacgaaaacccactctatgcatcaacatcagagcacgtcaacgtactcctaacgcgtacggaaggtaaactggtatggaagacactctctggtgacccgtggataaagacgctgcagaacccaccgaaaggaaacttcaaggcaactattaaggagtgggaggtggagcacgcatcgataatggcgggcatctgcagtcaccaagtgacctttgacacgttccaaaacaaagccaacgtttgctgggctaagagcctggtccctatccttgaaacagcggggataaaactaaatgataggcagtggtcccagataattcaagctttcaaagaagacaaagcatactcacccgaagtagccctgaatgaaatatgcacgcgcatgtatggggtggatctagacagcgggctattctctaaaccgttggtatctgtgtattacgcggataaccactgggataataggccgggaggaaagatgttcggattcaaccctgaggcagcgtccattctagaaagaaagtacccgtttacaaaaggaaagtggaacatcaacaagcagatctgcgtgactaccaggaggatagaagacttcaaccctaccaccaacattataccggccaacaggagactaccacactcattagtggccgaacaccgcccagtaaaaggggaaagaatggaatggctggttaacaagataaacggacatcatgtgctcctggttagcggctataaccttgcactgcctactaagagagtcacctgggtagcgccactaggtgtccgcggagcggactatacatacaacctagagctgggtctaccggcaacacttggtaggtatgacctagtggtcataaacatccacacaccttttcgcatacaccattaccaacagtgcgtagatcacgcaatgaaactgcaaatgctaggaggtgactcactgagactgctcaaaccgggtggctctctattgatcagagcatacggttacgcagatagaaccagtgaacgagtaatctgcgtactgggacgtaagtttagatcgtccagagcattgaaaccaccatgtatcaccagtaatactgagatgttcttcctatttagcagttttgacaatggcagaaggaattttacaacgcatgttatgaacaatcaactgaacgcagcctttgtaggacaggccacccgagcaggatgtgcaccatcgtaccgggtaaagcgcatggacatcgcgaagaacgatgaagagtgcgtggtcaacgccgccaaccctcgcgggttaccgggtgacggtgtttgcaaggcagtatataaaaaatggccggagtcctttaaaaatagtgcaacaccagtaggaaccgcaaaaacagttatgtgcggtacatatccagtaatccatgccgtaggaccaaacttctcaaattacacggagtccgaaggggaccgggaattggcggctgcctatcgagaagtcgcaaaggaagtaactagactgggagtaaatagcgtagctatacctctcctctccacaggtgtatactcaggagggaaagacaggctaacccagtcactgaaccacctctttacagccatggactcgacggatgcagacgtggtcatctactgccgagacaaggaatgggagaagaaaatatctgaggccatacagatgcggacccaagtggagctgctggatgagcacatctccatagactgcgatgtcattcgcgtgcaccctgacagtagtttggcaggtagaaaaggatacagcaccacggaaggcgcactgtattcatatctagaagggacacgttttcaccagacggcagtggatgtggcagagatacatactatgtggccaaagcaaatagaggccaatgagcaagtctgcctatatgccctgggggaaagtattgagtcaatcaggcagaaatgcccggtggatgatgcagatgcatcatctcccccgaaaaccgtcccgtgcctttgccgttatgccatgactcctgaacgcgtcacccgacttcgcatgaaccatgtcacaaatataattgtgtgttcttcatttccccttccaaagtacaagatagaaggagtgcaaaaagtcaaatgctccaaggtaatgttatttgatcacaatgtgccatcgcgcgtaagtccaagggaatacagatcttcccaggagtctgtacgggaagtgagtatgacaacgtcatcgacgcatagtcagtttgatctaagcgccgatggcgagacactgcccgtcccgtcagacctggatgctgacgccccagccctagaaccggccctagacgacggggcgatacatacgaccggaaaccttgcggccgtgtctgactgggtaatgagcaccgtacccgtcgcgccgcctagaagaaggagagggagaaacctgaccgtgatatgtgacgagagagaagggaatataacacccatggctagcgtccgattctttagagcagagcagtgtccgaccgtacaagaaacagcggagacgcgtgacacagctatttcctttcgggcaccgccaagtatcaccgtggaattgagccatccaccgatctccttcggagcaccaagcgagacgttccccatcacatttggggacttcaacgatggagaaatcgaaagcttgtcttctgagctactaactttcggagacttcctacccggtgaagtggatgatttgacagatagcgactggtccacgtgctcagacacggacgacgagttactagacagggcaggtgggtatatattctcgtcggacactggtccaggccatttacaacagaagtcggtacgccagtcagtgctgccggtaaacaccctggaggaagttcacgaggagaagtgttacccacctaagctggatgaattaaaggagcaactactacttaagaaactccaggagagtgcgtccacggccaatagaagcaggtatcaatcacgcaaagtggaaaatatgaaagcaacaatcatccagagactaaagagaggctgtaaactgtatttaatggcagagaccccgaaagtcccgacttatcggaccgtatacccggcgcctgtgtactcgcctccgatcaacgtccgattgtccaatcccgagtccgcagtggcagcatgtaatgagttcttagctagaaactacccaactgtttcatcataccaaatcaccgatgagtatgatgcatatctagacatggtggacgggtcggagagttgcttggaccgagcgacattcaatccgtcaaaacttaggagctacccgaaacaacatgcttatcacgcgccctctatcagaagcgctgtaccttccccattccagaacacactacagaatgtactggcagcagccacgaaaaggaactgcaacgtcacacagatgagggaattacccactttggactcagcagtattcaacgtggagtgttttaaaaaattcgcatgcaaccgagaatactgggaagaatttgctgccagccctatcaggataacgactgagaatctaacaacctatgtcactaaattaaaggggccaaaagcagcagcgttgcttgcaagaacccataatctgctgccgctgcaggatgtaccaatggataggttcacagtagatatgaaaagggacgtgaaggtaactcctggcacaaagcatacagaggaaaggcctaaggtgcaggttatacaggcggctgaacccttggcaacagcgtacctatgtggaattcacagagaattggttaggagattgaacgccgtcctcctacccaacgtgcatacactatttgacatgtctgccgaggacttcgatgccattatagccgcacactttaagccaggagacgccgttttagaaacggacatagcctcctttgataagagccaggatgattcacttgcgcttaccgccttaatgctgttagaagatttgggagtggatcactccttgttggacctgatagaggctgcttttggagagatttccagctgtcacctgccgacaggtacgcgcttcaagttcggcgctatgatgaaatccggtatgttcctaactctgttcgtcaacacattgttaaatatcaccatcgctagccgggtgttggaagatcgtctgacaaaatctgcatgcgcggccttcatcggcgacgacaacataatacatggtgtcgtctccgatgaattgatggcagccagatgcgctacttggatgaacatggaagtgaagatcatagatgcagttgtatcccagaaagctccctacttttgtggagggtttatactgcatgatactgtgacaggaacagcttgcagggtggcggacccgctaaaaaggttatttaaactgggcaaaccgttagcggcaggtgacgaacaagacgaagacagaaggcgggcgctggctgatgaagtaatcagatggcaacgaacagggctaatagatgagctggagaaagcggtgtactctaggtacgaagtgcagggtatatcagttgctgtaatgtccatggccacctttgcaagctccagatccaacttcgagaagctcagaggacccgtcataaccttgtacggcggtcctaaaatggagtttatcccaacccaaactttctacaataggaggtaccagcctcgaccttggactccgcgccctactatccaagtcatcagacccagaccgcgtccgcaaaggaaggccgggcaacttgcccagctgatctcagcagttaataaactgacaatgcgcgtggtacctcaacagaagccgcgcaagaatcggaagaataagaagcaaaagcaaaagcagcaggcgccacgaaacaatacgaatcaaaagaagcagccccccaaaaagaaaccggttcaaaagaaaaagaagccgggccgcagagagagaatgtgcatgaaaatcgaaaatgattgcatcttcgaagtcaagcatgaaggtaaggtaacaggttacgcgtgcttggtaggggacaaagtaatgaagccagcacacgtaaaggggaccatcgataacgcggacctggccaaattggccttcaagcggtcatctaagtacgaccttgaatgcgcgcagatacccgtgcacatgaagtccgacgcttcgaagttcacccatgagaaaccggaggggtactacaactggcaccacggagcagtacagtactcaggaggccgattcaccatccctacaggtgcgggcaaaccaggggatagtggtagaccgatcttcgacaacaaggggcgcgtggtggccatagttttaggaggagctaatgaaggagcccgtacagccctctcggtggtgacctggaacaaagacatcgtcacgaaaatcacccctgagggggccgaagagtggagtctggccattccagttatgtgcctgctggcaaataccacgttcccctgctcccggcccccttgcacaccctgctgctacgaaaaagagccggagaaaaccttgcgcatgcttgaagacaatgtcatgagccccgggtactatcagctgctacaagcatccttaacatgttctccccgacgccagcggcgcagtattaaggaccacttcaatgtttataaagccacaagaccgtacctagctcactgtcccgactgtggagaagggcactcgtgccatagtcccgtagcgctagaacgcatcagaaacgaagcgacagacgggacgttgaaaatccaggtttccttgcaaatcggaataaagacggatgatagccacgattggaccaagctgcgttatatggacaatcacatgccagcagacgcagagcgggccgggctatttgtaagaacgtcagcaccgtgcacgattactggaacaatgggacacttcattctggcccgatgtccgaaaggagaaactctgacggtggggttcactgacggtaggaagatcagtcactcatgtacgcacccatttcaccatgaccctcctgtgataggccgggaaaaattccattcccgaccgcagcacggtagggaactaccttgcagcacgtacgcgcagagcaccgctgcaactgccgaggagatagaggtacacatgcccccagacaccccagatcgcacattaatgtcacaacagtccggcaatgtaaagatcacagtcaatagtcagacggtgcggtacaagtgcaattgtggtgactcaagtgaaggattaaccactacagataaagtgattaataactgcaaggtcgatcaatgccatgccgcggtcaccaatcacaaaaaatggcagtataattcccctctggtcccgcgtaatgctgaattcggggaccggaaaggaaaagttcacattccatttcctctggcaaatgtgacatgcagggtgcctaaagcaagaaaccccaccgtgacgtacggaaaaaaccaagtcatcatgttgctgtatcctgaccacccaacgctcctgtcctacaggaatatgggagaagaaccaaactatcaagaagagtgggtgacgcataagaaggagatcaggttaaccgtgccgactgaggggctcgaggtcacgtggggtaacaatgagccgtacaagtattggccgcagttatccacaaacggtacagcccacggccacccgcatgagataattctgtattattatgagctgtacccaactatgactgcggtagttttgtcagtggcctcgttcatactcctgtcgatggtgggtgtggcagtggggatgtgcatgtgtgcacgacgcagatgcattacaccgtacgaactgacaccaggagctaccgtccctttcctgcttagcctaatatgctgcattagaacagctaaagcggccacataccaggaggccgcggtatacctgtggaacgagcagcagcctttattttggatgcaagcccttattccgctggcagccctgattgtcctatgtaactgtctgagactcttaccatgctgttgtaaaatgttgacttttttagccgtactgagcgtcggtgcccacactgtgagcgcgtacgaacacgtaacagtgatcccgaacacggtgggagtaccgtataagactctagtcaacagaccgggctacagccccatggtattggagatggagcttctgtctgtcaccttggaaccaacgctatcgcttgattacatcacgtgcgagtataaaaccgttatcccgtctccgtacgtgaaatgctgcggtacagcagagtgtaaggacaagagcctacctgattacagctgtaaggtcttcaccggcgtctacccattcatgtggggcggcgcctactgcttctgcgacaccgaaaatacgcaattgagcgaagcacatgtggagaagtccgaatcatgcaaaacngaatttgcatcagcatacagggctcataccgcatccgcatcagctaagctccgcgtcctttaccaaggaaataatatcactgtggctgcttatgcaaacggcgaccatgccgtcacagttaaggacgctaaattcatagtggggccaatgtcttcagcctggacacctttcgacaataaaatcgtggtgtacaaaggcgacgtctacaacatggactacccgcccttcggcgcaggaagaccaggacaatttggcgacatccaaagtcgcacgcctgagagcgaagacgtctatgctaatacacaactggtactgcagagaccgtccgcgggtacggtgcacgtgccgtactctcaggcaccatctggcttcaagtattggctaaaagaacgaggggcgtcgctgcagcacacagcaccatttggctgtcaaatagcaacaaacccggtaagagcgatgaactgcgccgtagggaacatgcctatctccatcgacataccggacgcggcctttaccagggtcgtcgacgcgccatctttaacggacatgtcgtgtgaggtatcagcctgcacccattcctcagactttgggggcgtagccatcattaaatatgcagccagtaagaaaggcaagtgtgcagtgcactcgatgactaacgccgtcactattcgggaagctgaaatagaagtagaagggaactctcagttgcaaatctctttttcgacggccctagccagcgccgaatttcgcgtacaagtctgttctacacaagtacactgtgcagccgagtgccatccaccgaaagaccatatagtcaattacccggcgtcacacaccaccctcggggtccaagacatttccgctacggcgatgtcatgggtgcagaagatcacgggaggtgtgggactggttgtcgctgttgcagcactgatcctaatcgtggtnnnnnnnnnnnnnnnnnnnnnnnnn
>CHIKVM16_2646 [Organism=Chikungunya virus][Host=Human][country=Mexico: Tabasco][collection_date=25-Jun-2015]
gcgtaccccatgtttgaggtggaacctaggcaggtcacatcaaatgaccatgctaatgctagagcgttctcgcatctagccataaaactaatagagcaggaaattgatcccgactcaaccatcctggatataggtagtgcgccagcaaggaggatgatgtcggacaggaagtaccactgcgtttgcccgatgcgcagcgcagaagatcccgagagactcgctaattatgcgagaaagctcgcatctgccgcaggaaaagtcctggacagaaacatttctggaaagatcggggacttacaagaggtgatggccgtgccagacacggagacgccaacattttgcctacacacagatgtctcatgtagacagagagcagacgtcgcgatataccaagacgtctatgctgtacatgcacccacgtcgctatatcaccaggcgattaaaggagtccgagtggcgtactgggtagggttcgacacaaccccgttcatgtacaacgctatggcgggtgcctacccctcatactcgacaaattgggcggatgagcaggtactgaaggctaagaacataggattatgttcaacagacctgacagaaggtagacgaggcaaattgtctatcatgagagggaaaaagctaaaaccgtgcgaccgtgtgctgttctcagtagggtcaacgctttacccggaaagccgcatgctacttaagagctggcacctaccatcggtgttccatctaaagggcaagcttagcttcacatgccgctgtgacacagtggtttcgtgtgagggctacgtcgttaagagaataacgatgagcccaggcctttatggaaaaaccacggggtatgcggtaacccaccacgcagacggattcttgatgtgcaagactaccgacacggtagacggtgaaagagtgtcattctcggtgtgcacgtacgtgccggcgaccatttgtgatcaaatgaccggcatccttgctacagaagtcacgccggaggatgcacagaagctgttggtggggctgaaccagagaatagtggttaacggcagaacgcaacggaacacgaacaccatgaagaactacctgcttcccgtggtcgcccaggccttcagtaagtgggcgaaggagtgccggaaggacatggaagatgagaagcttttgggggtcagagaaagaacactgacctgctgctgtctgtgggcatttaagaagcagaaaacacacacggtctacaagaggcctgatacccagtcaatccagaaggttcaggccgaattcgacagctttgtagtaccaggcctgtggtcgtccgggttgtcaatcccgttgaggactagaatcaagtggctgttacgcaaggtgccgaaagcagacctgatcccatatagcggaaatgcccaagaagcccaggatgctgaaaaagaagcagaggaagaacgagaagcagaactgactcatgaggctctaccacccctacaggcagcacaggaagatgtccaggtcgaaatcgacgtggaacaacttgaggatagagctggtgctggaataatagagactccgagaggcgctattaaagttactgcccaactaacggaccacgtcgtgggggagtacctggtactttccccgcagaccgtattacgcagccagaagctcagcctgatccacgctttagcggagcaagtgaagacgtgtacgcatagcggacgagcagggaggtatgcggtcgaagcgtacgatggccgagtcctagtgccctcaggctatgcaatttcgcccgaagacttccagagtctaagcgaaagcgcaacgatggtgtacaacgaaagagagttcgtaaacagaaagttacaccacattgcgatgcacggaccagctctgaacactgacgaagagtcgtatgagcttgtgagggcagagaggacagaacacgagtacgtctacgacgtggaccagagaagatgctgcaagaaggaagaagctgcaggattggtactggtgggcgacttgactaatccgccctaccacgaattcgcatacgaagggctaaaaattcgccccgcttgtccatataaaattgcagtcataggagtcttcggggtaccaggatctggtaagtcagccattatcaagaacctagttaccaggcaagacctggtgactagcggaaagaaagaaaactgccaagaaatcagcaccgacgtgatgagacagagaggtctagaaatatctgcacgtacggttgattcgctgctcttgaatggatgcaatagaccagtcgacgtgttgtacgtagacgaggcgtttgcgtgccactctggaacgttacttgccttgatcgccttggtgagaccaagactgaaagttgtactttgtggtgacccgaagcagtgcggcttcttcaatatgatgcagatgaaagtcaactacaatcataacatctgcactcaagtgtaccacaaaagtatttccaggcggtgtacactgcctgtgactgccattgtgtcgtcgttgcattacgaaggcaaaatgcgcactacgaatgagtacaacatgccgattgtagtggacactacgggctcaacaaaacctgaccctggagacctcgtgttaacgtgcttcagagggtgggttaaacaactgcaaattgactatcgtggacacgaggtcatgacagcagccgcatcccaagggttaaccagaaaaggagtttacgcagttaggcaaaaagttaacgaaaacccactctatgcatcaacatcagagcacgtcaacgtactcctaacgcgtacggaaggtaaactggtatggaagacactctctggtgacccgtggataaagacgctgcagaacccaccgaaaggaaacttcaaggcaactattaaggagtgggaggtggagcacgcatcgataatggcgggcatctgcagtcaccaagtgacctttgacacgttccaaaacaaagccaacgtttgctgggctaagagcttggtccctatcctcgaaacagcggggataaaactaaatgataggcagtggtcccagataattcaagctttcaaagaagacaaagcatactcacccgaagtagccctgaatgaaatatgcacgcgcatgtatggggtggatctagacagcgggctattctctaaaccgttggtatctgtgtattacgcggataaccactgggataataggccgggaggaaagatgttcggattcaaccctgaggcagcgtccattctagaaagaaagtacccgtttacaaaaggaaagtggaacatcaacaagcagatctgcgtgactaccaggaggatagaagacttcaaccctaccaccaacattataccggccaacaggagactaccacactcattagtggccgaacaccgcccagtaaaaggggaaagaatggaatggctggttaacaagataaacggacatcatgtgctcctggttagcggctataaccttgcactgcctactaagagagtcacctgggtagcgccactaggtgtccgcggagcggactatacatacaacctagagctgggtctaccggcaacacttggtaggtatgacctagtggtcataaacatccacacaccttttcgcatacaccattaccaacagtgcgcagatcacgcaatgaaactgcaaatgctaggaggtgactcactgagactgctcaaaccgggtggctctctattgatcagagcatacggttacgcagatagaaccagtgaacgagtaatctgcgtactgggacgtaagtttagatcgtccagagcattgaaaccaccatgtatcaccagtaatactgagatgttcttcctatttagcagttttgacaatggcagaaggaattttacaacgcatgttatgaacaatcaactgaacgcagcctttgtaggacaggccacccgagcaggatgtgcaccatcgtaccgggtaaagcgcatggacatcgcgaagaacgatgaagagtgcgtggtcaacgccgccaaccctcgcgggttaccgggtgacggtgtttgcaaggcagtatataaaaaatggccggagtcctttaaaaatagtgcaacaccagtaggaaccgcaaaaacagttatgtgcggtacatatccagtaatccatgccgtaggaccaaacttctcaaattacacggagtccgaaggggaccgggaattggcggctgcctatcgagaagtcgcaaaggaagtaactagactgggagtaaatagcgtagctatacctctcctctccacaggtgtatactcaggagggaaagacaggctaacccagtcactgaaccacctctttacagccatggactcgacggatgcagacgtggtcatctactgccgagacaaggaatgggagaagaaaatatctgaggccatacagatgcggacccaagtggagctgctggatgagcacatctccatagactgcgatgtcattcgcgtgcaccctgacagtagtttggcaggtagaaaaggatacagcaccacggaaggcgcactgtattcatatctagaagggacacgttttcaccagacggcagtggatgtggcagagatacatactatgtggccaaagcaaatagaggccaatgagcaagtctgcctatatgccctgggggaaagtattgagtcaatcaggcagaaatgcccggtggatgatgcagatgcatcatctcccccgaaaaccgtcccgtgcctttgccgttatgccatgactcctgaacgcgtcacccgacttcgcatgaaccatgtcacaaatataattgtgtgttcttcatttccccttccaaagtacaagatagaaggagtgcaaaaagtcaaatgctccaaggtaatgttatttgatcacaatgtgccatcgcgcgtaagtccaagggaatacagatcttcccaggagtctgtacgggaagtgagtatgacaacgtcattgacgcatagtcagtttgatctaagcgccgatggcgagacactgcccgtcccgtcagacctggatgctgacgccccagccctagaaccggccctagacgacggggcgatacatacgaccggaaaccttgcggccgtgtctgactgggtaatgagcaccgtacccgtcgcgccgcctagaagaaggagagggagaaacctgaccgtgatatgtgacgagagagaagggaatataacacccatggctagcgtccgattctttagagcagagcagtgtccgaccgtacaagaaacagcggagacgcgtgacacagctatttcctttcgggcaccgccaagtatcaccgtggaactgagccatccaccgatctccttcggagcaccaagcgagacgttccccatcacatttggggacttcaacgatggagaaatcgaaagcttgtcttctgagctactaactttcggagacttcctacccggtgaagtggatgatttgacagatagcgactggtccacgtgctcagacacggacgacgagttactagacagggcaggtgggtatatattctcgtcggacactggtccaggccatttacaacagaagtcggtacgccagtcagtgctgccggtaaacaccctggaggaagttcacgaggagaagtgttacccacctaagctggatgaattaaaggagcaactactacttaagaaactccaggagagtgcgtccacggccaatagaagcaggtatcaatcacgcaaagtggaaaatatgaaagcaacaatcatccagagactaaagagaggctgtaaactgtatttaatggcagagaccccgaaagtcccgacttatcggaccgtatacccggcgcctgtgtactcgcctccgatcaacgtccgattgtccaatcccgagtccgcagtggcagcatgtaatgagttcttagctagaaactacccaactgtttcatcataccaaatcaccgatgagtatgatgcatatctagacatggtggacgggtcggagagttgcttggaccgagcgacattcaatccgtcaaaacttaggagctacccgaaacaacatgcttatcacgcgccctctatcagaagcgctgtaccttccccattccagaacacactacagaatgtactggcagcagccacgaaaaggaactgcaacgtcacacagatgagggaattacccactttggactcagcagtattcaacgtggagtgttttaaaaaattcgcatgcaaccgagaatactgggaagaatttgctgccagccctatcaggataacgactgagaatctaacaacctatgtcactaaattaaaggggccaaaagcagcagcgttgcttgcaagaacccataatctgctgccgctgcaggatgtaccaatggataggttcacagtagatatgaaaagggacgtgaaggtaactcctggcacaaagcatacagaggaaaggcctaaggtgcaggttatacaggcggctgaacccttggcaacagcgtacctatgtggaattcacagagaattggttaggagattgaacgccgtcctcctacccaacgtgcatacactatttgacatgtctgccgaggacttcgatgccattatagccgcacactttaagccaggagacgccgttttagaaacggacatagcctcctttgataagagccaggatgattcacttgcgcttaccgccttaatgctgttagaagatttgggagtggatcactccttgttggacctgatagaggctgcttttggagagatttccagctgtcacctgccgacaggtacgcgcttcaagttcggcgctatgatgaaatccggtatgttcctaactctgttcgtcaacacattgttaaatatcaccatcgctagccgggtgttggaagatcgtctgacaaaatctgcatgcgcggccttcatcggcgacgacaacataatacatggtgtcgtctccgatgaattgatggcagccagatgcgctacttggatgaacatggaagtgaagatcatagatgcagttgtatcccagaaagctccctacttttgtggagggtttatactgcatgatactgtgacaggaacagcttgcagggtggcggacccgctaaaaaggttatttaaactgggcaaaccgttagcggcaggtgacgaacaagacgaagacagaaggcgggcgctggctgatgaagtaatcagatggcaacgaacagggctaatagatgagctggagaaagcggtgtactctaggtacgaagtgcagggtatatcagttgctgtaatgtccatggccacctttgcaagctccagatccaacttcgagaagctcagaggacccgtcataaccttgtacggcggtcctaaaatggagtttatcccaacccaaactttctacaataggaggtaccagcctcgaccttggactccgcgccctactatccaagtcatcagacccagaccgcgtccgcaaaggaaggccgggcaacttgcccagctgatctcagcagttaataaactgacaatgcgcgtggtacctcaacagaagccgcgcaagaatcggaagaataagaagcaaaagcaaaagcagcaggcgccacgaaacaatacgaatcaaaagaagcagccccccaaaaagaaaccggttcaaaagaaaaagaagccgggccgcagagagagaatgtgcatgaaaatcgaaaatgattgcatcttcgaagtcaagcatgaaggtaaggtaacaggttacgcgtgcttggtaggggacaaagtaatgaagccagcacacgtaaaggggaccatcgataacgcggacctggccaaattggccttcaagcggtcatctaagtacgaccttgaatgcgcgcagatacccgtgcacatgaagtccgacgcttcgaagttcacccatgagaaaccggaggggtactacaactggcaccacggagcagtacagtactcaggaggccgattcaccatccctacaggtgcgggcaaaccaggggatagtggtagaccgatcttcgacaacaaggggcgcgtggtggccatagttttaggaggagctaatgaaggagctcgtacagccctctcggtggtgacctggaacaaagacatcgtcacgaaaatcacccctgagggggccgaagagtggagtctggccattccagttatgtgcctgctggcaaataccacgttcccctgctcccggcccccttgcacaccctgctgctacgaaaaagagccggagaaaaccttgcgcatgcttgaagacaatgtcatgagccccgggtactatcagctgctacaagcatccttaacatgttctccccgacgccagcggcgcagtattaaggaccacttcaatgtctataaagccacaagaccgtacctagctcactgtcccgactgtggagaagggcactcgtgccatagtcccgtagcgctagaacgcatcagaaacgaagcgacagacgggacgttgaaaatccaggtttccttgcaaatcggaataaagacggatgatagccatgattggaccaagctgcgttatatggacaatcacatgccagcagacgcagagcgggccgggctatttgtaagaacgtcagcgccgtgcacgattactggaacaatgggacacttcattctggcccgatgtccgaaaggagaaactctgacggtggggttcactgacggtaggaagatcagtcactcatgtacgcacccatttcaccatgaccctcctgtgataggccgggaaaaattccattcccgaccgcagcacggtagggaactaccttgcagcacgtacgcgcagagcaccgctgcaactgccgaggagatagaggtacacatgcccccagacaccccagatcgcacattaatgtcacaacagtccggcaatgtaaagatcacagtcaatagtcagacggtgcggtacaagtgcaattgtggtgactcaagtgaaggattaaccactacagataaagtgattaataactgcaaggtcgatcaatgccatgccgcggtcaccaatcacaaaaaatggcagtataattcccctctggtcccgcgtaacgctgaattcggggaccggaaaggaaaagttcacattccatttcctctggcaaatgtgacatgcagggtgcctaaagcaagaaaccccaccgtgacgtacggaaaaaaccaagtcatcatgttgctgtatcctgaccacccaacgctcctgtcctacaggaatatgggagaagaaccaaactatcaagaagagtgggtgacgcataagaaggagatcaggttaaccgtgccgactgaggggctcgaggtcacgtggggtaacaatgagccgtacaagtattggccgcagttatccacaaacggtacagcccacggccacccgcatgagataattctgtattattatgagctgtacccaactatgactgcggtagttttgtcagtggcctcgttcatactcctgtcgatggtgggtgtggcagtggggatgtgcatgtgtgcacgacgcagatgcattacaccgtacgaactgacaccaggagctaccgtccctttcctgcttagcctaatatgctgcattagaacagctaaagcggccacataccaggaggccgcggtatacctgtggaacgagcagcagcctttattttggatgcaagcccttattccgctggcagccctgattgtcctatgtaactgtctgagactcttaccatgctgttgtaaaatgttgacttttttagccgtactgagcgtcggtgcccacactgtgagcgcgtacgaacacgtaacagtgatcccgaacacggtgggagtaccgtataagactctagtcaacagaccgggctacagccccatggtattggagatggagcttctgtctgtcaccttggaaccaacgctatcgcttgattacatcacgtgcgagtataaaaccgttatcccgtctccgtacgtgaaatgctgcggtacagcagagtgtaaggacaagagcctacctgattacagctgtaaggtctttaccggcgtctacccattcatgtggggcggcgcctactgcttctgcgacaccgaaaatacgcaattgagcgaagcacatgtggagaagtccgaatcatgcaaaacngaatttgcatcagcatacagggctcataccgcatccgcatcagctaagctccgcgtcctttaccaaggaaataatatcactgtggctgcttatgcaaacggcgaccatgccgtcacagttaaggacgctaaattcatagtggggccaatgtcttcagcctggacacctttcgacaataaaatcgtggtgtacaaaggcgacgtctacaacatggactacccgcccttcggcgcaggaagaccaggacaatttggcgacatccaaagtcgcacgcctgagagcgaagacgtctatgctaatacacaactggtactgcagagaccgtccgcgggtacggtgcacgtgccgtactctcaggcaccatctggcttcaagtattggctaaaagaacgaggggcgtcgctgcagcacacagcaccatttggctgtcaaatagcaacaaacccggtaagagcgatgaactgcgccgtagggaacatgcctatctccatcgacataccggacgcggcctttaccagggtcgtcgacgcgccatctttaacggacatgtcgtgtgaggtatcagcctgcacccattcctcagactttgggggcgtagccatcattaaatatgcagccagtaagaaaggcaagtgtgcagtgcactcgatgactaacgccgtcactattcgggaagctgaaatagaagtagaagggaactctcagttgcaaatctctttttcgacggccctagccagcgccgaatttcgcgtacaagtctgttctacacaagtacactgtgcagccgagtgccatccaccgaaagaccatatagtcaattacccggcgtcacacaccaccctcggggtccaagacatttccgctacggcgatgtcatgggtgcagaagatcacgggaggtgtgggactggttgtcgctgttgcagcactgatcctaatcgtggtnnnnnnnnnnnnnnnnnnnnnnnnn
>CHIKVM17_741 [Organism=Chikungunya virus][Host=Human][country=Mexico: Tampico][collection_date=10-Mar-2015]
gcgtaccccatgtttgaggtggaacctaggcaggtcacatcaaatgaccatgctaatgctagagcgttctcgcatctagccataaaactaatagagcaggaaattgatcccgactcaaccatcctggatataggtagtgcgccagcaaggaggatgatgtcggacaggaagtaccactgcgtttgcccgatgcgcagcgcagaagatcccgagagactcgctaattatgcgagaaagctcgcatctgccgcaggaaaagtcctggacagaaacatttctggaaagatcggggacttacaagaggtgatggccgtgccagacacggagacgccaacattttgcctacacacagatgtctcatgtagacagagagcagacgtcgcgatataccaagacgtctatgctgtacatgcacccacgtcgctatatcaccaggcgattaaaggagtccgagtggcgtactgggtagggttcgacacaaccccgttcatgtacaacgctatggcgggtgcctacccctcatactcgacaaattgggcggatgagcaggtactgaaggctaagaacataggattatgttcaacagacctgacagaaggtagacgaggcaaattgtctatcatgagagggaaaaagctaaaaccgtgcgaccgtgtgctgttctcagtagggtcaacgctttacccggaaagccgcatgctacttaagagctggcacctaccatcggtgttccatctaaagggcaagcttagcttcacatgccgctgtgacacagtggtttcgtgtgagggctacgtcgttaagagaataacgatgagcccaggcctttatggaaaaaccacggggtatgcggtaacccaccacgcagacggattcttgatgtgcaagactaccgacacggtagacggtgaaagagtgtcattctcggtgtgcacgtacgtgccggcgaccatttgtgatcaaatgaccggcatccttgctacagaagtcacgccggaggatgcacagaagctgttggtggggctgaaccagagaatagtggttaacggcagaacgcaacggaacacgaacaccatgaagaactacctgcttcccgtggtcgcccaggccttcagtaagtgggcgaaggagtgccggaaggacatggaagatgagaagcttttgggggtcagagaaagaacactgacctgctgctgtctgtgggcatttaagaagcagaaaacacacacggtctacaagaggcctgatacccagtcaatccagaaggttcaggccgaattcgacagctttgtagtaccaggcctgtggtcgtccgggttgtcaatcccgttgaggactagaatcaagtggctgttacgcaaggtgccgaaagcagacctgatcccatatagcggaaatgcccaagaagcccaggatgctgaaaaagaagcagaggaagaacgagaagcagaactgactcatgaggctctaccacccctacaggcagcacaggaagatgtccaggtcgaaatcgacgtggaacaacttgaggatagagctggtgctggaataatagagactccgagaggcgctattaaagttactgcccaactaacggaccacgtcgtgggggagtacctggtactttccccgcagaccgtattacgcagccagaagctcagcctgatccacgctttagcggagcaagtgaagacgtgtacgcatagcggacgagcagggaggtatgcggtcgaagcgtacgatggccgagtcctagtgccctcaggctatgcaatttcgcccgaagacttccagagtctaagcgaaagcgcaacgatggtgtacaacgaaagagagttcgtaaacagaaagttacaccacattgcgatgcacggaccagctctgaacactgacgaagagtcgtatgagcttgtgagggcagagaggacagaacacgagtacgtctacgacgtggaccagagaagatgctgcaagaaggaagaagctgcaggattggtactggtgggcgacttgactaatccgccctaccacgaattcgcatacgaagggctaaaaattcgccccgcttgtccatataaaattgcagtcataggagtcttcggggtaccaggatctggtaagtcagccattatcaagaacctagttaccaggcaagacctggtgactagcggaaagaaagaaaactgccaagaaatcagcaccgacgtgatgagacagagaggtctagaaatatctgcacgtacggttgattcgctgctcttgaatggatgcaatagaccagtcgacgtgttgtacgtagacgaggcgtttgcgtgccactctggaacgttacttgccttgatcgccttggtgagaccaagactgaaagttgtactttgtggtgacccgaagcagtgcggcttcttcaatatgatgcagatgaaagtcaactacaatcataacatctgcactcaagtgtaccacaaaagtatttccaggcggtgtacactgcctgtgactgccattgtgtcgtcgttgcattacgaaggcaaaatgcgcactacgaatgagtacaacatgccgattgtagtggacactacgggctcaacaaaacctgaccctggagacctcgtgttaacgtgcttcagagggtgggttaaacaactgcaaattgactatcgtggacacgaggtcatgacagcagccgcatcccaagggttaaccagaaaaggagtttacgcagttaggcaaaaagttaacgaaaacccactctatgcatcaacatcagagcacgtcaacgtactcctaacgcgtacggaaggtaaactggtatggaagacactctctggtgacccgtggataaagacgctgcagaacccaccgaaaggaaacttcaaggcaactattaaggagtgggaggtggagcacgcatcgataatggcgggcatctgcagtcaccaagtgacctttgacacgttccaaaacaaagccaacgtttgctgggctaagagcttggtccctatcctcgaaacagcggggataaaactaaatgataggcagtggtcccagataattcaagctttcaaagaagacaaagcatactcacccgaagtagccctgaatgaaatatgcacgcgcatgtatggggtggatctagacagcgggctattctctaaaccgttggtatctgtgtattacgcggataaccactgggataataggccgggaggaaagatgttcggattcaaccctgaggcagcgtccattctagaaagaaagtacccgtttacaaaaggaaagtggaacatcaacaagcagatctgcgtgactaccaggaggatagaagacttcaaccctaccaccaacattataccggccaacaggagactaccacactcattagtggccgaacaccgcccagtaaaaggggaaagaatggaatggctggttaacaagataaacggacatcatgtgctcctggttagcggctataaccttgcactgcctactaagagagtcacctgggtagcgccactaggtgtccgcggagcggactatacatacaacctagagctgggtctaccggcaacacttggtaggtatgacctagtggtcataaacattcatacaccttttcgcatacaccattaccaacagtgcgtagatcacgcaatgaaactgcaaatgctaggaggtgactcactgagactgctcaaaccgggtggctctctattgatcagagcatacggttacgcagatagaaccagtgaacgagtaatctgcgtactgggacgtaagtttagatcgtccagagcattgaaaccaccatgtatcaccagtaatactgagatgttcttcctatttagcagttttgacaatggcagaaggaattttacaacgcatgttatgaacaatcaactgaacgcagcctttgtaggacaggccacccgagcaggatgtgcaccatcgtaccgggtaaagcgcatggacatcgcgaagaacgatgaagagtgcgtggtcaacgccgccaaccctcgcgggttaccgggtgacggtgtttgcaaggcagtatataaaaaatggccggagtcctttaaaaatagtgcaacaccagtaggaaccgcaaaaacagttatgtgcggtacatatccagtaatccatgccgtaggaccaaacttctcaaattacacggagtccgaaggggaccgggaattggcggctgcctatcgagaagtcgcaaaggaagtaactagactgggagtaaatagcgtagctatacctctcctctccacaggtgtatactcaggagggaaagacaggctaacccagtcactgaaccacctctttacagccatggactcgacggatgcagacgtggtcatctactgccgagacaaggaatgggagaagaaaatatctgaggccatacagatgcggacccaagtggagctgctggatgagcacatctccatagactgcgatgtcattcgcgtgcaccctgacagtagtttggcaggtagaaaaggatacagcaccacggaaggcgcactgtattcatatctagaagggacacgttttcaccagacggcagtggatgtggcagagatacatactatgtggccaaagcaaatagaggccaatgagcaagtctgcctatatgccctgggggaaagtattgagtcaatcaggcagaaatgcccggtggatgatgcagatgcatcatctcccccgaaaaccgtcccgtgcctttgccgttatgccatgactcctgaacgcgtcacccgacttcgcatgaaccatgtcacaaatataattgtgtgttcttcatttccccttccaaagtacaagatagaaggagtgcaaaaagtcaaatgctccaaggtaatgttatttgatcacaatgtgccatcgcgcgtaagtccaagggaatacagatcttcccaggagtctgtacgggaagtgagtatgacaacgtcattgacgcatagtcagtttgatctaagcgccgatggcgagacactgcccgtcccgtcagacctggatgctgacgccccagccctagaaccggccctagacgacggggcgatacatacgaccggaaaccttgcggccgtgtctgactgggtaatgagcaccgtacccgtcgcgccgcctagaagaaggagagggagaaacctgaccgtgatatgtgacgagagagaagggaatataacacccatggctagcgtccgattctttagagcagagcagtgtccgaccgtacaagaaacagcggagacgcgtgacacagctatttcctttcgggcaccgccaagtatcaccgtggaactgagccatccaccgatctccttcggagcaccaagcgagacgttccccatcacatttggggacttcaacgatggagaaatcgaaagcttgtcttctgagctactaactttcggagacttcctacccggtgaagtggatgatttgacagatagcgactggtccacgtgctcagacacggacgacgagttactagacagggcaggtgggtatatattctcgtcggacactggtccaggccatttacaacagaagtcggtacgccagtcagtgctgccggtaaacaccctggaggaagttcacgaggagaagtgttacccacctaagctggatgaattaaaggagcaactactacttaagaaactccaggagagtgcgtccacggccaatagaagcaggtatcaatcacgcaaagtggaaaatatgaaagcaacaatcatccagagactaaagagaggctgtaaactgtatttaatggcagagaccccgaaagtcccgacttatcggaccgtatacccggcgcctgtgtactcgcctccgatcaacgtccgattgtccaatcccgagtccgcagtggcagcatgtaatgagttcttagctagaaactacccaactgtttcatcataccaaatcaccgatgagtatgatgcatatctagacatggtggacgggtcggagagttgcttggaccgagcgacattcaatccgtcaaaacttaggagctacccgaaacaacatgcttatcacgcgccctctatcagaagcgctgtaccttccccattccagaacacactacagaatgtactggcagcagccacgaaaaggaactgcaacgtcacacagatgagggaattacccactttggactcagcagtattcaacgtggagtgttttaaaaaattcgcatgcaaccgagaatactgggaagaatttgctgccagccctatcaggataacgactgagaatctaacaacctatgtcactaaattaaaggggccaaaagcagcagcgttgcttgcaagaacccataatctgctgccgctgcaggatgtaccaatggataggttcacagtagatatgaaaagggacgtgaaggtaactcctggcacaaagcatacagaggaaaggcctaaggtgcaggttatacaggcggctgaacccttggcaacagcgtacctatgtggaattcacagagaattggttaggagattgaacgccgtcctcctacccaacgtgcatacactatttgacatgtctgccgaggacttcgatgccattatagccgcacactttaagccaggagacgccgttttagaaacggacatagcctcctttgataagagccaggatgattcacttgcgcttaccgccttaatgctgttagaagatttgggagtggatcactccttgttggacctgatagaggctgcttttggagagatttccagctgtcacctgccgacaggtacgcgcttcaagttcggcgctatgatgaaatccggtatgttcctaactctgttcgtcaacacattgttaaatatcaccatcgctagccgggtgttggaagatcgtctgacaaaatctgcatgcgcggccttcatcggcgacgacaacataatacatggtgtcgtctccgatgaattgatggcagccagatgcgctacttggatgaacatggaagtgaagatcatagatgcagttgtatcccagaaagctccctacttttgtggagggtttatactgcatgatactgtgacaggaacagcttgcagggtggcggacccgctaaaaaggttatttaaactgggcaaaccgttagcggcaggtgacgaacaagacgaagacagaaggcgggcgctggctgatgaagtaatcagatggcaacgaacagggctaatagatgagctggagaaagcggtgtactctaggtacgaagtgcagggtatatcagttgctgtaatgtccatggccacctttgcaagctccagatccaacttcgagaagctcagaggacccgtcataaccttgtacggcggtcctaaaatggagtttatcccaacccaaactttctacaataggaggtaccagcctcgaccttggactccgcgccctactatccaagtcatcagacccagaccgcgtccgcaaaggaaggccgggcaacttgcccagctgatctcagcagttaataaactgacaatgcgcgtggtacctcaacagaagccgcgcaagaatcggaagaataagaagcaaaagcaaaagcagcaggcgccacgaaacaatacgaatcaaaagaagcagccccccaaaaagaaaccggttcaaaagaaaaagaagccgggccgcagagagagaatgtgcatgaaaatcgaaaatgattgcatcttcgaagtcaagcatgaaggtaaggtaacaggttacgcgtgcttggtaggggacaaagtaatgaagccagcacacgtaaaggggaccatcgataacgcggacctggccaaattggccttcaagcggtcatctaagtacgaccttgaatgcgcgcagatacccgtgcacatgaagtccgacgcttcgaagttcacccatgagaaaccggaggggtactacaactggcaccacggagcagtacagtactcaggaggccgattcaccatccctacaggtgcgggcaaaccaggggatagtggtagaccgatcttcgacaacaaggggcgcgtggtggccatagttttaggaggagctaatgaaggagcccgtacagccctctcggtggtgacctggaacaaagacatcgtcacgaaaatcacccctgagggggccgaagagtggagtctggccattccagttatgtgcctgctggcaaataccacgttcccctgctcccggcccccttgcacaccctgctgctacgaaaaagagccggagaaaaccttgcgcatgcttgaagacaatgtcatgagccccgggtactatcagctgctacaagcatccttaacatgttctccccgacgccagcggcgcagtattaaggaccacttcaatgtctataaagccacaagaccgtacctagctcactgtcccgactgtggagaagggcactcgtgccatagtcccgtagcgctagaacgcatcagaaacgaagcgacagacgggacgttgaaaatccaggtttccttgcaaatcggaataaagacggatgatagccatgattggaccaagctgcgttatatggacaatcacatgccagcagacgcagagcgggccgggctatttgtaagaacgtcagcaccgtgcacgattactggaacaatgggacacttcattctggcccgatgtccgaaaggagaaactctgacggtggggttcactgacggtaggaagatcagtcactcatgtacgcacccatttcaccatgaccctcctgtgataggccgggaaaaattccattcccgaccgcagcacggtagggaactaccttgcagcacgtacgcgcagagcaccgctgcaactgccgaggagatagaggtacacatgcccccagacaccccagatcgcacattaatgtcacaacagtccggcaatgtaaagatcacagtcaatagtcagacggtgcggtacaagtgcaattgtggtgactcaagtgaaggattaaccactacagataaagtgattaataactgcaaggtcgatcaatgccatgccgcggtcaccaatcacaaaaaatggcagtataattcccctctggtcccgcgtaatgctgaattcggggaccggaaaggaaaagttcacattccatttcctctggcaaatgtgacatgcagggtgcctaaagcaagaaaccccaccgtgacgtacggaaaaaaccaagtcatcatgttgctgtatcctgaccacccaacgctcctgtcctacaggaatatgggagaagaaccaaactatcaagaagagtgggtgacgcataagaaggagatcaggttaaccgtgccgactgaggggctcgaggtcacgtggggtaacaatgagccgtacaagtattggccgcagttatccacaaacggtacagcccacggccacccgcatgagataattctgtattattatgagctgtacccaactatgactgcggtagttttgtcagtggcctcgttcatactcctgtcgatggtgggtgtggcagtggggatgtgcatgtgtgcacgacgcagatgcattacaccgtacgaactgacaccaggagctaccgtccctttcctgcttagcctaatatgctgcattagaacagctaaagcggccacataccaggaggccgcggtatacctgtggaacgagcagcagcctttattttggatgcaagcccttattccgctggcagccctgattgtcctatgtaactgtctgagactcttaccatgctgttgtaaaatgttgacttttttagccgtactgagcgtcggtgcccacactgtgagcgcgtacgaacacgtaacagtgatcccgaacacggtgggagtaccgtataagactctagtcaacagaccgggctacagccccatggtattggagatggagcttctgtctgtcaccttggaaccaacgctatcgcttgattacatcacgtgcgagtataaaaccgttatcccgtctccgtacgtgaaatgctgcggtacagcagagtgtaaggacaagagcctacctgattacagctgtaaggtcttcaccggcgtctacccattcatgtggggcggcgcctactgcttctgcgacaccgaaaatacgcaattgagcgaagcacatgtggagaagtccgaatcatgcaaaacngaatttgcatcagcatacagggctcataccgcatccgcatcagctaagctccgcgtcctttaccaaggaaataatatcactgtggctgcttatgcaaacggcgaccatgccgtcacagttaaggacgctaaattcatagtggggccaatgtcttcagcctggacacctttcgacaataaaatcgtggtgtacaaaggcgacgtctacaacatggactacccgcccttcggcgcaggaagaccaggacaatttggcgacatccaaagtcgcacgcctgagagcgaagacgtctatgctaatacacaactggtactgcagagaccgtccgcgggtacggtgcacgtgccgtactctcaggcaccatctggcttcaagtattggctaaaagaacgaggggcgtcgctgcagcacacagcaccatttggctgtcaaatagcaacaaacccggtaagagcgatgaactgcgccgtagggaacatgcctatctccatcgacataccggacgcggcctttaccagggtcgtcgacgcgccatctttaacggacatgtcgtgtgaggtatcagcctgcacccattcctcagactttgggggcgtagccatcattaaatatgcagccagtaagaaaggcaagtgtgcagtgcactcgatgactaacgccgtcactattcgggaagctgaaatagaagtagaagggaactctcagttgcaaatctctttttcgacggccctagccagcgccgaatttcgcgtacaagtctgttctacacaagtacactgtgcagccgagtgccatccaccgaaagaccatatagtcaattacccggcgtcacacaccaccctcggggtccaagacatttccgctacggcgatgtcatgggtgcagaagatcacgggaggtgtgggactggttgtcgctgttgcagcactgatcctaatcgtggtnnnnnnnnnnnnnnnnnnnnnnnnn
>CHIKVM18_4823 [Organism=Chikungunya virus][Host=Human][country=Mexico: Veracruz][collection_date=19-Sep-2015]
gcgtaccccatgtttgaggtggaacctaggcaggtcacatcaaatgaccatgctaatgctagagcgttctcgcatctagccataaaactaatagagcaggaaattgatcccgactcaaccatcctggatataggtagtgcgccagcaaggaggatgatgtcggacaggaagtaccactgcgtttgcccgatgcgcagcgcagaagatcccgagagactcgctaattatgcgagaaagctcgcatctgccgcaggaaaagtcctggacagaaacatttctggaaagatcggggacttacaagaggtgatggccgtgccagacacggagacgccaacattttgcctacacacagatgtctcatgtagacagagagcagacgtcgcgatataccaagacgtctatgctgtacatgcacccacgtcgctatatcaccaggcgattaaaggagtccgagtggcgtactgggtagggttcgacacaaccccgttcatgtacaacgctatggcgggtgcctacccctcatactcgacaaattgggcggatgagcaggtactgaaggctaagaacataggattatgttcaacagacctgacagaaggtagacgaggcaaattgtctatcatgagagggaaaaagctaaaaccgtgcgaccgtgtgctgttctcagtagggtcaacgctttacccggaaagccgcatgctacttaagagctggcacctaccatcggtgttccatctaaagggcaagcttagcttcacatgccgctgtgacacagtggtttcgtgtgagggctacgtcgttaagagaataacgatgagcccaggcctttatggaaaaaccacggggtatgcggtaacccaccacgcagacggattcttgatgtgcaagactaccgacacggtagacggtgaaagagtgtcattctcggtgtgcacgtacgtgccggcgaccatttgtgatcaaatgaccggcatccttgctacagaagtcacgccggaggatgcacagaagctgttggtggggctgaaccagagaatagtggttaacggcagaacgcaacggaacacgaacaccatgaagaactacctgcttcccgtggtcgcccaggccttcagtaagtgggcgaaggagtgccggaaggacatggaagatgagaagcttttgggggtcagagaaagaacactgacctgctgctgtctgtgggcatttaagaagcagaaaacacacacggtctacaagaggcctgatacccagtcaatccagaaggttcaggccgaattcgacagctttgtagtaccaggcctgtggtcgtccgggttgtcaatcccgttgaggactagaatcaagtggctgttacgcaaggtgccgaaagcagacctgatcccatatagcggaaatgcccaagaagcccaggatgctgaaaaagaagcagaggaagaacgagaagcagaactgactcatgaggctctaccacccctacaggcagcacaggaagatgtccaggtcgaaatcgacgtggaacaacttgaggatagagctggtgctggaataatagagactccgagaggcgctattaaagttactgcccaactaacggaccacgtcgtgggggagtacctggtactttccccgcagaccgtattacgcagccagaagctcagcctgatccacgctttagcggagcaagtgaagacgtgtacgcatagcggacgagcagggaggtatgcggtcgaagcgtacgatggccgagtcctagtgccctcaggctatgcaatttcgcccgaagacttccagagtctaagcgaaagcgcaacgatggtgtacaacgaaagagagttcgtaaacagaaagttacaccacattgcgatgcacggaccagctctgaacactgacgaagagtcgtatgagcttgtgagggcagagaggacagaacacgagtacgtctacgacgtggaccagagaagatgctgcaagaaggaagaagctgcaggattggtactggtgggcgacttgactaatccgccctaccacgaattcgcatacgaagggctaaaaattcgccccgcttgtccatataaaattgcagtcataggagtcttcggggtaccaggatctggtaagtcagccattatcaagaacctagttaccaggcaagacctggtgactagcggaaagaaagaaaactgccaagaaatcagcaccgacgtgatgagacagagaggtctagaaatatctgcacgtacggttgattcgctgctcttgaatggatgcaatagaccagtcgacgtgttgtacgtagacgaggcgtttgcgtgccactctggaacgttacttgccttgatcgccttggtgagaccaagactgaaagttgtactttgtggtgacccgaagcagtgcggcttcttcaatatgatgcagatgaaagtcaactacaatcataacatctgcactcaagtgtaccacaaaagtatttccaggcggtgtacactgcctgtgactgccattgtgtcgtcgttgcattacgaaggcaaaatgcgcactacgaatgagtacaacatgccgattgtagtggacactacgggctcaacaaaacctgaccctggagacctcgtgttaacgtgcttcagagggtgggttaaacaactgcaaattgactatcgtggacacgaggtcatgacagcagccgcatcccaagggttaaccagaaaaggagtttacgcagttaggcaaaaagttaacgaaaacccactctatgcatcaacatcagagcacgtcaacgtactcctaacgcgtacggaaggtaaactggtatggaagacactctctggtgacccgtggataaagacgctgcagaacccaccgaaaggaaacttcaaggcaactattaaggagtgggaggtggagcacgcatcgataatggcgggcatctgcagtcaccaagtgacctttgacacgttccaaaacaaagccaacgtttgctgggctaagagcttggtccctatcctcgaaacagcggggataaaactaaatgataggcagtggtcccagataattcaagctttcaaagaagacaaagcatactcacccgaagtagccctgaatgaaatatgcacgcgcatgtatggggtggatctagacagcgggctattctctaaaccgttggtatctgtgtattacgcggataaccactgggataataggccgggaggaaagatgttcggattcaaccctgaggcagcgtccattctagaaagaaagtacccgtttacaaaaggaaagtggaacatcaacaagcagatctgcgtgactaccaggaggatagaagacttcaaccctaccaccaacattataccggccaacaggagattaccacactcattagtggccgaacaccgcccagtaaaaggggaaagaatggaatggctggttaacaagataaacggacatcatgtgctcctggttagcggctataaccttgcactgcctactaagagagtcacctgggtagcgccactaggtgtccgcggagcggactatacatacaacctagagctgggtctaccggcaacacttggtaggtatgacctagtggtcataaacattcatacaccttttcgcatacaccattaccaacagtgcgtagatcacgcaatgaaactgcaaatgctaggaggtgactcactgagactgctcaaaccgggtggctctctattgatcagagcatacggttacgcagatagaaccagtgaacgagtaatctgcgtactgggacgtaagtttagatcgtccagagcattgaaaccaccatgtatcaccagtaatactgagatgttcttcctatttagcagttttgacaatggcagaaggaattttacaacgcatgttatgaacaatcaactgaacgcagcctttgtaggacaggccacccgagcaggatgtgcaccatcgtaccgggtaaagcgcatggacatcgcgaagaacgatgaagagtgcgtggtcaacgccgccaaccctcgcgggttaccgggtgacggtgtttgcaaggcagtatataaaaaatggccggagtcctttaaaaatagtgcaacaccagtaggaaccgcaaaaacagttatgtgcggtacatatccagtaatccatgccgtaggaccaaacttctcaaattacacggagtccgaaggggaccgggaattggcggctgcctatcgagaagtcgcaaaggaagtaactagactgggagtaaatagcgtagctatacctctcctctccacaggtgtatactcaggagggaaagacaggctaacccagtcactgaaccacctctttacagccatggactcgacggatgcagacgtggtcatctactgccgagacaaggaatgggagaagaaaatatctgaggccatacagatgcggacccaagtggagctgctggatgagcacatctccatagactgcgatgtcattcgcgtgcaccctgacagtagtttggcaggtagaaaaggatacagcaccacggaaggcgcactgtattcatatctagaagggacacgttttcaccagacggcagtggatgtggcagagatacatactatgtggccaaagcaaatagaggccaatgagcaagtctgcctatatgccctgggggaaagtattgagtcaatcaggcagaaatgcccggtggatgatgcagatgcatcatctcccccgaaaaccgtcccgtgcctttgccgttatgccatgactcctgaacgcgtcacccgacttcgcatgaaccatgtcacaaatataattgtgtgttcttcatttccccttccaaagtacaagatagaaggagtgcaaaaagtcaaatgctccaaggtaatgttatttgatcacaatgtgccatcgcgcgtaagtccaagggaatacagatcttcccaggagtctgtacgggaagtgagtatgacaacgtcattgacgcatagtcagtttgatctaagcgccgatggcgagacactgcccgtcccgtcagacctggatgctgacgccccagccctagaaccggccctagacgacggggcgatacatacgaccggaaaccttgcggccgtgtctgactgggtaatgagcaccgtacccgtcgcgccgcctagaagaaggagagggagaaacctgaccgtgatatgtgacgagagagaagggaatataacacccatggctagcgtccgattctttagagcagagcagtgtccgaccgtacaagaaacagcggagacgcgtgacacagctatttcctttcgggcaccgccaagtatcaccgtggaactgagccatccaccgatctccttcggagcaccaagcgagacgttccccatcacatttggggacttcaacgatggagaaatcgaaagcttgtcttctgagctactaactttcggagacttcctacccggtgaagtggatgatttgacagatagcgactggtccacgtgctcagacacggacgacgagttactagacagggcaggtgggtatatattctcgtcggacactggtccaggccatttacaacagaagtcggtacgccagtcagtgctgccggtaaacaccctggaggaagttcacgaggagaagtgttacccacctaagctggatgaattaaaggagcaactactacttaagaaactccaggagagtgcgtccacggccaatagaagcaggtatcaatcacgcaaagtggaaaatatgaaagcaacaatcatccagagactaaagagaggctgtaaactgtatttaatggcagagaccccgaaagtcccgacttatcggaccgtatacccggcgcctgtgtactcgcctccgatcaacgtccgattgtccaatcccgagtccgcagtggcagcatgtaatgagttcttagctagaaactacccaactgtttcatcataccaaatcaccgatgagtatgatgcatatctagacatggtggacgggtcggagagttgcttggaccgagcgacattcaatccgtcaaaacttaggagctacccgaaacaacatgcttatcacgcgccctctatcagaagcgctgtaccttccccattccagaacacactacagaatgtactggcagcagccacgaaaaggaactgcaacgtcacacagatgagggaattacccactttggactcagcagtattcaacgtggagtgttttaaaaaattcgcatgcaaccgagaatactgggaagaatttgctgccagccctatcaggataacgactgagaatctaacaacctatgtcactaaattaaaggggccaaaagcagcagcgttgcttgcaagaacccataatctgctgccgctgcaggatgtaccaatggataggttcacagtagatatgaaaagggacgtgaaggtaactcctggcacaaagcatacagaggaaaggcctaaggtgcaggttatacaggcggctgaacccttggcaacagcgtacctatgtggaattcacagagaattggttaggagattgaacgccgtcctcctacccaacgtgcatacactatttgacatgtctgccgaggacttcgatgccattatagccgcacactttaagccaggagacgccgttttagaaacggacatagcctcctttgataagagccaggatgattcacttgcgcttaccgccttaatgctgttagaggatttgggagtggatcactccttgttggacctgatagaggctgcttttggagagatttccagctgtcacctgccgacaggtacgcgcttcaagttcggcgctatgatgaaatccggtatgttcctaactctgttcgtcaacacattgttaaatatcaccatcgctagccgggtgttggaagatcgtctgacaaaatctgcatgcgcggccttcatcggcgacgacaacataatacatggtgtcgtctccgatgaattgatggcagccagatgcgctacttggatgaacatggaagtgaagatcatagatgcagttgtatcccagaaagctccctacttttgtggagggtttatactgcatgatactgtgacaggaacagcttgcagggtggcggacccgctaaaaaggttatttaaactgggcaaaccgttagcggcaggtgacgaacaagacgaagacagaaggcgggcgctggctgatgaagtaatcagatggcaacgaacagggctaatagatgagctggagaaagcggtgtactctaggtacgaagtgcagggtatatcagttgctgtaatgtccatggccacctttgcaagctccagatccaacttcgagaagctcagaggacccgtcataaccttgtacggcggtcctaaaatggagtttatcccaacccaaactttctacaataggaggtaccagcctcgaccttggactccgcgccctactatccaagtcatcagacccagaccgcgtccgcaaaggaaggccgggcaacttgcccagctgatctcagcagttaataaactgacaatgcgcgtggtacctcaacagaagccgcgcaagaatcggaagaataagaagcaaaagcaaaagcagcaggcgccacgaaacaatacgaatcaaaagaagcagccccccaaaaagaaaccggttcaaaagaaaaagaagccgggccgcagagagagaatgtgcatgaaaatcgaaaatgattgcatcttcgaagtcaagcatgaaggtaaggtaacaggttacgcgtgcttggtaggggacaaagtaatgaagccagcacacgtaaaggggaccatcgataacgcggacctggccaaattggccttcaagcggtcatctaagtacgaccttgaatgcgcgcagatacccgtgcacatgaagtccgacgcttcgaagttcacccatgagaaaccggaggggtactacaactggcaccacggagcagtacagtactcaggaggccgattcaccatccctacaggtgcgggcaaaccaggggatagtggtagaccgatcttcgacaacaaggggcgcgtggtggccatagttttaggaggagctaatgaaggagcccgtacagccctctcggtggtgacctggaacaaagacatcgtcacgaaaatcacccctgagggggccgaagagtggagtctggccattccagttatgtgcctgctggcaaataccacgttcccctgctcccggcccccttgcacaccctgctgctacgaaaaagagccggagaaaaccttgcgcatgcttgaagacaatgtcatgagccccgggtactatcagctgctacaagcatccttaacatgttctccccgacgccagcggcgcagtattaaggaccacttcaatgtctataaagccacaagaccgtacctagctcactgtcccgactgtggagaagggcactcgtgccatagtcccgtagcgctagaacgcatcagaaacgaagcgacagacgggacgttgaaaatccaggtttccttgcaaatcggaataaagacggatgatagccatgattggaccaagctgcgttatatggacaatcacatgccagcagacgcagagcgggccgggctatttgtaagaacgtcagcaccgtgcacgattactggaacaatgggacacttcattctggcccgatgtccgaaaggagaaactctgacggtggggttcactgacggtaggaagatcagtcactcatgtacgcacccatttcaccatgaccctcctgtgataggccgggaaaaattccattcccgaccgcagcacggtagggaactaccttgcagcacgtacgcgcagagcaccgctgcaactgccgaggagatagaggtacacatgcccccagacaccccagatcgcacattaatgtcacaacagtccggcaatgtaaagatcacagtcaatagtcagacggtgcggtacaagtgcaattgtggtgactcaagtgaaggattaaccactacagataaagtgattaataactgcaaggtcgatcaatgccatgccgcggtcaccaatcacaaaaaatggcagtataattcccctctggtcccgcgtaatgctgaattcggggaccggaaaggaaaagttcacattccatttcctctggcaaatgtgacatgcagggtgcctaaagcaagaaaccccaccgtgacgtacggaaaaaaccaagtcatcatgttgctgtatcctgaccacccaacgctcctgtcctacaggaatatgggagaagaaccaaactatcaagaagagtgggtgacgcataagaaggagatcaggttaaccgtgccgactgaggggctcgaggtcacgtggggtaacaatgagccgtacaagtattggccgcagttatccacaaacggtacagcccacggccacccgcatgagataattctgtattattatgagctgtacccaactatgactgcggtagttttgtcagtggcctcgttcatactcctgtcgatggtgggtgtggcagtggggatgtgcatgtgtgcacgacgcagatgcattacaccgtacgaactgacaccaggagctaccgtccctttcctgcttagcctaatatgctgcattagaacagctaaagcggccacataccaggaggccgcggtatacctgtggaacgagcagcagcctttattttggatgcaagcccttattccgctggcagccctgattgtcctatgtaactgtctgagactcttaccatgctgttgtaaaatgttgacttttttagccgtactgagcgtcggtgcccacactgtgagcgcgtacgaacacgtaacagtgatcccgaacacggtgggagtaccgtataagactctagtcaacagaccgggctacagccccatggtattggagatggagcttctgtctgtcaccttggaaccaacgctatcgcttgattacatcacgtgcgagtataaaaccgttatcccgtctccgtacgtgaaatgctgcggtacagcagagtgtaaggacaagagcctacctgattacagctgtaaggtcttcaccggcgtctacccattcatgtggggcggcgcctactgcttctgcgacaccgaaaatacgcaattgagcgaagcacatgtggagaagtccgaatcatgcaaaacngaatttgcatcagcatacagggctcataccgcatccgcatcagctaagctccgcgtcctttaccaaggaaataatatcactgtggctgcttatgcaaacggcgaccatgccgtcacagttaaggacgctaaattcatagtggggccaatgtcttcagcctggacacctttcgacaataaaatcgtggtgtacaaaggcgacgtctacaacatggactacccgcccttcggcgcaggaagaccaggacaatttggcgacatccaaagtcgcacgcctgagagcgaagacgtctatgctaatacacaactggtactgcagagaccgtccgcgggtacggtgcacgtgccgtactctcaggcaccatctggcttcaagtattggctaaaagaacgaggggcgtcgctgcagcacacagcaccatttggctgtcaaatagcaacaaacccggtaagagcgatgaactgcgccgtagggaacatgcctatctccatcgacataccggacgcggcctttaccagggtcgtcgacgcgccatctttaacggacatgtcgtgtgaggtatcagcctgcacccattcctcagactttgggggcgtagccatcattaaatatgcagccagtaagaaaggcaagtgtgcagtgcactcgatgactaacgccgtcactattcgggaagctgaaatagaagtagaagggaactctcagttgcaaatctctttttcgacggccctagccagcgccgaatttcgcgtacaagtctgttctacacaagtacactgtgcagccgagtgccatccaccgaaagaccatatagtcaattacccggcgtcacacaccaccctcggggtccaagacatttccgctacggcgatgtcatgggtgcagaagatcacgggaggtgtgggactggttgtcgctgttgcagcactgatcctaatcgtggtnnnnnnnnnnnnnnnnnnnnnnnnn
>CHIKVM19_2938 [Organism=Chikungunya virus][Host=Human][country=Mexico: Yucatan][collection_date=06-Jul-2015]
gcgtaccccatgtttgaggtggaacctaggcaggtcacatcaaatgaccatgctaatgctagagcgttctcgcatctagccataaaactaatagagcaggaaattgatcccgactcaaccatcctggatataggtagtgcgccagcaaggaggatgatgtcggacaggaagtaccactgcgtttgcccgatgcgcagcgcagaagatcccgagagactcgctaattatgcgagaaagctcgcatctgccgcaggaaaagtcctggacagaaacatttctggaaagatcggggacttacaagaggtgatggccgtgccagacacggagacgccaacattttgcctacacacagatgtctcatgtagacagagagcagacgtcgcgatataccaagacgtctatgctgtacatgcacccacgtcgctatatcaccaggcgattaaaggagtccgagtggcgtactgggtagggttcgacacaaccccgttcatgtacaacgctatggcgggtgcctacccctcatactcgacaaattgggcggatgagcaggtactgaaggctaagaacataggattatgttcaacagacctgacagaaggtagacgaggcaaattgtctatcatgagagggaaaaagctaaaaccgtgcgaccgtgtgctgttctcagtagggtcaacgctttacccggaaagccgcatgctacttaagagctggcacctaccatcggtgttccatctaaagggcaagcttagcttcacatgccgctgtgacacagtggtttcgtgtgagggctacgtcgttaagagaataacgatgagcccaggcctttatggaaaaaccacggggtatgcggtaacccaccacgcagacggattcttgatgtgcaagactaccgacacggtagacggtgaaagagtgtcattctcggtgtgcacgtacgtgccggcgaccatttgtgatcaaatgaccggcatccttgctacagaagtcacgccggaggatgcacagaagctgttggtggggctgaaccagagaatagtggttaacggcagaacgcaacggaacacgaacaccatgaagaactacctgcttcccgtggtcgcccaggccttcagtaagtgggcgaaggagtgccggaaggacatggaagatgagaagcttttgggggtcagagaaagaacactgacctgctgctgtctgtgggcatttaagaagcagaaaacacacacggtctacaagaggcctgatacccagtcaatccagaaggttcaggccgaattcgacagctttgtagtaccaggcctgtggtcgtccgggttgtcaatcccgttgaggactagaatcaagtggctgttacgcaaggtgccgaaagcagacctgatcccatatagcggaaatgcccaagaagcccaggatgctgaaaaagaagcagaggaagaacgagaagcagaactgactcatgaggctctaccacccctacaggcagcacaggaagatgtccaggtcgaaatcgacgtggaacaacttgaggatagagctggtgctggaataatagagactccgagaggcgctattaaagttactgcccaactaacggaccacgtcgtgggggagtacctggtactttccccgcagaccgtattacgcagccagaagctcagcctgatccacgctttagcggagcaagtgaagacgtgtacgcatagcggacgagcagggaggtatgcggtcgaagcgtacgatggccgagtcctagtgccctcaggctatgcaatttcgcccgaagacttccagagtctaagcgaaagcgcaacgatggtgtacaacgaaagagagttcgtaaacagaaagttacaccacattgcgatgcacggaccagctctgaacactgacgaagagtcgtatgagcttgtgagggcagagaggacagaacacgagtacgtctacgacgtggaccagagaagatgctgcaagaaggaagaagctgcaggattggtactggtgggcgacttgactaatccgccctaccacgaattcgcatacgaagggctaaaaattcgccccgcttgtccatataaaattgcagtcataggagtcttcggggtaccaggatctggtaagtcagccattatcaagaacctagttaccaggcaagacctggtgactagcggaaagaaagaaaactgccaagaaatcagcaccgacgtgatgagacagagaggtctagaaatatctgcacgtacggttgattcgctgctcttgaatggatgcaatagaccagtcgacgtgttgtacgtagacgaggcgtttgcgtgccactctggaacgttacttgccttgatcgccttggtgagaccaagactgaaagttgtactttgtggtgacccgaagcagtgcggcttcttcaatatgatgcagatgaaagtcaactacaatcataacatctgcactcaagtgtaccacaaaagtatttccaggcggtgtacactgcctgtgactgccattgtgtcgtcgttgcattacgaaggcaaaatgcgcactacgaatgagtacaacatgccgattgtagtggacactacgggctcaacaaaacctgaccctggagacctcgtgttaacgtgcttcagagggtgggttaaacaactgcaaattgactatcgtggacacgaggtcatgacagcagccgcatcccaagggttaaccagaaaaggagtttacgcagttaggcaaaaagttaacgaaaacccactctatgcatcaacatcagagcacgtcaacgtactcctaacgcgtacggaaggtaaactggtatggaagacactctctggtgacccgtggataaagacgctgcagaacccaccgaaaggaaacttcaaggcaactattaaggagtgggaggtggagcacgcatcgataatggcgggcatctgcagtcaccaagtgacctttgacacgttccaaaacaaagccaacgtttgctgggctaagagcttggtccctatcctcgaaacagcggggataaaactaaatgataggcagtggtcccagataattcaagctttcaaagaagacaaagcatactcacccgaagtagccctgaatgaaatatgcacgcgcatgtatggggtggatctagacagcgggctattctctaaaccgttggtatctgtgtattacgcggataaccactgggataataggccgggaggaaagatgttcggattcaaccctgaggcagcgtccattctagaaagaaagtacccgtttacaaaaggaaagtggaacatcaacaagcagatctgcgtgactaccaggaggatagaagacttcaaccctaccaccaacattataccggccaacaggagactaccacactcattagtggccgaacaccgcccagtaaaaggggaaagaatggaatggctggttaacaagataaacggacatcatgcgctcctggttagcggctataaccttgcactgcctactaagagagtcacctgggtagcgccactaggtgtccgcggagcggactatacatacaacctagagctgggtctaccggcaacacttggtaggtatgacctagtggtcataaacatccatacaccttttcgcatacaccattaccaacagtgcgtagatcacgcaatgaaactgcaaatgctaggaggtgactcactgagactgctcaaaccgggtggctctctattgatcagagcatacggttacgcagatagaaccagtgaacgagtaatctgcgtactgggacgtaagtttagatcgtccagagcattgaaaccaccatgtatcaccagtaatactgagatgttcttcctatttagcagttttgacaatggcagaaggaattttacaacgcatgttatgaacaatcaactgaacgcagcctttgtaggacaggccacccgagcaggatgtgcaccatcgtaccgggtaaagcgcatggacatcgcgaagaacgatgaagagtgcgtggtcaacgccgccaaccctcgcgggttaccgggtgacggtgtttgcaaggcagtatataaaaaatggccggagtcctttaaaaatagtgcaacaccagtaggaaccgcaaaaacagttatgtgcggtacatatccagtaatccatgccgtaggaccaaacttctcaaattacacggagtccgaaggggaccgggaattggcggctgcctatcgagaagtcgcaaaggaagtaactagactgggagtaaatagcgtagctatacctctcctctccacaggtgtatactcaggagggaaagacaggctaacccagtcactgaaccacctctttacagccatggactcgacggatgcagacgtggtcatctactgccgagacaaggaatgggagaagaaaatatctgaggccatacagatgcggacccaagtggagctgctggatgagcacatctccatagactgcgatgtcattcgcgtgcaccctgacagtagtttggcaggtagaaaaggatacagcaccacggaaggcgcactgtattcatatctagaagggacacgttttcaccagacggcagtggatgtggcagagatacatactatgtggccaaagcaaatagaggccaatgagcaagtctgcctatatgccctgggggaaagtattgagtcaatcaggcagaaatgcccggtggatgatgcagatgcatcatctcccccgaaaaccgtcccgtgcctttgccgttatgccatgactcctgaacgcgtcacccgacttcgcatgaaccatgtcacaaatataattgtgtgttcttcatttccccttccaaagtacaagatagaaggagtgcaaaaagtcaaatgctccaaggtaatgttatttgatcacaatgtgccatcgcgcgtaagtccaagggaatacagatcttcccaggagtctgtacgggaagtgagtatgacaacgtcattgacgcatagtcagtttgatctaagcgccgatggcgagacactgcccgtcccgtcagacctggatgctgacgccccagccctagaaccggccctagacgacggggcgatacatacgaccggaaaccttgcggccgtgtctgactgggtaatgagcaccgtacccgtcgcgccgcctagaagaaggagagggagaaacctgaccgtgatatgtgacgagagagaagggaatataacacccatggctagcgtccgattctttagagcagagcagtgtccgaccgtacaagaaacagcggagacgcgtgacacagctatttcctttcgggcaccgccaagtatcaccgtggaactgagccatccaccgatctccttcggagcaccaagcgagacgttccccatcacatttggggacttcaacgatggagaaatcgaaagcttgtcttctgagctactaactttcggagacttcctacccggtgaagtggatgatttgacagatagcgactggtccacgtgctcagacacggacgacgagttactagacagggcaggtgggtatatattctcgtcggacactggtccaggccatttacaacagaagtcggtacgccagtcagtgctgccggtaaacaccctggaggaagttcacgaggagaagtgttacccacctaagctggatgaattaaaggagcaactactacttaagaaactccaggagagtgcgtccacggccaatagaagcaggtatcaatcacgcaaagtggaaaatatgaaagcaacaatcatccagagactaaagagaggctgtaaactgtatttaatggcagagaccccgaaagtcccgacttatcggaccgtatacccggcgcctgtgtactcgcctccgatcaacgtccgattgtccaatcccgagtccgcagtggcagcatgtaatgagttcttagctagaaactacccaactgtttcatcataccaaatcaccgatgagtatgatgcatatctagacatggtggacgggtcggagagttgcttggaccgagcgacattcaatccgtcaaaacttaggagctacccgaaacaacatgcttatcacgcgccctctatcagaagcgctgtaccttccccattccagaacacactacagaatgtactggcagcagccacgaaaaggaactgcaacgtcacacagatgagggaattacccactttggactcagcagtattcaacgtggagtgttttaaaaaattcgcatgcaaccgagaatactgggaagaatttgctgccagccctatcaggataacgactgagaatctaacaacctatgtcactaaattaaaggggccaaaagcagcagcgttgcttgcaagaacccataatctgctgccgctgcaggatgtaccaatggataggttcacagtagatatgaaaagggacgtgaaggtaactcctggcacaaagcatacagaggaaaggcctaaggtgcaggttatacaggcggctgaacccttggcaacagcgtacctatgtggaattcacagagaattggttaggagattgaacgccgtcctcctacccaacgtgcatacactatttgacatgtctgccgaggacttcgatgccattatagccgcacactttaagccaggagacgccgttttagaaacggacatagcctcctttgataagagccaggatgattcacttgcgcttaccgccttaatgctgttagaagacttgggagtggatcactccttgttggacctgatagaggctgcttttggagagatttccagctgtcacctgccgacaggtacgcgcttcaagttcggcgctatgatgaaatccggtatgttcctaactctgttcgtcaacacattgttaaatatcaccatcgctagccgggtgttggaagatcgtctgacaaaatctgcatgcgcggccttcatcggcgacgacaacataatacatggtgtcgtctccgatgaattgatggcagccagatgcgctacttggatgaacatggaagtgaagatcatagatgcagttgtatcccagaaagctccctacttttgtggagggtttatactgcatgatactgtgacaggaacagcttgcagggtggcggacccgctaaaaaggttatttaaactgggcaaaccgttagcggcaggtgacgaacaagacgaagacagaaggcgggcgctggctgatgaagtaatcagatggcaacgaacagggctaatagatgagctggagaaagcggtgtactctaggtacgaagtgcagggtatatcagttgctgtaatgtccatggccacctttgcaagctccagatccaacttcgagaagctcagaggacccgtcataaccttgtacggcggtcctaaaatggagtttatcccaacccaaactttctacaataggaggtaccagcctcgaccttggactccgcgccctactatccaagtcatcagacccagaccgcgtccgcaaaggaaggccgggcaacttgcccagctgatctcagcagttaataaactgacaatgcgcgtggtacctcaacagaagccgcgcaagaatcggaagaataagaagcaaaagcaaaagcagcaggcgccacgaaacaatacgaatcaaaagaagcagccccccaaaaagaaaccggttcaaaagaaaaagaagccgggccgcagagagagaatgtgcatgaaaatcgaaaatgattgcatcttcgaagtcaagcatgaaggtaaggtaacaggttacgcgtgcttggtaggggacaaagtaatgaagccagcacacgtaaaggggaccatcgataacgcggacctggccaaattggccttcaagcggtcatctaagtacgaccttgaatgcgcgcagatacccgtgcacatgaagtccgacgcttcgaagttcacccatgagaaaccggaggggtactacaactggcaccacggagcagtacagtactcaggaggccgattcaccatccctacaggtgcgggcaaaccaggggatagtggtagaccgatcttcgacaacaaggggcgcgtggtggccatagttttaggaggagctaatgaaggagcccgtacagccctctcggtggtgacctggaacaaagacatcgtcacgaaaatcacccctgagggggccgaagagtggagtctggccattccagttatgtgcctgctggcaaataccacgttcccctgctcccggcccccttgcacaccctgctgctacgaaaaagagccggagaaaaccttgcgcatgcttgaagacaatgtcatgagccccgggtactatcagctgctacaagcatccttaacatgttctccccgacgccagcggcgcagtattaaggaccacttcaatgtctataaagccacaagaccgtacctagctcactgtcccgactgtggagaagggcactcgtgccatagtcccgtagcgctagaacgcatcagaaacgaagcgacagacgggacgttgaaaatccaggtttccttgcaaatcggaataaagacggatgacagccatgattggaccaagctgcgttatatggacaatcacatgccagcagacgcagagcgggccgggctatttgtaagaacgtcagcaccgtgcacgattactggaacaatgggacacttcattctggcccgatgtccgaaaggagaaactctgacggtggggttcactgacggtaggaagatcagtcactcatgtacgcacccatttcaccatgaccctcctgtgataggccgggaaaaattccattcccgaccgcagcacggtagggaactaccttgcagcacgtacgcgcagagcaccgctgcaactgccgaggagatagaggtacacatgcccccagacaccccagatcgcacattaatgtcacaacagtccggcaatgtaaagatcacagtcaatagtcagacggtgcggtacaagtgcaattgtggtgactcaagtgaaggattaaccactacagataaagtgattaataactgcaaggtcgatcaatgccatgccgcggtcaccaatcacaaaaaatggcagtataattcccctctggtcccgcgtaatgctgaattcggggaccggaaaggaaaagttcacattccatttcctctggcaaatgtgacatgcagggtgcctaaagcaagaaaccccaccgtgacgtacgggaaaaaccaagtcatcatgttgctgtatcctgaccacccaacgctcctgtcctacaggaatatgggagaagaaccaaactatcaagaagagtgggtgacgcataagaaggagatcaggttaaccgtgccgactgaggggctcgaggtcacgtggggtaacaatgagccgtacaagtattggccgcagttatccacaaacggtacagcccacggccacccgcatgagataattctgtattattatgagctgtacccaactatgactgcggtagttttgtcagtggcctcgttcatactcctgtcgatggtgggtgtggcagtggggatgtgcatgtgtgcacgacgcagatgcattacaccgtacgaactgacaccaggagctaccgtccctttcctgcttagcctaatatgctgcattagaacagctaaagcggccacataccaggaggccgcggtatacctgtggaacgagcagcagcctttattttggatgcaagcccttattccgctggcagccctgattgtcctatgtaactgtctgagactcttaccatgctgttgtaaaatgttgacttttttagccgtactgagcgtcggtgcccacactgtgagcgcgtacgaacacgtaacagtgatcccgaacacggtgggagtaccgtataagactctagtcaacagaccgggctacagccccatggtattggagatggagcttctgtctgtcaccttggaaccaacgctatcgcttgattacatcacgtgcgagtataaaaccgttatcccgtctccgtacgtgaaatgctgcggtacagcagagtgtaaggacaagagcctacctgattacagctgtaaggtcttcaccggcgtctacccattcatgtggggcggcgcctactgcttctgcgacaccgaaaatacgcaattgagcgaagcacatgtggagaagtccgaatcatgcaaaacngaatttgcatcagcatacagggctcataccgcatccgcatcagctaagctccgcgtcctttaccaaggaaataatatcactgtggctgcttatgcaaacggcgaccatgccgtcacagttaaggacgctaaattcatagtggggccaatgtcttcagcctggacacctttcgacaataaaatcgtggtgtacaaaggcgacgtctacaacatggactacccgcccttcggcgcaggaagaccaggacaatttggcgacatccaaagtcgcacgcctgagagcgaagacgtctatgctaatacacaactggtactgcagagaccgtccgcgggtacggtgcacgtgccgtactctcaggcaccatctggcttcaagtattggctaaaagaacgaggggcgtcgctgcagcacacagcaccatttggctgtcaaatagcaacaaacccggtaagagcgatgaactgcgccgtagggaacatgcctatctccatcgacataccggacgcggcctttaccagggtcgtcgacgcgccatctttaacggacatgtcgtgtgaggtatcagcctgcacccattcctcagactttgggggcgtagccatcattaaatatgcagccagtaagaaaggcaagtgtgcagtgcactcgatgactaacgccgtcactattcgggaagctgaaatagaagtagaagggaactctcagttgcaaatctctttttcgacggccctagccagcgccgaatttcgcgtacaagtctgttctacacaagtacactgtgcagccgagtgccatccaccgaaagaccatatagtcaattacccggcgtcacacaccaccctcggggtccaagacatttccgctacggcgatgtcatgggtgcagaagatcacgggaggtgtgggactggttgtcgctgttgcagcactgatcctaatcgtggtnnnnnnnnnnnnnnnnnnnnnnnnn
>CHIKVM20_3655 [Organism=Chikungunya virus][Host=Human][country=Mexico: Zacatecas][collection_date=05-Aug-2015]
gcgtaccccatgtttgaggtggaacctaggcaggtcacatcaaatgaccatgctaatgctagagcgttctcgcatctagccataaaactaatagagcaggaaattgatcccgactcaaccatcctggatataggtagtgcgccagcaaggaggatgatgtcggacaggaagtaccactgcgtttgcccgatgcgcagcgcagaagatcccgagagactcgctaattatgcgagaaagctcgcatctgccgcaggaaaagtcctggacagaaacatttctggaaagatcggggacttacaagaggtgatggccgtgccagacacggagacgccaacattttgcctacacacagatgtctcatgtagacagagagcagacgtcgcgatataccaagacgtctatgctgtacatgcacccacgtcgctatatcaccaggcgattaaaggagtccgagtggcgtactgggtagggttcgacacaaccccgttcatgtacaacgctatggcgggtgcctacccctcatactcgacaaattgggcggatgagcaggtactgaaggctaagaacataggattatgttcaacagacctgacagaaggtagacgaggcaaattgtctatcatgagaggaaaaaagctaaaaccgtgcgaccgtgtgctgttctcagtagggtcaacgctttacccggaaagccgcatgctacttaagagctggcacctaccatcggtgttccatctaaagggcaagcttagcttcacatgccgctgtgacacagtggtttcgtgtgagggctacgtcgttaagagaataacgatgagcccaggcctttatggaaaaaccacggggtatgcggtaacccaccacgcagacggattcttgatgtgcaagactaccgacacggtagacggtgaaagagtgtcattctcggtgtgcacgtacgtgccggcgaccatttgtgatcaaatgaccggcatccttgctacagaagtcacgccggaggatgcacagaagctgttggtggggctgaaccagagaatagtggttaacggcagaacgcaacggaacacgaacaccatgaagaactacctgcttcccgtggtcgcccaggccttcagtaagtgggcgaaggagtgccggaaggacatggaagatgagaagcttttgggggtcagagaaagaacactgacctgctgctgtctgtgggcatttaagaagcagaaaacacacacggtctacaagaggcctgatacccagtcaatccagaaggttcaggccgaattcgacagctttgtagtaccaggcctgtggtcgtccgggttgtcaatcccgttgaggactagaatcaagtggctgttacgcaaggtgccgaaagcagacctgatcccatatagcggaaatgcccaagaagcccaggatgctgaaaaagaagcagaggaagaacgagaagcagaactgactcatgaggctctaccacccctacaggcagcacaggaagatgtccaggtcgaaatcgacgtggaacaacttgaggatagagctggtgctggaataatagagactccgagaggcgctattaaagttactgcccaactaacggaccacgtcgtgggggagtacctggtactttccccgcagaccgtattacgcagccagaagctcagcctgatccacgctttagcggagcaagtgaagacgtgtacgcatagcggacgagcagggaggtatgcggtcgaagcgtacgatggccgagtcctagtgccctcaggctatgcaatttcgcccgaagacttccagagtctaagcgaaagcgcaacgatggtgtacaacgaaagagagttcgtaaacagaaagttacaccacattgcgatgcacggaccagctctgaacactgacgaagagtcgtatgagcttgtgagggcagagaggacagaacacgagtacgtctacgacgtggaccagagaagatgctgcaagaaggaagaagctgcaggattggtactggtgggcgacttgactaatccgccctaccacgaattcgcatacgaagggctaaaaattcgccccgcttgtccatataaaattgcagtcataggagtcttcggggtaccaggatctggtaagtcagccattatcaagaacctagttaccaggcaagacctggtgactagcggaaagaaagaaaactgccaagaaatcagcaccgacgtgatgagacagagaggtctagaaatatctgcacgtacggttgattcgctgctcttgaatggatgcaatagaccagtcgacgtgttgtacgtagacgaggcgtttgcgtgccactctggaacgttacttgccttgatcgccttggtgagaccaagactgaaagttgtactttgtggtgacccgaagcagtgcggcttcttcaatatgatgcagatgaaagtcaactacaatcataacatctgcactcaagtgtaccacaaaagtatttccaggcggtgtacactgcctgtgactgccattgtgtcgtcgttgcattacgaaggcaaaatgcgcactacgaatgagtacaacatgccgattgtagtggacactacgggctcaacaaaacctgaccctggagacctcgtgttaacgtgcttcagagggtgggttaaacaactgcaaattgactatcgtggacacgaggtcatgacagcagccgcatcccaagggttaaccagaaaaggagtttacgcagttaggcaaaaagttaacgaaaacccactctatgcatcaacatcagagcacgtcaacgtactcctaacgcgtacggaaggtaaactggtatggaagacactctctggtgacccgtggataaagacgctgcagaacccaccgaaaggaaacttcaaggcaactattaaggagtgggaggtggagcacgcatcgataatggcgggcatctgcagtcaccaagtgacctttgacacgttccaaaacaaagccaacgtttgctgggctaagagcttggtccctatcctcgaaacagcggggataaaactaaatgataggcagtggtcccagataattcaagctttcaaagaagacaaagcatactcacccgaagtagccctgaatgaaatatgcacgcgcatgtatggggtggatctagacagcgggctattctctaaaccgttggtatctgtgtattacgcggataaccactgggataataggccgggaggaaagatgttcggattcaaccctgaggcagcgtccattctagaaagaaagtacccgtttacaaaaggaaagtggaacatcaacaagcagatctgcgtgactaccaggaggatagaagacttcaaccctaccaccaacattataccggccaacaggagactaccacactcattagtggccgaacaccgcccagtaaaaggggaaagaatggaatggctggttaacaagataaacggacatcatgtgctcctggttagcggctataaccttgcactgcctactaagagagtcacctgggtagcgccactaggtgtccgcggagcggactatacatacaacctagagctgggtctaccggcaacacttggtaggtatgacctagtggtcataaacatccacacaccttttcgcatacaccattaccaacagtgcgtagatcacgcaatgaaactgcaaatgctaggaggtgactcactgagactgctcaaaccgggtggctctctattgatcagagcatacggttacgcagatagaaccagtgaacgagtaatctgcgtactgggacgtaagtttagatcgtccagagcattgaaaccaccatgtatcaccagtaatactgagatgttcttcctatttagcagttttgacaatggcagaaggaattttacaacgcatgttatgaacaatcaactgaacgcagcctttgtaggacaggccacccgagcaggatgtgcaccatcgtaccgggtaaagcgcatggacatcgcgaagaacgatgaagagtgcgtggtcaacgccgccaaccctcgcgggttaccgggtgacggtgtttgcaaggcagtatataaaaaatggccggagtcctttaaaaatagtgcaacaccagtaggaaccgcaaaaacagttatgtgcggtacatatccagtaatccatgccgtaggaccaaacttctcaaattacacggagtccgaaggggaccgggaattggcggctgcctatcgagaagtcgcaaaggaagtaactagactgggagtaaatagcgtagctatacctctcctctccacaggtgtatactcaggagggaaagacaggctaacccagtcactgaaccacctctttacagccatggactcgacggatgcagacgtggtcatctactgccgagacaaggaatgggagaagaaaatatctgaggccatacagatgcggacccaagtggagctgctggatgagcacatctccatagactgcgatgtcattcgcgtgcaccctgacagtagtttggcaggtagaaaaggatacagcaccacggaaggcgcactgtattcatatctagaagggacacgttttcaccagacggcagtggatgtggcagagatacatactatgtggccaaagcaaatagaggccaatgagcaagtctgcctatatgccctgggggaaagtattgagtcaatcaggcagaaatgcccggtggatgatgcagatgcatcatctcccccgaaaaccgtcccgtgcctttgccgttatgccatgactcctgaacgcgtcacccgacttcgcatgaaccatgtcacaaatataattgtgtgttcttcatttccccttccaaagtacaagatagaaggagtgcaaaaagtcaaatgctccaaggtaatgttatttgatcacaatgtgccatcgcgcgtaagtccaagggaatacagatcttcccaggagtctgtacgggaagtgagtatgacaacgtcattgacgcatagtcagtttgatctaagcgccgatggcgagacactgcccgtcccgtcagacctggatgctgacgccccagccctagaaccggccctagacgacggggcgatacatacgaccggaaaccttgcggccgtgtctgactgggtaatgagcaccgtacccgtcgcgccgcctagaagaaggagagggagaaacctgaccgtgatatgtgacgagagagaagggaatataacacccatggctagcgtccgattctttagagcagagcagtgtccgaccgtacaagaaacagcggagacgcgtgacacagctatttcctttcgggcaccgccaagtatcaccgtggaactgagccatccaccgatctccttcggagcaccaagcgagacgttccccatcacatttggggacttcaacgatggagaaatcgaaagcttgtcttctgagctactaactttcggagacttcctacccggtgaagtggatgatttgacagatagcgactggtccacgtgctcagacacggacgacgagttactagacagggcaggtgggtatatattctcgtcggacactggtccaggccatttacaacagaagtcggtacgccagtcagtgctgccggtaaacaccctggaggaagttcacgaggagaagtgttacccacctaagctggatgaattaaaggagcaactactacttaagaaactccaggagagtgcgtccacggccaatagaagcaggtatcaatcacgcaaagtggaaaatatgaaagcaacaatcatccagagactaaagagaggctgtaaactgtatttaatggcagagaccccgaaagtcccgacttatcggaccgtatacccggcgcctgtgtactcgcctccgatcaacgtccgattgtccaatcccgagtccgcagtggcagcatgtaatgagttcttagctagaaactacccaactgtttcatcataccaaatcaccgatgagtatgatgcatatctagacatggtggacgggtcggagagttgcttggaccgagcgacattcaatccgtcaaaacttaggagctacccgaaacaacatgcttatcacgcgccctctatcagaagcgctgtaccttccccattccagaacacactacagaatgtactggcagcagccacgaaaaggaactgcaacgtcacacagatgagggaattacccactttggactcagcagtattcaacgtggagtgttttaaaaaattcgcatgcaaccgagaatactgggaagaatttgctgccagccctatcaggataacgactgagaatctaacaacctatgtcactaaattaaaggggccaaaagcagcagcgttgcttgcaagaacccataatctgctgccgctgcaggatgtaccaatggataggttcacagtagatatgaaaagggacgtgaaggtaactcctggcacaaagcatacagaggaaaggcctaaggtgcaggttatacaggcggctgaacccttggcaacagcgtacctatgtggaattcacagagaattggttaggagattgaacgccgtcctcctacccaacgtgcatacactatttgacatgtctgccgaggacttcgatgccattatagccgcacactttaagccaggagacgccgttttagaaacggacatagcctcctttgataagagccaggatgattcacttgcgcttaccgccttaatgctgttagaagatttgggagtggatcactccttgttggacctgatagaggctgcttttggagagatttccagctgtcacctgccgacaggtacgcgcttcaagttcggcgctatgatgaaatccggtatgttcctaactctgttcgtcaacacattgttaaatatcaccatcgctagccgggtgttggaagatcgtctgacaaaatctgcatgcgcggccttcatcggcgacgacaacataatacatggtgtcgtctccgatgaattgatggcagccagatgcgctacttggatgaacatggaagtgaagatcatagatgcagttgtatcccagaaagctccctacttttgtggagggtttatactgcatgatactgtgacaggaacagcttgcagggtggcggacccgctaaaaaggttatttaaactgggcaaaccgttagcggcaggtgacgaacaagacgaagacagaaggcgggcgctggctgatgaagtaatcagatggcaacgaacagggctaatagatgagctggagaaagcggtgtactctaggtacgaagtgcagggtatatcagttgctgtaatgtccatggccacctttgcaagctccagatccaacttcgagaagctcagaggacccgtcataaccttgtacggcggtcctaaaatggagtttatcccaacccaaactttctacaataggaggtaccagcctcgaccttggactccgcgccctaccatccaagtcatcagacccagaccgcgtccgcaaaggaaggccgggcaacttgcccagctgatctcagcagttaataaactgacaatgcgcgtggtacctcaacagaagccgcgcaagaatcggaagaataagaagcaaaagcaaaagcagcaggcgccacgaaacaatacgaatcaaaagaagcagccccccaaaaagaaaccggttcaaaagaaaaagaagccgggccgcagagagagaatgtgcatgaaaatcgaaaatgattgcatcttcgaagtcaagcatgaaggtaaggtaacaggttacgcgtgcttggtaggggacaaagtaatgaagccagcacacgtaaaggggaccatcgataacgcggacctggccaaattggccttcaagcggtcatctaagtacgaccttgaatgcgcgcagatacccgtgcacatgaagtccgacgcttcgaagttcacccatgagaaaccggaggggtactacaactggcaccacggagcagtacagtactcaggaggccgattcaccatccctacaggtgcgggcaaaccaggggatagtggtagaccgatcttcgacaacaaggggcgcgtggtggccatagttttaggaggagctaatgaaggagcccgtacagccctctcggtggtgacctggaacaaagacatcgtcacgaaaatcacccctgagggggccgaagagtggagtctggccattccagttatgtgcctgctggcaaataccacgttcccctgctcccggcccccttgcacaccctgctgctacgaaaaagagccggagaaaaccttgcgcatgcttgaagacaatgtcatgagccccgggtactatcagctgctacaagcatccttaacatgttctccccgacgccagcggcgcagtattaaggaccacttcaatgtctataaagccacaagaccgtacctagctcactgtcccgactgtggagaagggcactcgtgccatagtcccgtagcgctagaacgcatcagaaacgaagcgacagacgggacgttgaaaatccaggtttccttgcaaatcggaataaagacggatgatagccatgattggaccaagctgcgttatatggacaatcacatgccagcagacgcagagcgggccgggctatttgtaagaacgtcagcaccgtgcacgattactggaacaatgggacacttcattctggcccgatgtccgaaaggagaaactctgacggtggggttcactgacggtaggaagatcagtcactcatgtacgcacccatttcaccatgaccctcctgtgataggccgggaaaaattccattcccgaccgcagcacggtagggaactaccttgcagcacgtacgcgcagagcaccgctgcaactgccgaggagatagaggtacacatgcccccagacaccccagatcgcacattaatgtcacaacagtccggcaatgtaaagatcacagtcaatagtcagacggtgcggtacaagtgcaattgtggtgactcaagtgaaggattaaccactacagataaagtgattaataactgcaaggtcgatcaatgccatgccgcggtcaccaatcacaaaaaatggcagtataattcccctctggtcccgcgtaatgctgaattcggggaccggaaaggaaaagttcacattccatttcctctggcaaatgtgacatgcagggtgcctaaagcaagaaaccccaccgtgacgtacggaaaaaaccaagtcatcatgttgctgtatcctgaccacccaacgctcctgtcctacaggaatatgggagaagaaccaaactatcaagaagagtgggtgacgcataagaaggagatcaggttaaccgtgccgactgaggggctcgaggtcacgtggggtaacaatgagccgtacaagtattggccgcagttatccacaaacggtacagcccacggccacccgcatgagataattctgtattattatgagctgtacccaactatgactgcggtagttttgtcagtggcctcgttcatactcctgtcgatggtgggtgtggcagtggggatgtgcatgtgtgcacgacgcagatgcattacaccgtacgaactgacaccaggagctaccgtccctttcctgcttagcctaatatgctgcattagaacagctaaagcggccacataccaggaggccgcggtatacctgtggaacgagcagcagcctttattttggatgcaagcccttattccgctggcagccctgattgtcctatgtaactgtctgagactcttaccatgctgttgtaaaatgttgacttttttagccgtactgagcgtcggtgcccacactgtgagcgcgtacgaacacgtaacagtgatcccgaacacggtgggagtaccgtataagactctagtcaacagaccgggctacagccccatggtattggagatggagcttctgtctgtcaccttggaaccaacgctatcgcttgattacatcacgtgcgagtataaaaccgttatcccgtctccgtacgtgaaatgctgcggtacagcagagtgtaaggacaagagcctacctgattacagctgtaaggtcttcaccggcgtctacccattcatgtggggcggcgcctactgcttctgcgacaccgaaaatacgcaattgagcgaagcacatgtggagaagtccgaatcatgcaaaacngaatttgcatcagcatacagggctcataccgcatccgcatcagctaagctccgcgtcctttaccaaggaaataatatcactgtggctgcttatgcaaacggcgaccatgccgtcacagttaaggacgctaaattcatagtggggccaatgtcttcagcctggacacctttcgacaataaaatcgtggtgtacaaaggcgacgtctacaacatggactacccgcccttcggcgcaggaagaccaggacaatttggcgacatccaaagtcgcacgcctgagagcgaagacgtctatgctaatacacaactggtactgcagagaccgtccgcgggtacggtgcacgtgccgtactctcaggcaccatctggcttcaagtattggctaaaagaacgaggggcgtcgctgcagcacacagcaccatttggctgtcaaatagcaacaaacccggtaagagcgatgaactgcgccgtagggaacatgcctatctccatcgacataccggacgcggcctttaccagggtcgtcgacgcgccatctttaacggacatgtcgtgtgaggtatcagcctgcacccattcctcagactttgggggcgtagccatcattaaatatgcagccagtaagaaaggcaagtgtgcagtgcactcgatgactaacgccgtcactattcgggaagctgaaatagaagtagaagggaactctcagttgcaaatctctttttcgacggccctagccagcgccgaatttcgcgtacaagtctgttctacacaagtacactgtgcagccgagtgccatccaccgaaagaccatatagtcaattacccggcgtcacacaccaccctcggggtccaagacatttccgctacggcgatgtcatgggtgcagaagatcacgggaggtgtgggactggttgtcgctgttgcagcactgatcctaatcgtggtnnnnnnnnnnnnnnnnnnnnnnnnn
>CHIKVM38_222 [Organism=Chikungunya virus][Host=Human][country=Mexico: Morelos][collection_date=29-Jan-2015]
gcgtaccccatgtttgaggtggaacctaggcaggtcacatcaaatgaccatgctaatgctagagcgttctcgcatctagccataaaactaatagagcaggaaattgatcccgactcaaccatcctggatataggtagtgcgccagcaaggaggatgatgtcggacaggaagtaccannncgtttgcccgatgcgcagcgcagaagatcccgagagactcgctaattatgcgagaaagctcgcatctgccgcaggaaaagtcctggacagaaacatttctggaaagatcggggacttacaagaggtgatggccgtgccagacacggagacgccaacattttgcctacacacagatgtctcatgtagacagagagcagacgtcgcgatataccaagacgtctatgctgtacatgcacccacgtcgctatatcaccaggcgattaaaggagtccgagtggcgtactgggtagggttcgacacaaccccgttcatgtacaacgctatggcgggtgcctacccctcatactcgacaaattgggcggatgagcaggtactgaaggctaagaacataggattatgttcaacagacctgacagaaggtagacgaggcaaattgtctatcatgagagggaaaaagctaaaaccgtgcgaccgtgtgctgttctcagtagggtcaacgctttacccggaaagccgcatgctacttaagagctggcacctaccatcggtgttccatctaaagggcaagcttagcttcacatgccgctgtgacacagtggtttcgtgtgagggctacgtcgttaagagaataacgatgagcccaggcctttatggaaaaaccacggggtatgcggtaacccaccacgcagacggattcttgatgtgcaagactaccgacacggtagacggtgaaagagtgtcattctcggtgtgcacgtacgtgccggcgaccatttgtgatcaaatgaccggcatccttgctacagaagtcacgccggaggatgcacagaagctgttggtggggctgaaccagagaatagtggttaacggcagaacgcaacggaacacgaacaccatgaagaannnnnnnnnnnnnnnnnnnnnnnnnnnnnnnnnnnnnnnnnnnnnnnnnnnnnnnnnnnnnnnnnnnnnnnnnnnnnnnnnnnnnnnnnnnnnnnnnnnnnnnnnnnnnnnnnnnnnnnnnnnnnnnnnnnagcagaaaacacacacggtctacaagaggcctgatacccagtcaatccagaaggttcaggccgaattcgacagctttgtagtaccaggcctgtggtcgtccgggttgtcaatcccgttgaggactagaatcaagtggctgttacgcaaggtgccgaaagcagacctgatcccatatagcggaaatgcccaagaagcccaggatgctgaaaaagaagcagaggaagaacgagaagcagaactgactcatgaggctctaccacccctacaggcagcacaggaagatgtccaggtcgaaatcgacgtggaacaacttgaggatagagctggtgctggaannnnnnnnnnnnnnnnnnnnnnnnnnnnnnnnnnnnnnnnnnnnnnnnnnnnnnnnnnnnnnnnnnnnnnnnnnnnnnnnnnnnnnnnnnnnnnnnnnnnnnnnnnnnnnnnnnnnnnnnnnnnnnnnnnnnnnnnnnnnnnnnnnnnnnnncatagcggacgagcagggaggtatgcggtcgaagcgtacgatggccgagtcctagtgccctcaggctatgcaatttcgcccgaagacttccagagtctaagcgaaagcgcaacgatggtgtacaacgaaagagagttcgtaaacagaaagttacaccacattgcgatgcacggaccagctctgaacactgacgaagagtcgtatgagcttgtgagggcagagaggacagaacacgagtacgtctacgacgtggaccagagaagatgctgcaagaaggaagaagctgcaggattggtactggtgggcgacttgactaatccgccctaccacgaattcgcatacgaagggctaaaaattcgccccgcttgtccatataaaattgcagtcataggagtcttcggggtaccaggatctggtaagtcagccattatcaagaacctagttaccaggcaagacctggtgactagcggaaagaaagaaaactgccaagaaatcagcaccgacgtgatgagacagagaggtctagaaatatctgcacgtacggttgattcgctgctcttgaatggatgcaatagaccagtcgacgtgttgtacgtagacgaggcgtttgcgtgccactctggaacgttacttgccttgatcgccttggtgagaccaagactgaaagttgtactttgtggtgacccgaagcagtgcggcttcttcaatatgatgcagatgaaagtcaactacaatcataacatctgcactcaagtgtaccacaaaagtatttccaggcggtgtacactgcctgtgactgccattgtgtcgtcgttgcattacgaaggcaaaatgcgcactacgaatgagtacaacatgccgattgtagtggacactacgggctcaacaaaacctgaccctggagacctcgtgttaacgtgcttcagagggtgggttaaacaactgcaaattgactatcgtggacacgaggtcatgacagcagccgcatcccaagggttaaccagaaaaggagtttacgcagttaggcaaaaagttaacgaaaacccactctatgcatcaacatcagagcacgtcaacgtactcctaacgcgtacggaaggtaaactggtatggaagacactctctggtgacccgtggataaagacgctgcagaacccaccgaaaggaaacttcaaggcaactattaaggagtgggaggtggagcacgcatcgataatggcgggcatctgcagtcaccaagtgacctttgacacgttccaaaacaaagccaacgtttgctgggctaagagcttggtccctatcctcgaaacagcggggataaaactaaatgataggcagtggtcccagataattcaagctttcaaagaagacaaagcatactcacccgaagtagccctgaatgaaatatgcacgcgcatgtatggggtggatctagacagcgggctattctctaaaccgttggtatctgtgtattacgcggataaccactgggataataggccgggaggaaagatgttcggattcaaccctgaggcagcgtccattctagaaagaaagtacccgtttacaaaaggaaagtggaacatcaacaagcagatctgcgtgactaccaggaggatagaagacttcaaccctaccaccaacattataccggccaacaggagactaccacactcattagtggccgaacaccgcccagtaaaaggggaaagaatggaatggctggttaacaagataaacggacatcatgtgctcctggttagcggctataaccttgcactgcctactaagagagtcacctgggtagcgccactaggtgtccgcggagcggactatacatacaacctagagctgggtctaccggcaacacttggtaggtatgacctagtggtcataaacatccacacaccttttcgcatacaccattaccaacagtgcgtagatcacgcaatgaaactgcaaatgctaggaggtgactcactgagactgctcaaaccgggtggctctctattgatcagagcatacggttacgcagatagaaccagtgaacgagtaatctgcgtactgggacgtaagtttagatcgtccagagcattgaaaccaccatgtatcaccagtaatactgagatgttcttcctatttagcagttttgacaatggcagaaggaattttacaacgcatgttatgaacaatcaactgaacgcagcctttgtaggacaggccacccgagcaggatgtgcaccatcgtaccgggtaaagcgcatggacatcgcgaagaacgatgaagagtgcgtggtcaacgccgccaaccctcgcgggttaccgggtgacggtgtttgcaaggcagtatataaaaaatggccggagtcctttaaaaatagtgcaacaccagtaggaaccgcaaaaacagttatgtgcggtacatatccagtaatccatgccgtaggaccaaacttctcaaattacacggagtccgaaggggaccgggaattggcggctgcctatcgagaagtcgcaaaggaagtaactagactgggagtaaatagcgtagctatacctctcctctccacaggtgtatactcaggagggaaagacaggctaacccagtcactgaaccacctctttacagccatggactcgacggatgcagacgtggtcatctactgccgagacaaggaatgggagaagaaaatatctgaggccatacagatgcggacccaagtggagctgctggatgagcacatctccatagactgcgatgtcattcgcgtgcaccctgacagtagtttggcaggtagaaaaggatacagcaccacggaaggcgcactgtattcatatctagaagggacacgttttcaccagacggcagtggatgtggcagagatacatactatgtggccaaagcaaatagaggccaatgagcaagtctgcctatatgccctgggggaaagtattgagtcaatcaggcagaaatgcccggtggatgatgcagatgcatcatctcccccgaaaaccgtcccgtgcctttgccgttatgccatgactcctgaacgcgtcacccgacttcgcatgaaccatgtcacaaatataattgtgtgttcttcatttccccttccaaagtacaagatagaannnnnnnnnnnnnnnnnnnnnnnnnnnnnnnnnnnnnnnnnnnnnnnnnnnnnnnnnnnnnnnnnnnnnnnnnnnnnnnnnnnnnnnnnnnnnnnnnnnnnnnnnnnnnnnnnnnnnnnnnnnnnnnnnnnnnnnnnnnnnnnnnnnnnnnnnnnnnnnnnnnnnnnnnnnnnnnnnnnnnnnnnnnnnnnnnnnnnnnnnnnnnnnnnnnnnnnnnnnnnnnnnnnnnnnnnnnnnnnnnnnnnnnnnnnnnnnnnnnnnnnnnnnnnnnnnnnnagcaccntannngtcgcgccgcnnagaagaaggagagggagaaacctgaccgtgatatgtgacgagagagaagggaatataacacccatggctagcgtccgattctttagagcagagcagtgtccgaccgtacaagaaacagcggagacgcgtgacacagctatttcctttcgggcaccgccaagtatcaccgtggaactgagccatccaccgatctccttcggagcaccaagcgagacgttccccatcacatttggggacttcaacgatggagaaatcgaaagcttgtcttctgagctactaactttcggagacttcctacccggtgaagtggatgatttgacagatagcgactggtccacgtgctcagacacgnnnnnngnnttactagacagngcaggtgggtatatattctcgtcggacactggtccaggccatttacaacannannngnnnnnnnnnnnnnnnnnnnnnnnnnnnnnnnnnnnnnnnnnnnnnnnnnnnnnnnnnnnnnnnnnnnnnnnnnnnnnnnnnnnnnnnnnnnnnnnnnnnnnnnnnnnnnnnnnnnnnnnnnnnnnnnnnnnnnnnnnnnnnnnnnnnnnnnnnnnnnnnnnnnnnnnnnnnnnnnnnnnnnnnnnnnnnnnnnnnnnnnnnnnnnnnnnnnnnnnnnnnnnnnnnnnnnnnnnnnnnnnnnnnnnnnnnnnnnnnnnnnnnnnnnnnnnnnnnnnnnnnnnnnnnnnnnnnnnnnnnnnnaatcccgagtccgcagtggcagcatgtaatgagttcttagctagaaactacccaactgtttcatcataccaaatcaccgatgagtatgatgcatatctagacatggtggacgggtcggagagttgcttggaccgagcgacattcaatccgtcaaaacttaggagctacccgaaacaacatgcttatcacgcgccctctatcagaagcgctgtaccttccccattccagaacacactacagaatgtactggcagcagccacgaaaaggaactgcaacgtcacacagatgagggaattacccactttggactcagcagtattcaacgtggagtgttttaaaaaattcgcatgcaaccgagaatactgggaagaatttgctgccagccctatcaggataacgactgagaatctaacaacctatgtcactaaattaaaggggccaaaagcagcagcgttgcttgcaagaacccataatctgctgccgctgcaggatgtaccaatggataggttcacagtagatatgaaaagggacgtgaaggtaactcctggcacaaagcatacagaggaaaggcctaaggtgcaggttatacaggcggctgaacccttggcaacagcgtacctatgtggaattcacagagaattggttaggagattgaacgccgtcctcctacccaacgtgcatacactatttgacatgtctgccgaggacttcgatgccattatagccgcacactttaagccaggagacgccgttttagaaacggacatagcctcctttgataagagccaggatgattcacttgcgcttaccgccttaatgctgttagaagatttgggagtggatcactccttgttggacctgatagaggctgcttttggagagatttccagctgtcacctgccgacaggtacgcgcttcaagttcggcgctatgatgaaatccggtatgttcctaactctgttcgtcaacacattgttaaatatcaccatcgctagccgggtgttggaagatcgtctgacaaaatctgcatgcgcggccttcatcggcgacgacaacataatacatggtgtcgtctccgatgaattgatggcagccagatgcgctacttggatgaacatggaagtgaagatcatagatgcagttgtatcccagaaagctccctacttttgtggagggtttatactgcatgatactgtgacaggaacagcttgcagggtggcggacccgctaaaaaggttatttaaactgggcaaaccgttagcggcaggtgacgaacaagacgaagacagaaggcgggcgctggctgatgaagtaatcagatggcaacgaacagggctaatagatgagctggagaaagcggtgtactctaggtacgaagtgcagggtatatcagttgctgtaatgtccatggccacctttgcaagctccagatccaacttcgagaagctcagaggacccgtcataaccttgtacggcggtcctaaaatggagtttatcccaacccaaactttctacaataggaggtaccagcctcgaccttggactccgcgccctactatccaagtcatcagacccagaccgcgtccgcaaaggaaggccgggcaacttgcccagctgatctcagcagttaataaactgacaatgcgcgtggtacctcaacagaagccgcgcaagaatcggaagaataagaagcaaaagcaaaagcagcaggcgccacgaaacaatacgaatcaaaagaagcagccccccaaaaagaaaccggttcaaaagaaaaagaagccgggccgcagagagagaatgtgcatgaaaatcgaaaatgattgcatcttcgaagtcaagcatgaaggtaaggtaacaggttacgcgtgcttggtaggggacaaagtaatgaagccagcacacgtaaaggggaccatcgataacgcggacctggccaaattggccttcaagcggtcatctaagtacgaccttgaatgcgcgcagatacccgtgcacatgaagtccgacgcttcgaagttcacccatgagaaaccggaggggtactacaactggcaccacggagcagtacagtactcaggaggccgattcaccatccctacaggtgcgggcaaaccaggggatagtggtagaccgatcttcgacaacaaggggcgcgtggtggccatagttttaggannnnnnnnnnnnnnnnnnnnnnnnnnnnnnnnnnnnnnnnnnnnnnnnnnnnnnnnnnnnnnnnnnnnnnnnnnnnnnnnnnnnnnnnnnnnnnnnnnnnnnnnnnnnnnnnnnnnnnnnnnnnnnnnnnnnnnnnnnnnnnnnnnnnnnnnnnnnnnnnnnnnnnnnnnnnnnnnnnnnnnnnnnnnnnnnnnnnnnnnnnnnnnnnaagacaatgtcatgagccccgggtactatcagctgctacaagcatccttaacatgttctccccgacgccagcggcgcagtattaaggaccacttcaatgtctataaagccacaagaccgtacctagctcactgtcccgactgtggagaagggcactcgtgccatagtcccgtagcgctagaacgcatcagaaacgaagcgacagacgggacgttgaaaatccaggtttccttgcaaatcggaataaagacggatgatagccatgattggaccaagctgcgttatnnnnnnnnnnnnnnnnnnnnnnnnnnnnnnnnnnncgggctatttgtaagaacgtcagcaccgtgcacgattactggaacaatgggacacttcattctggcccgatgtccgaaaggagaaactctgacggtggggttcactgacggtaggaagatcagtcactcatgtacgcacccatttcaccatgaccctcctgtgataggccgggaaaaattccattcccgaccgcagcacggtagggaactaccttgcagcacgtacgcgcagagcaccgctgcaactgccgaggagatagaggtacacatgcccccagacaccccagatcgcacattaatgtcacaacagtccggcaatgtaaagatcacagtcaatagtcagacggtgcggtacaagtgcaattgtggtgactcaagtgaaggattaaccactacagataaagtgattaataactgcaaggtcgatcaatgccatgccgcggtcaccaatcacaaaaaatggcagtataattcccctctggtcccgcgtaatgctgaattcggggaccggaaaggaaaagttcacattccatttcctctggcaaatgtgacatgcagggtgcctaaagcaagaaaccccaccgtgacgtacggaaaaaaccaagtcatcatgttgctgtatcctgaccacccaacgctcctgtcctacaggaatatgggagaagaaccaaactatcaagaagagtgggtgacgcataagaaggagatcaggttaaccgtgccgactgaggggctcgaggtcacgtggggtaacaatgagccgtacaagtattggccgcagttatccacaaacggtacagcccacggccacccgcatgagataattctgtattattatgagctgtacccaactatgactgcggtagttttgtcagtggcctcgttcatactcctgtcgatggtgggtgtggcagtggggatgtgcatgtgtgcacgacgcagatgcattacaccgtacgaactgacaccaggagctnnnnnnnnnnnnnnnnnnnnnnnnnnnnnnnnnnnnnnnnnnnnnnnnnnnnnnnnnnnnnnnnnnnnnnnnnnnnnnnnnnnnnnnnnnnnnnnnnnnnnnnnnnnnnnnnnnnnnnnnnnnnnnnnnnnnnnnnnnnnnnnnnnnnnnnnnnnnnnnnnnnnnnnnnnnnnnnnnnnnnnnnnnnnnnnnnnnnnnnnnnnnnnnnnnnnnnnnnnnnnnnnnnnnnnnnnnnnnnnnnnnnnnnnnnnnnnnnnnnnnnnnnnnnnnnnnnnnnnnnnnnnnnnnnnnnnnnnnnnnnnnnnnnnnnnnnnnnnnnnnnnnnnnnnnnnnnnnnnnnnnnnnnnnnnnnnnnnnnnnnnnnnnnnnnnnnnnnnnnnnnnnnnnnnnnnnnnnnnnnnnnnnnnnnnnnnnnnnnnnnnnnnnnnnnnnnnnnnnnnnnnnnnnnnnnnnnnnnnnnnnnnnnnnnnnnnnnnnnnnnnnnnnnnnnnnnnnnnnnnnnnnnnnnnnnnnnnnnnnnnnnnnnnnnnnnnnnngcaantgagcnaagcacanntggagaagtnnnnntcangcnnnacngaatttgcatcagcatacagggctcataccgcatccgcatcagctaagctncgcgtccnttaccaangnaataatatcactgtngctnnnnnnnnnnnnnnnnnnnnnnnnnnnnnnnnnnnnnnngctaaattcatagtggggccaatgtcttcagcctggacacctttcgacaataaaatcgtggtgtacaaaggcgacgtctacaacatggactacccgcccttcggcgcaggaagaccaggacaatttggcgacatccaaagtcgcacgcctgagagcgaagacgtctctgctagtacacagttggtattgcatagaccgtccgcgggtacggtgcacgtgccgtactctcaggcaccatctggcttcaagtattggctaaaagaacgaggggcgtcgctgcagcacacagcaccatttggctgtcaaatagcaacaaacccggtaagagcgatgaactgcgccgtagggaacatgcctatctccatcgacataccggacgcggcctttaccagggtcgtcgacgcgccatctttaacggacatgtcgtgtgaggtatcagcctgcacccattcctcagactttnggggcgtagccatcattaaatatgcagccagtaagaaaggcaagtgtgcagtgcactcgatgactaacgccgtcactattcgggaagctgaaatagaagtagaagggaactctcagttgcaaatctctttttcgacggccctagccagcgccgaatttcgcgtacaagtctgttctacacaagtacactgtgcagccgagtgccatccaccgaaagaccatatagtcaattacccggcgtcacacaccaccctcggggtccaagacatttccgctacggcgatgtcatgggtgcagaagatcacgggaggtgtgggactggttgtcgctgttgcagcactgatcctaatcgtggtnnnnnnnnnnnnnnnnnnnnnnnnn
>CHIKVM39_504 [Organism=Chikungunya virus][Host=Human][country=Mexico: Nuevo Leon][collection_date=27-Feb-2015]
nnnnnnnnnnnnnnnnnnnnnnnnnnnnnnnnnnnnnnnnnnnnnnnnnnnnnnnnnnnnnnnnnnnnnnnnnnnnnnnnnnnnnnnnnnnnnnnnnnnnnnnnnnnnnnnnnnnnnnnnnnnnnnnnnnnnnnnnnnnnnnnnnnnnnnnnnnnnnnnnnnnnnnnnnnnnnnnnnnnnnnnnnnnnnnnnnnnnnnnnnnnnnnnnnnnnnnnnnnnnnnnnnnnnnnnnnnnnnnnnnnnnnnnnnnnnnnnnnnnnnnnnnnnnnnnnnnnnnnnnnnnnnnnnnnnnnnnnnnnnnnnnnnnnnnnnnnnnnnnnnnnnnnnnnnnnnnnnnnnnnnnnnnnnnnnnnnnnnnnnnnnnnnnnnnnnnnnnnnnnnnnnnnnnnnnnnnnnnnnnnnnnnnnnnnnnnnnnnnnnnnnnnnnnnnnnnnnnnnnnnnnnnnnnnnnnnnnnnnntactgggtagggttcgacacaaccccgttcatgtacaacgctatggcgggtgcctacccctcatactcgacaaattgggcggatgagcaggtactgaaggctaagaacataggattatgttcaacagacctgacagaaggtagacgaggcaaattgtctatcatgagagggaaaaagctaaaaccgtgcgaccgtgtgctgttctcagtagggtcaacgctttacccggaaagccgcatgctacttaagagctggcacctaccatcggtgttccatctaaagggcaagcttagcttcacatgccgctgtgacacagtggtttcgtgtgagggctacgtcgttaagagaataacgatgagcccaggcctttatggaaaaaccacggggtatgcggtaacccaccacgcagacggattcttgatgtgcaagactaccgacacggtagacggtgaaagagtgtcattctcggtgtgcacgtacgtgccggcgaccatttgtgatcaaatgaccggcatccttgctacagaagtcacgccggaggatgcacagaagctgttnnnnnnnnnnnnnnnnnnnnnnnnnnnnnnnnnnnnnnnnnnnnnnnnnnnnnnnnnnnnnnnnnnnnnnnnnnnnnnnnnnnnnnnnnnnnnnnnnnnnnnnnnnnnnnnnnnnnnnnnnnnnnnnnnnnnnnnnnnnnnnnnnnnnnnnnnnnnnnnnnnnnnnnnnnnnnnnnnnnnnnnnnnnnnnnnnnnnnagcagaaaacacacacggtctacaagaggcctgatacccagtcaatccagaaggttcaggccgaattcgacagctttgtagtaccaggcctgtggtcgtccgggttgtcaatcccgttgaggactagaatcaagtggctgttacgcaaggtgccgaaagcagacctgatcccatatagcggaaatgcccaagaagcccaggatgctgaaaaagaagcagaggaagaacgagaagcagaactgactcatggggctctaccacccctacaggcagcacaggaagatgtccaggtcgaaatcgacgtggaacaacttgaggatagagctggtgctggaannnnnnnnnnnnnnnnnnnnnnnnnnnnnnnnnnnnnnnnnnnnnnnnnnnnnnnnnnnnnnnnnnnnnnnnnnnnnnnnnnnnnnnnnnnnnnnnnnnnnnnnnnnnnnnnnnnnnnnnnnnnnnnnnnnnnnnnnnnnnnnnnnnnnnnncatagcggacgagcagggaggtatgcggtcgaagcgtacgatggccgagtcctagtgccctcaggctatgcaatttcgcccgaagacttccagagtctaagcgaaagcgcaacgatggtgtacaacgaaagagagttcgtaaacagaaagttacaccacattgcgatgcacggaccagctctgaacactgacgaagagtcgtatgagcttgtgagggcagagaggacagaacacgagtacgtctacgacgtggaccagagaagatgctgcaagaaggaagaagctgcaggattggtactggtgggcgacttgactaatccgccctaccacgaattcgcatacgaagggctaaaaattcgccccgcttgtccatataaaattgcagtcataggagtcttcggggtaccaggatctggtaagtcagccattatcaagaacctagttaccaggcaagacctggtgactagcggaaagaaagaaaactgccaagaaatcagcaccgacgtgatgagacagagaggtctagaaatatctgcacgtacggttgattcgctgctcttgaatggatgcaatagaccagtcgacgtgttgtacgtagacgaggcgtttgcgtgccactctggaacgttacttgccttgatcgccttggtgagaccaagactgaaagttgtactttgtggtgacccgaagcagtgcggcttcttcaatatgatgcagatgaaagtcaactacaatcataacatctgcactcaagtgtaccacaaaagtatttccaggcggtgtacactgcctgtgactgccattgtgtcgtcgttgcattacgaaggcaaaatgcgcactacgaatgagtacaacatgccgattgtagtggacactacgggctcaacaaaacctgaccctggagacctcgtgttaacgtgcttcagagggtgggttaaacaactgcaaattgactatcgtggacacgaggtcatgacagcagccgcatcccaagggttaaccagaaaaggagtttacgcagttaggcaaaaagttaacgaaaacccactctatgcatcaacatcagagcacgtcaacgtactcctaacgcgtacggaaggtaaactggtatggaagacactctctggtgacccgtggataaagacgctgcagaacccaccgaaaggaaacttcaaggcaactattaaggagtgggaggtggagcacgcatcgataatggcgggcatctgcagtcaccaagtgacctttgacacgttccaaaacaaagccaacgtttgctgggctaagagcttggtccctatcctcgaaacagcggggataaaactaaatgataggcagtggtcccagataattcaagctttcaaagaagacaaagcatactcacccgaagtagccctgaatgaaatatgcacgcgcatgtatggggtggatctagacagcgggctattctctaaaccgttggtatctgtgtattacgcggataaccactgggataataggccgggaggaaagatgttcggattcaaccctgaggcagcgtccattctagaaagaaagtacccgtttacaaaaggaaagtggaacatcaacaagcagatctgcgtgactaccaggaggatagaagacttcaaccctaccaccaacattataccggccaacaggagactaccacactcattagtggccgaacaccgcccagtaaaaggggaaagaatggaatggctggttaacaagataaacggacatcatgtgctcctggttagcggctataaccttgcactgcctactaagagagtcacctgggtagcgccactaggtgtccgcggagcggactatacatacaacctagagctgggtctaccggcaacacttggtaggtatgacctagtggtcataaacatccacacaccttttcgcatacaccattaccaacagtgcgtagatcacgcaatgaaactgcaaatgctaggaggtgactcactgagactgctcaaaccgggtggctctctattgatcagagcatacggttacgcagatagaaccagtgaacgagtaatctgcgtactgggacgtaagtttagatcgtnnnnnnnnnnnnnnnnnnnnnnnnnnnnnnnnnnnnnnnnnnnnnnnnnnnnnnnnnnnnnnnnnnnnnnnnnnnnnnnnnnnnnnnnnnnnnnnnnnnnnnnnnnnnnnnnnnnnnnnnnnnnnnnnnnnnnnnnnnnnnnnnnnnnnnnnnnnnnnnnnnnnnnnnnnnnnnnnnnnnnnnnnnnnnnnnnnnnnnnnnnnnnnnnnnnnnnnnnnnnnnnnnnnnnnnnnnnnnnnnnnnnnnnnnnnnnnnnnnnnnnnnataaaaaatggccggagtcctttaaaaatagtgcaacaccagtaggaaccgcaaaaacagttatgtgcggtacatatccagtaatccatgccgtaggaccaaacttctcaaattacacggagtccgaaggggaccgggaattggcggctgcctatcgagaagtcgcaaaggaagtaactagactgggagtaaatagcgtagctatacctctcctctccacaggtgtatactcaggagggaaagacaggctaacccagtcactgaaccacctctttacagccatggactcgacggatgcagacgtggtcatctactgccgagacaaggaatgggagaagaaaatatctgaggccatacagatgcggacccaagtggagctgctggatgagcacatctccatagactgcgatgtcattcgcgtgcaccctgacagtagtttggcaggtagaaaaggatacagcaccacggaaggcgcactgtattcatatctagaagggacacgttttcaccagacggcagtggatgtggcagagatacatactatgtggccaaagcaaatagaggccaatgagcaagtctgcctatatgccctgggggaaagtattgagtcaatcaggcagaaatgcccggtggatgatgcagatgcatcatctcccccgaaaaccgtcccgtgcctttgccgttatgccatgactcctgaacgcgtcacccgacttcgcatgaaccatgtcacaaatataattgtgtgttcttcatttccccttccaaagtacaagatagaannnnnnnnnnnnnnnnnnnnnnnnnnnnnnnnnnnnnnnnnnnnnnnnnnnnnnnnnnnnnnnnnnnnnnnnnnnnnnnnnnnnnnnnnnnnnnnnnnnnnnnnnnnnnnnnnnnnnnnnnnnnnnnnnnnnnnnnnnnnnnnnnnnnnnnnnnnnnnnnnnnnnnnnnnnnnnnnnnnnnnnnnnnnnnnnnnnnnnnnnnnnnnnnnnnnnnnnnnnnnnnnnnnnnnnnnnnnnnnnnnnnnnnnnnnnnnnnnnnnnnnnnnnnnnnnnnnnnnnnnnnnnnnnnnnnnnnnnnnnnnnnnnnnnnnnnnnnnnnnnnnnnnnnnnnnnnnnnnnnnnnnnnnnnnnnnnnnnnnnnnnnnnnnnnnnnnnnnnnnnnnnnnnnnnnnnnnnnnnnnnnnnnnnnnnnnnnnnnnnnnnnnnnnnnnnnnnnnnnnnnnnnntcgggcaccgccaagtatcaccgtggaactgagccatccaccgatctccttcggagcaccaagcgagacgttccccatcacatttggggacttcaacgatggagaaatcgaaagcttgtcttctgagctactaactttcggagacttcctacccggtgaagtggatgatttgacagatagcgactggtccacgtgctcagacnnnnnnnnnnnnnnnnnnnnnnnnnnnnnnnnnnnnnnnnnnnnnnnnnnnnnnnnnnnnnnnnnnnnnnnnnnnnnnnnnnnnnnnnnnnnnnnnnnnnnnnnnnnnnnnnnnnnnnnnnnnnnnnnnnnnnnnnnnnnnnnnnnnnnnnnnnnnnnnnnnnnnnnnnnnnnnnnnnnnnnnnnnnnnnnnnnnnnnnnnnnnnnnnnnnnnnnnnnnnnnnnnnnnnnnnnnnnnnnnnnnnnnnnnnnnnnnnnnnnnnnnnnnnnnnnnnnnnnnnnnnnnnnnnnnnnnnnnnnnnnnnnnnnnnnnnnnnnnnnnnnnnnnnnnnnnnnnnnnnnnnnnnnnnnnnnnnnnnnnnnnnnnnnnnnnnnnnnnnnnaatcccgagtccgcagtggcagcatgtaatgagttcttagctagaaactacccaactgtttcatcataccaaatcaccgatgagtatgatgcatatctagacatggtggacgggtcggagagttgcttggaccgagcgacattcaatccgtcaaaacttaggagctacccgaaacaacatgcttatcacgcgccctctatcagaagcgctgtaccttccccattccagaacacactacagaatgtactggcagcagccacgaaaaggaactgcaacgtcacacagatgagggaattacccactttggactcagcagtattcaacgtggagtgttttaaaaaattcgcatgcaaccgagaatactgggaagaatttgctgccagccctatcaggataacgactgagaatctaacaacctatgtcactaaattaaaggggccaaaagcagcagcgttgcttgcaagaacccataatctgctgccgctgcaggatgtaccaatggataggttcacagtagatatgaaaagggacgtgaaggtaactcctggcacaaagcatacagaggaaaggcctaaggtgcaggttatacaggcggctgaacccttggcaacagcgtacctatgtggaattcacagagaattggttaggagattgaacgccgtcctcctacccaacgtgcatacactatttgacatgtctgccgaggacttcgatgccattatagccgcacactttaagccaggagacgccgttttagaaacggacatagcctcctttgataagagccaggatgattcacttgcgcttaccgccttaatgctgttagaagatttgggagtggatcactccttgttggacctgatagaggctgcttttggagagatttccagctgtcacctgccgacaggtacgcgcttcaagttcggcgctatgatgaaatccggtatgttcctaactctgttcgtcaacacattgttaaatatcaccatcgctagccgggtgttggaagatcgtctgacaaaatctgcatgcgcggccttcatcggcgacgacaacataatacatggtgtcgtctccgatgaattgatggcagccagatgcgctacttggatgaacatggaagtgaagatcatagatgcagttgtatcccagaaagctccctacttttgtggagggtttatactgcatgatactgtgacaggaacagcttgcagggtggcggacccgctaaaaaggttatttaaactgggcaaaccgttagcggcaggtgacgaacaagacgaagacagaaggcgggcgctggctgatgaagtaatcagatggcaacgaacagggctaatagatgagctggagaaagcggtgtactctaggtacgaagtgcagggtatatcagttgctgtaatgtccatggccacctttgcaagctccagatccaacttcgagaagctcagaggacccgtcataaccttgtacggcggtcctaaaatggagtttatcccaacccaaactttctacaataggaggtaccagcctcgaccttggactccgcgccctactatccaagtcatcagacccagaccgcgtccgcaaaggaaggccgggcaacttgcccagctgatctcagcagttaataaactgacaatgcgcgtggtacctcaacagaagccgcgcaagaatcggaagaataagaagcaaaagcaaaagcagcaggcgccacgaaacaatacgaatcaaaagaagcagccccccaaaaagaaaccggttcaaaagaaaaagaagccgggccgcagagagagaatgtgcatgaaaatcgaaaatgattgcatcttcgaagtcaagcatgaaggtaaggtaacaggttacgcgtgcttggtaggggacaaagtaatgaagccagcnnnnnnnnnnnnnnnnnnnnnnnnnnnnnnnnnnnnnnnnnnnnnnnnnnnnnnnnnnnnnnnnnnnnnnnnnnnnnnnnnnnnnnnnnnnnnnnnnnnnnnnnnnnnnnnnnnnnnnnnnnnnnnnnnnnnnnnnnnnnnnnnnnnnnnnnnnnnnnnnnnnnnnnnnnnnnnnnnnnnnnnnnnnnnnnnnnnnnnnnnnnnnnnnnnnnnnnnnnnnnnnnnnnnnnnnnnnnnnnnnnnnnnnnnnnngcgcgtggtggccatagtnttaggannnnnnnnnnnnnnnnnnnnnnnnnnnnnnnnnnnnnnnnnnnnnnnnnnnnnnnnnnnnnnnnnnnnnnnnnnnnnnnnnnnnnnnnnnnnnnnnnnnnnnnnnnnnnnnnnnnnnnnnnnnnnnnnnnnnnnnnnnnnnnnnnnnnnnnnnnnnnnnnnnnnnnnnnnnnnnnnnnnnnnnnnnnnnnnnnnnnnnnnnnnnnnnnaagacaatgtcatgagccccgggtactatcagctgctacaagcatccttaacatgttctccccgacgccagcggcgcagtattaaggaccacttcaatgtctataaagccacaagaccgtacctagctcactgtcccgactgtggagaagggcactcgtgccatagtcccgtagcgctagaacgcatcagaaacgaagcgacagacgggacgttgaaaatccaggtttccttgcaaatcggaataaagacggatgatagccatgattggaccaagctgcgttatnnnnnnnnnnnnnnnnnnnnnnnnnnnnnnnnnnnnnnnnnnnnnnnnnnnnnnnnnnnnnnnnnnnnnnnnnnnnnnnnnnnnnnnnnnnnnnnnnnnnnnnnnnnnnnnnnnnnnnnnnnnnnnnnnnnnnnnnnnnnnnnnnnnnnnnnnnnnnnnnnnnnnnnnnnnnnnnnnnnnnnnnntgaccctcctgtgataggccgggaaaaattccattcccgaccgcagcacggtagggaactaccttgcagcacgtacgcgcanagcaccgctgcaactgccgaggagatagaggtacacatgcccccagacaccccagatcgcacattaatgtcacaacagtccggcaatgtaaagatcacagtcaatagtcagacggtgcggtacaagtgcaattgtggtgactcaagtgaaggattaaccactacagataaagtgattaataactgcaaggtcgatcaatgccatgccgcggtcaccaatcacaaaaaatggcagtataattcccctctggtcccgcgtaacgctgaattcggggaccggaaaggaaaagttcacattccatttcctctggcaaatgtgacatgcagggtgcctaaagcaagaaaccccaccgtgacgtacggaaaaaaccaagtcatcatgttgctgtatcctgaccacccaacgctcctgtcctacaggaatatgggagaagaaccaaactatcaagaagagtgggtgacgcataagaaggagatcaggttaaccgtgccgactgaggggctcgaggtcacgtggggtaacaatgagccgtacaagtattggccgcagttatccacaaacggtacagcccacggccacccgcatgagataattctgtattattatgagctgtacccaactatgactgcggtagttttgtcagtggcctcgttcatactcctgtcgatggtgggtgtggcagtggggatgtgcatgtgtgcacgacgcagatgcatnncaccgtacgaactgncannaggagctnnnnnnnnnnnnnnnnnnnnnnnnnnnnnnnnnnnnnnnnnnnnnnnnnnnnnnnnnnnnnnnnnnnnnnnnnnnnnnnnnnnnnnnnnnnnnnnnnnnnnnnnnnnnnnnnnnnnnnnnnnnnnnnnnnnnnnnnnnnnnnnnnnnnnnnnnnnnnnnnnnnnnnnnnnnnnnnnnnnnnnnnnnnnnnnnnnnnnnnnnnnnnnnnnnnnnnnnnnnnnnnnnnnnnnnnnnnnnnnnnnnnnnnnnnnnnnnnnnnnnnnnnnnnnnnnnnnnnnnnnnnnnnnnnnnnnnnnnnnnnnnnnnnnnnnnnnnnnnnnnnnnnnnnnnnnnnnnnnnnnnnnnnnnnnnnnnnnnnnnnnnnnnnnnnnnnnnnnnnnnnnnnnnnnnnnnnnnnnnnnnnnnnnnnnnnnnnnnnnnnnnnnnnnnnnnnnnnnnnnnnnnnnnnnnnnnnnnnnnnnnnnnnnnnnnnnnnnnnnnnnnnnnnnnnnnnnnnnnnnnnnnnnnnnnnnnnnnnnnnnnnnnnnnnnnnnnnngcaattgagcgaagcacatgtggagaagtccgaatcatgcaaaacngaatttgcatcagcatacagggctcataccgcatccgcatcagctaagctccgcgtcctttaccaaggaaataatatcactgtggctgcttatgcaaacggcgaccatgccgtcacagttaaggacgctaaattcatagtggggccaatgtcttcagcctggacacctttcgacaataannnnnnnnnnnnnnnnnnnnnnnnnnnnnnnnnnnnnnnnnnnnnnnnnnnnnnnnnnnnnnnnnnnnnnnnnnnnnnnnnnnnnnnnnnnnnnnnnnnnnnnnnnnnnnnnnnnnnnnnnnnnnnnnnnnnnnnnnnnnnnnnnnnnnnnnnnnnnnnnnnnnnnnnnnnnnnnnnnnnnnnnnnnnnnnnnnnnnnnnnnnnnnnnnnnnnnnnnnngtcgctgcagcacacagcaccatttggctgtcaaatagcaacannnnnnnnnnnnnnnnnnnnnnnnnnnnnnnnnnnnnnnnnnnnnnnnnnnnnnnnnnnnnnnnnnnnnnnnnnnnnnnnnnnnnnnnnnnnnnnnnnnnnnnnnnnnnnnnnnnnnnnnnnnnnnnnnnnnnnnnnnnnnnnnnnnnngggcgtagccatcattaaatatgcagccagtaagaaaggcaagtgtgcagtgcactcgatgacnnnnnnnnnnnnnnnnnnnnnnnnnnnnnnnnnnnnnnnnnnnnnnnnnnnnnnnnnnnnnnnnnnnnnnnnnnnnnnnnnnnnnnnnnnnnnnnnnnnnnnnnnnnnnnnnnnnnnnnnnnnnnnnnnnnnnnnnnnnnnnnnnnnnnnnnnnnnnnnnnnnnnnnnnnnnnnnnnnnnnnnnnnnnnnnnnnnnnnnnnnnnnnnnnnnnnnnnnnnnnnnnnnntgcagaagatcacgggaggtgtgggactggttgtcgctgttgcagcactgatcctaatcgtggtnnnnnnnnnnnnnnnnnnnnnnnnn
>CHIKVM40_511 [Organism=Chikungunya virus][Host=Human][country=Mexico: Michoacan][collection_date=16-Feb-2015]
gcgtaccccatgtttgaggtggaacctaggcaggtcacatcaaatgaccatgctaatgctagagcgttctcgcatctagccataaaactaatagagcaggaaattgatcccgactcaaccatcctggatataggtagtgcgccagcaaggaggatgatnnnnnnnnnnnnnnnnnnnnnnnnnnnnnnnnnnnnnnnnnnnnnnnnnnnnnnnnnnnnnnnnnnnnnnnnnnnnnnnnnnnnnnnnnnnnnnnnnnnnnnnnnnnnnnnnnnnnnnnnnnnnnnnnnnnnnnnnnnnnnnnnnnnnnnnnnnnnnnnnnnnnnnnnnnnnnnnnnnnnnnnnnnnnnnnnnnnnnnnnnnnnnnnnnnnnnnnnnnnnnnnnnnnnnnnnnnnnnnnnnnnnnnnnnnnnnnnnnnnnnnnnnnnnnnnnnnnnnnnnnnnnnnnnnnnnnnnnnnnnnnnnnnnnnnnnnnnnnnnnnnnnnnnnnnnnnnnnnnnnnnnnnnnnnnnnnnnnnnnnnnnnnnnnnnnnnnnnnnnnnnnnnnnnnannnnctgaaggctaagaacataggattatgttcaacagacctgacagaaggtagacgaggcaaattgtctatcatgagagggaaaaagctaaaaccgtgcgaccgtgtgctgttctcagtagggtcaacgctttacccggaaagccgcatgctacttaagagctggcacctaccatcggtgttccatctaaagggcaagcttagcttcacatgccgctgtgacacagtggtttcgtgtgagggctacgtcgttaagagaataacgatgagcccaggcctttatggaaaacccacggggtatgcggtaacccaccacgcagacggattcttgatgtgcaagactaccgacacggtagacggtgaaagagtgtcattctcggtgtgcacgtannnnnnnnnnnnnnnnnnnnnnnnnnnnnnnnnnnnnnnngctacagaagtcacgccggaggatgcacagaagctgttggtggggctgaaccagagaatagtggttaacggcagaacgcaacggaacacgaacaccatgaagaactacctgcttcccgtggtcgcccaggccttcagtaagtgggcgaaggagtgccggaaggacatggaagatgagaagcttttgggggtcagagaaagaacactgacctgctgctgtctgtgggcatttaagaagcagaaaacacacacggtctacaagaggcctgatacccagtcaatccagaaggttcaggccgaattcgacagctttgtagtaccaggcctgtggtcgtccgggttgtcaatcccgttgaggactagaatcaagtggctgttacgcaaggtgccgaaagcagacctgatcccatatagcggaaatgcccaagaagcccaggatgctgaaaaagaagcagaggaagaacgagaagcagaactgactcatgaggctctaccacccctacaggcagcacaggaagatgtccaggtcgaaatcgacgtggaacaacttgaggatagagctggtgctggaannnnnnnnnnnnnnnnnnnnnnnnnnnnnnnnnnnnnnnnnnnnnnnnnnnnnnnnnnnnnnnnnnnnnnnnnnnnnnnnnnnnnnnnnnnnnnnnnnnnnnnnnnnnnnnnnnnnnnnnnnnnnnnnnnnnnnnnnnnnnnnnnnnnnnnncatagcggacgagcagggaggtatgcggtcgaagcgtacgatggccgagtcctagtgccctcaggctatgcaatttcgcccgaagacttccagagtctaagcgaaagcgcaacgatggtgtacaacgaaagagagttcgtaaacagaaagttacaccacattgcgatgcacggaccagctctgaacactgacgaagagtcgtatgagcttgtgagggcagagaggacagaacacgagtacgtctacgacgtggaccagagaagatgctgcaagaaggaagaagctgcaggattggtactggtgggcgacttgactaatccgccctaccacgaattcgcatacgaagggctaaaaattcgccccgcttgtccatataaaattgcagtcataggagtcttcggggtaccaggatctggtaagtcagccattatcaagaacctagttaccaggcaagacctggtgactagcggaaagaaagaaaactgccaagaaatcagcaccgacgtgatgagacagagaggtctagaaatatctgcacgtacggttgattcgctgctcttgaatggatgcaatagaccagtcgacgtgttgtacgtagacgaggcgtttgcgtgccactctggaacgttacttgccttgatcgccttggtgagaccaagactgaaagttgtactttgtggtgacccgaagcagtgcggcttcttcaatatgatgcagatgaaagtcaactacaatcataacatctgcactcaagtgtaccacaaaagtatttccaggcggtgtacactgcctgtgactgccattgtgtcgtcgttgcattacgaaggcaaaatgcgcactacgaatgagtacaacatgccgattgtagtggacactacgggctcaacaaaacctgaccctggagacctcgtgttaacgtgcttcagagggtgggttaaacaactgcaaattgactatcgtggacacgaggtcatgacagcagccgcatcccaagggttaaccagaaaaggagtttacgcagttaggcaaaaagttaacgaaaacccactctatgcatcaacatcagagcacgtcaacgtactcctaacgcgtacggaaggtaaactggtatggaagacactctctggtgacccgtggataaagacgctgcagaacccaccgaaaggaaacttcaaggcaactattaaggagtgggaggtggagcacgcatcgataatggcgggcatctgcagtcaccaagtgacctttgacacgttccaaaacaaagccaacgtttgctgggctaagagcttggtccctatcctcgaaacagcggggataaaactaaatgataggcagtggtcccagataattcaagctttcaaagaagacaaagcatactcacccgaagtagccctgaatgaaannnnnnnnnnnnnnnnnnnnnnnnnnnnnnnnnnnnnnnnnnnnnnnnnnnnnnnnnnnnnnnnnnnnnnnnnnnnnnnnnnnnnnnnnnnnnnnnnnnnnnnnnnnnnnnnnnnnnnnnnnnnnnnnnnnnnnnnnnnnnnnnnnnnnnnnnnnnnnnnnnnnnnnnnnnnnnnnnnnnnnnnnnnnnnnnnnnnnnnnnnnnnnnnnnngatagaagacttcaaccctaccaccaacattataccggccaacaggagactaccacactcattagtggccgaacaccgcccagtaaaaggggaaagaatggaatggctggttaacaagataaacggacatcatgtgctcctggttagcggctataaccttgcactgcctactaagagagtcacctgggtagcgccactaggtgtccgcggagcggactatacatacaacctagagctgggtctaccggcaacacttggtaggtatgnnnnnnnnnnnnnnnnnnnnnnnnnnnnnnnnnnnnnnnnnnnnnnnnnnnnnnnnnnnnnnnnnnnnnnnnnnnnnnnnnnnnnnnnnnnnnnnnnnnnnnnnnnnnnnnnnnnnnnnnnnnnnnnnnnnnnnnnngcntacggttacgcagatngnaccagtgaacgagtnatctgcgtactgngannnnagnntanntcnnnnnnnnnnnnnnnnnnnnnnnnnnnnnnnnnnnnnnnnnnnnnnnnnnnnnnnnnnnnnnnnnnnnnnnnnnnnnnnnnnnnnnnnnnnnnnnnnnnnnnnnnnnnnnnnnnnnnnnnnnnnnnnnnnnnnnnnnnnnnnnnnnnnnnnnnnnnnnnnnnnnnnnnnnnnnnnnnnnnnnnnnnnnnnnnnnnnnnnnnnnnnnnnnnnnnnnnnnnnnnnnnnnnnnnnnnnnnnnnnnnnnnnnnnnnnnnnnnnnnnnnnnataaaaaatggccggagtcctttaaaaatagtgcaacaccagtaggaaccgcaaaaacagttatgtgcggtacatatccagtaatccatgccgtaggaccaaacttctcaaattacacggagtccgaaggggaccgggaattggcggctgcctatcgagaagtcgcaaaggaagtaactagactgggagtaaatagcgtagctatacctctcctctccacaggtgtatactcaggagggaaagacaggctaacccagtcactgaaccacctctttacagccatggactcgacggatgcagacgtggtcatctactgccgagacaaggaatgggagaagaaaatatctgaggccatacagatgcggacccaagtggagctgctggatgagcacatctccatagactgcgatgtcattcgcgtgcaccctgacagtagtttggcaggtagaaaaggatacagcaccacggaaggcgcactgtattcatatctagaagggacacgttttcaccagacggcagtggatgtggcagagatacatactatgtggccaaagcaaatagaggccaatgagcaagtctgcctatatgccctgggggaaagtattgagtcaatcaggcagaaatgcccggtggatgatgcagatgcatcatctcccccgaaaaccgtcccgtgcctttgccgttatgccatgactcctgaacgcgtcacccgacttcgcatgaaccatgtcacaaatataattgtgtgttcttcatttccccttccaaagtacaagatagaannnnnnnnnnnnnnnnnnnnnnnnnnnnnnnnnnnnnnnnnnnnnnnnnnnnnnnnnnnnnnnnnnnnnnnnnnnnnnnnnnnnnnnnnnnnnnnnnnnnnnnnnnnnnnnnnnnnnnnnnnnnnnnnnnnnnnnnnnnnnnnnnnnnnnnnnnnnnnnnnnnnnnnnnnnnnnnnnnnnnnnnnnnnnnnnnnnnnnnnnnnnnnnnnnnnnnnnnnnnnnnnnnnnnnnnnnnnnnnnnnnnnnnnnnnnnnnnnnnnnnnnnnnnnnnnnnnnnnnnnnnnnnnnnnnnnnnnnnnnnnnnnnnnnnnnnnnnnnnnnnnnnnnnnnnnnnnnnnnnnnnnnnnnnnnnnnnnnnnnnnnnnnnnnnnnnnnnnnnnnnnnnnnnnnnnnnnnnnnnnnnnnnnnnnnnnnnnnnnnnnnnnnnnnnnnnnnnnnnnnnnnnntcgggcaccgccaagtatcaccgtggaactgagccatccaccgatctccttcggagcaccaagcgagacgttccccatcacatttggggacttcaacgatggagaaatcgaaagcttgtcttctgagctactaactttcggagacttcctacccggtgaagtggatgatttgacagatagcgactggtccacgtgctcagannnnnnnnnnnnnnnnnnnnnnnnnnnnnnnnnnnnnnnnnnnnnnnnnnnnnnnnnnnnnnnnnnnnnnnnnnnnnnnnnnnnnnnnnnnnnnnnnnnnnnnnnnnnnnnnnnnnnnnnnnnnnnnnnnnnnnnnnnnnnnnnnnnnnnnnnnnnnnnnnnnnnnnnnnnnnnnnnnnnnnnnnnnnnnnnnnnnnnnnnnnnnnnnnnnnnnnnnnnnnnnnnnnnnnnnnnnnnnnnnnnnnnnnnnnnnnnnnnnnnnnnnnnnnnnnnnnnnnnnnnnnnnnnnnnnnnnnnnnnnnnnnnnnnnnnnnnnnnnnnnnnnnnnnnnnnnnnnnnnnnnnnnnnnnnnnnnnnnnnnnnnnnnnnnnnnnnnnnnnnnaatcccgagtccgcagtggcagcatgtaatgagttcttagctagaaactacccaactgtttcatcataccaaatcaccgatgagtatgatgcatatctagacatggtggacgggtcggagagttgcttggaccgagcgacattcaatccgtcaaaacttaggagctacccgaaacaacatgcttatcacgcgccctctatcagaagcgctgtaccttccccattccagaacacactacagaatgtactggcagcagccacgaaaaggaactgcaacgtcacacagatgagggaattacccactttggactcagcagtattcaacgtggagtgttttaaaaaattcgcatgcaaccgagaatactgggaagaatttgctgccagccctatcaggataacgactgagaatctaacaacctatgtcactaaattaaaggggccaaaagcagcagcgttgcttgcaagaacccataatctgctgccgctgcaggatgtaccaatggataggttcacagtagatatgaaaagggacgtgaaggtaactcctggcacaaagcatacagaggaaaggcctaaggtgcaggttatacaggcggctgaacccttggcaacagcgtacctatgtggaattcacagagaattggttaggagattgaacgccgtcctcctacccaacgtgcatacactatttgacatgtctgccgaggacttcgatgccattatagccgcacactttaagccaggagacgccgttttagaaacggacatagcctcctttgataagagccaggatgattcacttgcgcttaccgccttaatgctgttagaagatttgggagtggatcactccttgttggacctgatagaggctgcttttggagagatttccagctgtcacctgccgacaggtacgcgcttcaagttcggcgctatgatgaaatccggtatgttcctaactctgttcgtcaacacattgttaaatatcaccatcgctagccgggtgttggaagatcgtctgacaaaatctgcatgcgcggccttcatcggcgacgacaacataatacatggtgtcgtctccgatgaattgatggcagccagatgcgctacttggatgaacatggaagtgaagatcatagatgcagttgtatcccagaaagctccctacttttgtggagggtttatactgcatgatactgtgacaggaacagcttgcagggtggcggacccgctaaaaaggttatttaaactgggcaaaccgttagcggcaggtgacgaacaagacgaagacagaaggcgggcgctggctgatgaagtaatcagatggcaacgaacagggctaatagatgagctggagaaagcggtgtactctaggtacgaagtgcagggtatatcagttgctgtaatgtccatggccacctttgcaagctccagatccaacttcgagaagctcagaggacccgtcataaccttgtacggcggtcctaaaatggagtttatcccaacccaaactttctacaataggaggtaccagcctcgaccttggactccgcgccctactatccaagtcatcagacccagaccgcgtccgcaaaggaaggccgggcaacttgcccagctgatctcagcagttaataaactgacaatgcgcgtggtacctcaacagaagccgcgcaagaatcggaagaataagaagcaaaagcaaaagcagcaggcgccacgaaacaatacgaatcaaaagaagcagccccccaaaaagaaaccggttcaaaagaaaaagaagccgggccgcagagagagaatgtgcatgaaaatcgaaaatgattgcatcttcgaagtcaagcatgaaggtaaggtaacaggttacgcgtgcttggtaggggacaaagtaatgaagccagcnnnnnnnnnnnnnnnnnnnnnnnnnnnnnnnnnnnnnnnnnnnnnnnnnnnnnnnnnnnnnnnnnnnnnnnnnnnnnnnnnnnnnnnnnnnnnnnnnnnnnnnnnnnnnnnnnnnnnnnnnnnnnnnnnnnnnnnnnnnnnnnnnnnnnnnnnnnnnnnnnnnnnnnnnnnnnnnnnnnnnnnnnnnnnnnnnnnnnnnnnnnnnnnnnnnnnnnnnnnnnnnnnnnnnnnnnnnnnnnnnnnnnnnnnnnngcgcgtggtggccatagttttaggaggagctaatgaaggagcccgtacagccctctcggtggtgacctggaacaaagacatcgtcacgaaaatcannnnnnnnnnnnnnnnnnnnnnnnnnnnnnnnnnnnnnnttatnnnnnnnnnnnnnnnnnnnannnnnnnnnnnnnnnnnnncccttgcacaccctgctgctacgaaaaagagccggagaaaaccttgcgcatgcttgaagacaatgtcatgagccccgggtactatcagctgctacaagcatccttaacatgttctccccgacgccagcggcgcagtattaaggaccacttcaatgtctataaagccacaagaccgtacctagctcactgtcccgactgtggagaagggcactcgtgccatagtcccgtagcgctagaacgcatcagaaacgaagcgacagacgggacgttgaaaatccaggtttccttgcaaatcggaataaagacggatgatagccatgattggaccaagctgcgttatnnnnnnnnnnnnnnnnnnnnnnnnnnnnnnnnnnnnnnnnnnnnnnnnagaacgtnngcacnntgcacgantactngnncnatnggacanntcantctnnnnngatgnncnnaannnnnnnnnntnncgnnngggttcactgnnnnnnnnnnnnnnnnnnnnnnnnnnnnnnnnnnnnnnnnnnntgaccctcctgtgataggccgggaaaaattccattcccgaccgcagcacggtagggaactaccttgcagcacgtacgcgcagagcaccgctgcaactgccgaggagatagaggtacacatgcccccagacaccccagatcgcacattaatgtcacaacagtccggcaatgtaaagatcacagtcaatagtcagacggtgcggtacaagtgcaattgtggtgactcaagtgaaggattaaccactacagataaagtgattaataactgcaaggtcgatcaatgccatgccgcggtcaccaatcacaaaaaatggcagtataattcccctctggtcccgcgtaatgctgaattcggggaccggaaaggaaaagttcacattccatttcctctggcaaatgtgacatgcagggtgcctaaagcaagaaaccccaccgtgacgtacggaaaaaaccaagtcatcatgttgctgtatcctgaccacccaacgctcctgtcctacaggaatatgggagaagaaccaaactatcaagaagagtgggtgacgcataagaaggagatcaggttaaccgtgccgactgaggggctcgaggtcacgtggggtaacaatgagccgtacaagtattggccgcagttatccacaaacggtacagcccacggccacccgcatgagataattctgtattattatgagctgtacccaactatgactgcggtagttttgtcagtggcctcgttcatactcctgtcgatggtgggtgtggcagtggggatgtgcatgtgtgcacgacgcagatgcattacaccgtacgaactgacaccaggagctnnnnnnnnnnnnnnnnnnnnnnnnnnnnnnnnnnnnnnnnnnnnnnnnnnnnnnnnnnnnnnnnnnnnnnnnnnnnnnnnnnnnnnnnnnnnnnnnnnnnnnnnnnnnnnnnnnnnnnnnnnnnnnnnnnnnnnnnnnnnnnnnnnnnnnnnnnnnnnnnnnnnnnnnnnnnnnnnnnnnnnnnnnnnnnnnnnnnnnnnnnnnnnnnnnnnnnnnnnnnnnnnnnnnnnnnnnnnnnnnnnnnnnnnnnnnnnnnnnnnnnnnnnnnnnnnnnnnnnnnnnnnnnnnnnnnnnnnnnnnnnnnnnnnnnnnnnnnnnnnnnnnnnnnnnnnnnnnnnnnnnnnnnnnnnnnnnnnnnnnnnnnnnnnnnnnnnnnnnnnnnnnnnnnnnnnnnnnnnnnnnnnnnnnnnnnnnnnnnnnnnnnnnnnnnnnnnnnnnnnnnnnnnnnnnnnnnnnnnnnnnnnnnnnnnnnnnnnnnnnnnnnnnnnnnnnnnnnnnnnnnnnnnnnnnnnnnnnnnnnnnnnnnnnnnnnnnnngcaattgagcgaagcacatgtggagaagtccgaatcatgcaaaacngaatttgcatcagcatacagggctcataccgcatccgcatcagctaagctccgcgtcctttaccaaggaaataatatcactgtggctgcttatgcaaacggcgaccatgccgtcacagttaaggacgctaaattcatagtggggccaatgtcttcagcctggacacctttcgacaataannnnnnnnnnnnnnnnnnnnnnnnnnnnnnnnnnnnnnnnnnnnnnnnnnnnnnnnnnnnnnnnnnnnnnnnnnnnnnnnnnnnnnnnnnnnnnnnnnnnnnnnnnnnnnnnnnnnnnnnnnnnnnnnnnnnnnnnnnnnnnnnnnnnnnnnnnnnnnnnnnnnnnnnnnnnnnnnnnnnnnnnnnnnnnnnnnnnnnnnnnnnnnnnnnnnnnnnnnngtcgctgcagcacacagcaccatttggctgtcaaatagcaacaaacccggtaagagcgatgaactgcgccgtagggaacatgcctatctnnnnnnnnnnnnnnnnnnnnnnnnnnnnnnnnnnnnnnnnnnnnccatctttaacggacatgtcgtgtgaggtatcagcctgcacccattcctcagactttgggggcgtagccatcattaaatatgcagccagtaagaaaggcaagtgtgcagtgcactcgatgacnnnnnnnnnnnnnnnnnnnnnnnnnnnnnnnnnnnnnnnnnnnnnnnnnnnnnnnnnnnnnnnnnnnnnnnnnnnnnnnnnnnnnnnnnnnnnnnnnnnnnnnnnnnnnnnnnnnnnnnnnnnnnnnnnnnnnnnnnnnnnnnnnnnnnnnnnnnnnnnnnnnnnnnnnnnnnnnnnnnncaccancctcggggtccaagacatttccgctacggcgatgtcatgggtgcagaagatcacgggaggtgtgggactggttgtcgctgttgcagcactgatcctaatcgtggtnnnnnnnnnnnnnnnnnnnnnnnnn
>CHIKVM41_698 [Organism=Chikungunya virus][Host=Human][country=Mexico: Veracruz][collection_date=9-Mar-2015]
gcgtaccccatgtttgaggtggaacctaggcaggtcacatcaaatgaccatgctaatgctagagcgttctcgcatctagccataaaactaatagagcaggaaattgatcccgactcaaccatcctggatataggtagtgcgccagcnaggaggangatnnnnnnnnnnnnnnnnnnnnnnnnnnnnnnnnnnnnnnnnnnnnnnnnnnnnnnnnnnnnnnnnnnnnnnnnnnnnnnnnnnnnnnnnnnnnnnnnnnnnnnnnnnnnnnnnnnnnnnnnnnnnnnnnnnnnnnnnnnnnnnnnnnnnnnnnnnnnnnnnnnnnnnnnnnnnnnnnnnnnnnnnnnnnnnnnnnnnnnnnnnnnnnnnnnnnnnnnnnnnnnnnnnnnnnnnnnnnnnnnnnnnnnnnnnnnnnnnnnnnnnnnnnnnnnnnnnnnnnnnnnnnnnnnnnnnnnnnnnnnnnnnnnnnnnnnnnnnnnnnnnnnnnnnnnnnnnnnnnnnnnnnnnnnnnnnnnnnnnnnnnnnnnnnnnnnnnnnnnnnnnnnnnnnnannnactgaaggctaagaacataggattatgttcaacagacctgacagaaggtagacgaggcaaattgtctatcatgagagggaaaaagctaaaaccgtgcgaccgtgtgctgttctcagtagggtcaacgctttacccggaaagccgcatgctacttaagagctggcacctaccatcggtgttccatctaaagggcaagcttagcttcacatgccgctgtgacacagtggtttcgtgtgagggctacgtcgttaagagaataacgatgagcccaggcctttatggaaaaaccacggggtatgcggtaacccaccacgcagacggattcttgatgtgcaagactaccgacacggtagacggtgaaagagtgtcattctcggtgtgcacgtacnnnnnnnnnnnnnnnnnnnnnnnnnnnnnnnnnnnnnnnnnnnnnnnnnnnnnnnnnnnnnnnnnnnnnnagcnnntngtngggntgaancnnanaatagtggttaacggcagaacgcaacggaacacgaacaccatgaagaannnnnnnnnnnnnnnnnnnnnnnnnnnnnnnnnnnnnnnnnnnnnnnnnnnnnnnnnnnnnnnnnnnnnnnnnnnnnnnnnnnnnnnnnnnnnnnnnnnnnnnnnnnnnnnnnnnnnnnnnnnnnnnnnnnagcagaaaacacacacggtctacaagaggcctgatacccagtcaatccagaaggttcaggccgaattcgacagctttgtagtaccaggcctgtggtcgtccgggttgtcaatcccgttgaggactagaatcaagtggctgttacgcaaggtgccgaaagcagacctgatcccatatagcggaaatgcccaagaagcccaggatgctgaaaaagaagcagaggaagaacgagaagcagaactgactcatgaggctctaccacccctacaggcagcacaggaagatgtccaggtcgaaatcgacgtggaacaacttgaggatagagctggtgctggaannnnnnnnnnnnnnnnnnnnnnnnnnnnnnnnnnnnnnnnnnnnnnnnnnnnnnnnnnnnnnnnnnnnnnnnnnnnnnnnnnnnnnnnnnnnnnnnnnnnnnnnnnnnnnnnnnnnnnnnnnnnnnnnnnnnnnnnnnnnnnnnnnnnnnnncatagcggacgagcagggaggtatgcggtcgaagcgtacgatggccgagtcctagtgccctcaggctatgcaatttcgcccgaagacttccagagtctaagcgaaagcgcaacgatggtgtacaacgaaagagagttcgtaaacagaaagttacaccacattgcgatgcacggaccagctctgaacactgacgaagagtcgtatgagcttgtgagggcagagaggacagaacacgagtacgtctacgacgtggaccagagaagatgctgcaagaaggaagaagctgcaggattggtactggtgggcgacttgactaatccgccctaccacgaattcgcatacgaagggctaaaaattcgccccgcttgtccatataaaattgcagtcataggagtcttcggggtaccaggatctggtaagtcagccattatcaagaacctagttaccaggcaagacctggtgactagcggaaagaaagaaaactgccaagaaatcagcaccgacgtgatgagacagagaggtctagaaatatctgcacgtacggttgattcactgctcttgaatggatgcaatagaccagtcgacgtgttgtacgtagacgaggcgtttgcgtgccactctggaacgttacttgccttgatcgccttggtgagaccaagactgaaagttgtactttgtggtgacccgaagcagtgcggcttcttcaatatgatgcagatgaaagtcaactacaatcataacatctgcactcaagtgtaccacaaaagtatttccaggcggtgtacactgcctgtgactgccattgtgtcgtcgttgcattacgaaggcaaaatgcgcactacgaatgagtacaacatgccgattgtagtggacactacgggctcaacaaaacctgaccctggagacctcgtgttaacgtgcttcagagggtgggttaaacaactgcaaattgactatcgtggacacgaggtcatgacagcagccgcatcccaagggttaaccagaaaaggagtttacgcagttaggcaaaaagttaacgaaaacccactctatgcatcaacatcagagcacgtcaacgtactcctaacgcgtacggaaggtaaactggtatggaagacactctctggtgacccgtggataaagacgctgcagaacccaccgaaaggaaacttcaaggcaactattaaggagtgggaggtggagcacgcatcgataatggcgggcatctgcagtcaccaagtgacctttgacacgttccaaaacaaagccaacgtttgctgggctaagagcttggtccctatcctcgaaacagcggggataaaactaaatgataggcagtggtcccagataattcaagctttcaaagaagacaaagcatactcacccgaagtagccctgaatgaaatatgcacgcgcatgtatggggtggatctagacagcgggctattctctaaaccgttggtatctgtgtattacgcggataaccactgggataataggccgggaggaaagatgttcggattcaaccctgaggcagcgtccattctagaaagaaagtacccgtttacaaaaggaaagtggaacatcaacaagcagatctgcgtgactaccaggaggatagaagacttcaaccctaccaccaacattataccggccaacaggagactaccacactcattagtggccgaacaccgcccagtaaaaggggaaagaatggaatggctggttaacaagataaacggacatcatgtgctcctggttagcggctataaccttgcactgcctactaagagagtcacctgggtagcgccactaggtgtccgcggagcggactatacatacaacctagagctgggtctaccggcaacacttggtaggtatgacctagtggtcataaacattcatacaccttttcgcatacaccattaccaacagtgcgtagatcacgcaatgaaactgcaaatgctaggaggtgactcactgagactgctcaaaccgggtggctctctattgatcagagcatacggttacgcagatagaaccagtgaacgagtaatctgcgtactgggacgtaagtttagatcgtncagagcattgaaaccaccatgtatcaccagtaatactgagatgttcttcctatttagcagttttgacaatggcagaaggaattttacaacgcatgttatgaacnatcaacngaangcngccnnngnaggnnannncacccgagnnggnngnnnnncannnnnnnnnnnnnnnnnnanggannnnnnnnnnnnnnnnnnnnnnnnnnnnnnnnnnnnnnnnnnnnnnnnnnnnnnnnnnnnnnnnnnnnnnnnnnnnnnnnnnnataaaaaatggccggagtcctttaaaaatagtgcaacaccagtaggaaccgcaaaaacagttatgtgcggtacatatccagtaatccatgccgtaggaccaaacttctcaaattacacggagtccgaaggggaccgggaattggcggctgcctatcgagaagtcgcaaaggaagtaactagactgggagtaaatagcgtagctatacctctcctctccacaggtgtatactcaggagggaaagacaggctaacccagtcactgaaccacctctttacagccatggactcgacggatgcagacgtggtcatctactgccgagacaaggaatgggagaagaaaatatctgaggccatacagatgcggacccaagtggagctgctggatgagcacatctccatagactgcgatgtcattcgcgtgcaccctgacagtagtttggcaggtagaaaaggatacagcaccacggaaggcgcactgtattcatatctagaagggacacgttttcaccagacggcagtggatgtggcagagatacatactatgtggccaaagcaaatagaggccaatgagcaagtctgcctatatgccctgggggaaagtattgagtcaatcaggcagaaatgcccggtggatgatgcagatgcatcatctcccccgaaaaccgtcccgtgcctttgccgttatgccatgactcctgaacgcgtcacccgacttcgcatgaaccatgtcacaaatataattgtgtgttcttcatttccccttccaaagtacaagatagaannnnnnnnnnnnnnnnnnnnnnnnnnnnnnnnnnnnnnnnnnnnnnnnnnnnnnnnnnnnnnnnnnnnnnnnnnnnnnnnnnnnnnnnnnnnnnnnnnnnnnnnnnnnnnnnnnnnnnnnnnnnnnnnnnnnnnnnnnnnnnnnnnnnnnnnnnnnnnnnnnnnnnnnnnnnnnnnnnnnnnnnnnnnnnnnnnnnnnnnnnnnnnnnnnnnnnnnnnnnnnnnnnnnnnnnnnnnnnnnnnnnnnnnnnnnnnnnnnnnnnnnnnnnnnnnnnnnnnnnnnnnnnnnnnnnnnnnnnnnnnaagaaggagagggagaaacctgaccgtgatatgtgacgagagagaanggaatataacacccatggctagcgtccgattctttnnnnnnnnnnnnnnnnnnnnnnnnnnnnnnnnnnnnnnnnnnnnnnnnnnnnnnnnnnnnnntcgggcaccgccaagtatcaccgtggaactgagccatccaccgatctccttcggagcaccaagcgagacgttccccatcacatttggggacttcaacgatggagaaatcgaaagcttgtcttctgagctactaactttcggagacttcctacccggtgaagtggatgatttgacagatagcgactggtccacgtgctcagannnnnnnnnnnnnnnnnnnnnnnnnnnnnnnnnnnnnnnnnnnnnnnnnnnnnnnnnnnnnnnnnnnnnnnnnnnnnnnnnnnnnnnnnnnnnnnnnnnnnnnnnnnnnnnnnnnnnnnnnnnnnnnnnnnnnnnnnnnnnnnnnnnnnnnnnnnnnnnnnnnnnnnnnnnnnnnnnnnnnnnnnnnnnnnnnnnnnnnnnnnnnnnnnnnnnnnnnnnnnnnnnnnnnnnnnnnnnnnnnnnnnnnnnnnnnnnnnnnnnnnnnnnnnnnnnnnnnnnnnnnnnnnnnnnnnnnnnnnnnnnnnnnnnnnnnnnnnnnnnnnnnnnnnnnnnnnnnnnnnnnnnnnnnnnnnnnnnnnnnnnnnnnnnnnnnnnnnnnnnnaatcccgagtccgcagtggcagcatgtaatgagttcttagctagaaactacccaactgtttcatcataccaaatcaccgatgagtatgatgcatatctagacatggtggacgggtcggagagttgcttggaccgagcgacattcaatccgtcaaaacttaggagctacccgaaacaacatgcttatcacgcgccctctatcagaagcgctgtaccttccccattccagaacacactacagaatgtactggcagcagccacgaaaaggaactgcaacgtcacacagatgagggaattacccactttggactcagcagtattcaacgtggagtgttttaaaaaattcgcatgcaaccgagaatactgggaagaatttgctgccagccctatcaggataacgactgagaatctaacaacctatgtcactaaattaaaggggccaaaagcagcagcgttgcttgcaagaacccataatctgctgccgctgcaggatgtaccaatggataggttcacagtagatatgaaaagggacgtgaaggtaactcctggcacaaagcatacagaggaaaggcctaaggtgcaggttatacaggcggctgaacccttggcaacagcgtacctatgtggaattcacagagaattggttaggagattgaacgccgtcctcctacccaacgtgcatacactatttgacatgtctgccgaggacttcgatgccattatagccgcacactttaagccaggagacgccgttttagaaacggacatagcctcctttgataagagccaggatgattcacttgcgcttaccgccttaatgctgttagaagatttgggagtggatcactccttgttggacctgatagaggctgcttttggagagatttccagctgtcacctgccgacaggtacgcgcttcaagttcggcgctatgatgaaatccggtatgttcctaactctgttcgtcaacacattgttaaatatcaccatcgctagccgggtgttggaagatcgtctgacaaaatctgcatgcgcggccttcatcggcgacgacaacataatacatggtgtcgtctccgatgaattgatggcagccagatgcgctacttggatgaacatggaagtgaagatcatagatgcagttgtatcccagaaagctccctacttttgtggagggtttatactgcatgatactgtgacaggaacagcttgcagggtggcggacccgctaaaaaggttatttaaactgggcaaaccgttagcggcaggtgacgaacaagacgaagacagaaggcgggcgctggctgatgaagtaatcagatggcaacgaacagggctaatagatgagctggagaaagcggtgtactctaggtacgaagtgcagggtatatcagttgctgtaatgtccatggccacctttgcaagctccagatccaacttcgagaagctcagaggacccgtcataaccttgtacggcggtcctaaaatggagtttatcccaacccaaactttctacaataggaggtaccagcctcgaccttggactccgcgccctactatccaagtcatcagacccagaccgcgtccgcaaaggaaggccgggcaacttgcccagctgatctcagcagttaataaactgacaatgcgcgtggtacctcaacagaagccgcgcaagaatcggaagaataagaagcaaaagcaaaagcagcaggcgccacgaaacaatacgaatcaaaagaagcagccccccaaaaagaaaccggttcaaaagaaaaagaagccgggccgcagagagagaatgtgcatgaaaatcgaaaatgattgcatcttcgaagtcaagcatgaaggtaaggtaacaggttacgcgtgcttggtaggggacaaagtaatgaagccagcnnnnnnnnnnnnnnnnnnnnnnnnnnnnnnnnnnnnnnnnnnnnnnnnnnnnnnnnnnnnnnnnnnnnnnnnnnnnnnnnnnnnnnnnnnnnnnnnnnnnnnnnnnnnnnnnnnnnnnnnnnnnnnnnnnnnnnnnnnnnnnnnnnnnnnnnnnnnnnnnnnnnnnnnnnnnnnnnnnnnnnnnnnnnnnnnnnnnnnnnnnnnnnnnnnnnnnnnnnnnnnnnnnnnnnnnnnnnnnnnnnnnnnnnnnnngcgcgtggtggccatagttttaggannnnnnnnnnnnnnnnnnnnnnnnnnnnnnnnnnnnnnnnnnnnnnnnnnnnnnnnnnnnnnnnnnnnnnnnnnnnnnnnnnnnnnnnnnnnnnnnnnnnnnnnnnnnnnnnnnnnnnnnnnnnnnnnnnnnnnnnnnnnnnnnnnnnnnnnnnnnnnnnnnnnnnnnnnnnnnnnnnnnnnnnnnnnnnnnnnnnnnnnnnnnnnnnaagacaatgtcatgagccccgggtactatcagctgctacaagcatccttaacatgttctccccgacgccagcggcgcagtattaaggaccacttcaatgtctataaagccacaagaccgtacctagctcactgtcccgactgtggagaagggcactcgtgccatagtcccgtagcgctagaacgcatcagaaacgaagcgacagacgggacgttgaaaatccaggtttccttgcaaatcggaataaagacggatgatagccatgattggaccaagctgcgttatnnnnnnnnnnnnnnnnnnnnnnnnnnnnnnnnnnnnnnnnnnnttgnaagancgtcannaccgtgcacgattactggaacaatgggacacttcattctggcccgatgtccgaaaggagaaactctgacggtggggttcactgacggtaggaagatcagtcactcatgtacgcacccatttcaccatgaccctcctgtgataggccgggaaaaattccattcccgaccgcagcacggtagggaactaccttgcagcacgtacgcgcagagcaccgctgcaactgccgaggagatagaggtacacatgcccccagacaccccagatcgcacattaatgtcacaacagtccggcaatgtaaagatcacagtcaatagtcagacggtgcggtacaagtgcaattgtggtgactcaagtgaaggattaaccactacagataaagtgattaataactgcaaggtcgatcaatgccatgccgcggtcaccaatcacaaaaaatggcagtataattcccctctggtcccgcgtaatgctgaattcggggaccggaaaggaaaagttcacattccatttcctctggcaaatgtgacatgcagggtgcctaaagcaagaaaccccaccgtgacgtacggaaaaaaccaagtcatcatgttgctgtatcctgaccacccaacgctcctgtcctacaggaatatgggagaagaaccaaactatcaagaagagtgggtgacgcataagaaggagatcaggttaaccgtgccgactgaggggctcgaggtcacgtggggtaacaatgagccgtacaagtattggccgcagttatccacaaacggtacagcccacggccacccgcatgagataattctgtattattatgagctgtacccaactatgactgcggtagttttgtcagtggcctcgttcatactcctgtcgatggtgggtgtggcagtggggatgtgcatgtgtgcacgacgcagatgcattacaccgtacgaactgacaccaggagctnnnnnnnnnnnnnnnnnnnnnnnnnnnnnnnnnnnnnnnnnnnnnnnnnnnnnnnnnnnnnnnnnnnnnnnnnnnnnnnnnnnnnnnnnnnnnnnnnnnnnnnnnnnnnnnnnnnnnnnnnnnnnnnnnnnnnnnnnnnnnnnnnnnnnnnnnnnnnnnnnnnnnnnnnnnnnnnnnnnnnnnnnnnnnnnnnnnnnnnnnnnnnnnnnnnnnnnnnnnnnnnnnnnnnnnnnnnnnnnnnnnnnnnnnnnnnnnnnnnnnnnnnnnnnnnnnnnnnnnnnnnnnnnnnnnnnnnnnnnnnnnnnnnnnnnnnnnnnnnnnnnnnnnnnnnnnnnnnnnnnnnnnnnnnnnnnnnnnnnnnnnnnnnnnnnnnnnnnnnnnnnnnnnnnnnnnnnnnnnnnnnnnnnnnnnnnnnnnnnnnnnnnnnnnnnnnnnnnnnnnnnnnnnnnnnnnnnnnnnnnnnnnnnnnnnnnnnnnnnnnnnnnnnnnnnnnnnnnnnnnnnnnnnnnnnnnnnnnnnnnnnnnnnnnnnnnnnngcaattgagcgaagcacatgtggagaagtccgaatcatgcaaaacngaatttgcatcagcatacagggctcataccgcatccgcatcagctaagctccgcgtcctttaccaaggaaataatatcactgtggctgcttatgcaaacggcgaccatgccgtcacagttaaggacgctaaattcatagtggggccaatgtcttcagcctggacacctttcgacaataannnnnnnnnnnnnnnnnnnnnnnnnnnnnnnnnnnnnnnnnnnnnnnnnnnnnnnnnnnnnnnnnnnnnnnnnnnnnnnnnnnnnnnnnnnnnnnnnnnnnnnnnnnnnnnnnnnnnnnnnnnnnnnnnnnnnnnnnnnnnnnnnnnnnnnnnnnnnnnnnnnnnnnnnnnnnnnnnnnnnnnnnnnnnnnnnnnnnnnnnnnnnnnnnnnnnnnnnnngtcgctgcagcacacagcaccatttggctgtcaaatagcaacannnnnnnnnnnnnnnnnnnnnnnnnnnnnnnnnnnnnnnnnnnnnnnnnnnnnnnnnnnnnnnnnnnnnnnnnnnnnnnnnnnnnnnnnnnnnnnnnnnnnnnnnnnnnnnnnnnnnnnnnnnnnnnnnnnnnnnnnnnnnnnnnnnnngggcgtagccatcattaaatatgcagccagtaagaaaggcaagtgtgcagtgcactcgatgacnnnnnnnnnnnnnnnnnnnnnnnnnnnnnnnnnnnnnnnnnnnnnnnnnnnnnnnnnnnnnnnnnnnnnnnnnnnnnnnnnnnnnnnnnnnnnnnnnnnnnnnnnnnnnnnnnnnnnnnnnnnnnnnnnnnnnnnnnnnnnnnnnnnnnnnnnnnnnnnnnnnnnnnnnnnnnnnnnnnnnnnnnnnnnnnnnnnnnnnnncanttncgnnacggcgatgtcatgggtgcagaagatcacgggaggtgtgggactggttgtcgctgttgcagcactgatcctaatcgtggtnnnnnnnnnnnnnnnnnnnnnnnnn
>CHIKVM42_809 [Organism=Chikungunya virus][Host=Human][country=Mexico: Jalisco][collection_date=16-Mar-2015]
nnnnnnnnnnnnnnnnnnnnnnnnnnnnnnnnnnnnnnnnnnnnnnnnnnnnnnnnnnnnnnnnnnnnnnnnnnnnnnnnnnnnnnnnnnnnnnnnnnnnnnnnnnnnnnnnnnnnnnnnnnnnnnnnnnnnnnnnnnnnnnnnnnnnnnnnnnnnnnnnnnnnnnnnnnnnnnnnnnnnnnnnnnnnnnnnnnnnnnnnnnnnnnnnnnnnnnnnnnnnnnnnnnnnnnnnnnnnnnnnnnnnnnnnnnnnnnnnnnnnnnnnnnnnnnnnnnnnnnnnnnnnnnnnnnnnnnnnnnnnnnnnnnnnnnnnnnnnnnnnnnnnnnnnnnnnnnnnnnnnnnnnnnnnnnnnnnnnnnnnnnnnnnnnnnnnnnnnnnnnnnnnnnnnnnnnnnnnnnnnnnnnnnnnnnnnnnnnnnnnnnnnnnnnnnnnnnnnnnnnnnnnnnnnnnnnnnnnnnnnnnnnnnnnnnnnnnnnnnnnnnnnnnnnnnnnnnnnnnnnnnnnnnnnnnnnnnnnnnnnnnnnnnnnnnnnnnnnnnnnnnnnnnnannnnctgaaggctaagaacataggattatgttcaacagacctgacagaaggtagacgaggcaaattgtctatcatgagagggaaaaagctaaaaccgtgcgaccgtgtgctgttctcagtagggtcaacgctttacccggaaagccgcatgctacttaagagctggcacctaccatcggtgttccatctaaagggcaagcttagcttcacatgccgctgtgacacagtggtttcgtgtgagggctacgtcgttaagagaataacgatgagcccaggcctttatggaaaaaccacggggtatgcggtaacccaccacgcagacggattcttgatgtgcaagactaccgacacggtagacggtgaaagagtgtcattctcggtgtgcacgtannnnnnnnnnnnnnnnnnnnnnnnnnnnnnnnnnnnnnnngctacagaagtcacgccggaggatgcacagaagctgttnnnnnnnnnnnnnnnnnnnnnnnnnnnnnnnnnnnnnnnnnnnnnnnnnnnnnnnnnnnnnnnnnnnnnnnnnnnnnnnnnnnnnnnnnnnnnnnnnnnnnnnnnnnnnnnnnnnnnnnnnnnnnnnnnnnnnnnnnnnnnnnnnnnnnnnnnnnnnnnnnnnnnnnnnnnnnnnnnnnnnnnnnnnnnnnnnnnnnagcagaaaacacacacggtctacaagaggcctgatacccagtcaatccagaaggttcaggccgaattcgacagctttgtagtaccaggcctgtggtcgtccgggttgtcaatcccgttgaggactagaatcaagtggctgttacgcaaggtgccgaaagcagacctaatcccatatagcggaaatgcccaagaagcccaggatgctgaaaaagaagcagaggaagaacgagaagcagaactgactcatgaggctctaccacccctacaggcagcacaggaagatgtccaggtcgaaatcgacgtggaacaacttgaggatagagctggtgctggaannnnnnnnnnnnnnnnnnnnnnnnnnnnnnnnnnnnnnnnnnnnnnnnnnnnnnnnnnnnnnnnnnnnnnnnnnnnnnnnnnnnnnnnnnnnnnnnnnnnnnnnnnnnnnnnnnnnnnnnnnnnnnnnnnnnnnnnnnnnnnnnnnnnnnnncatagcggacgagcagggaggtatgcggtcgaagcgtacgatggccgagtcctagtgccctcaggctatgcaatttcgcccgaagacttccagagtctaagcgaaagcgcaacgatggtgtacaacgaaagagagttcgtaaacagaaagttacaccacattgcgatgcacggaccagctctgaacactgacgaagagtcgtatgagcttgtgagggcagagaggacagaacacgagtatgtctacgacgtggaccagagaagatgctgcaagaaggaagaagctgcaggattggtactggtgggcgacttgactaatccgccctaccacgaattcgcatacgaagggctaaaaattcgccccgcttgtccatataaaattgcagtcataggagtcttcggggtaccaggatctggtaagtcagccattatcaagaacctagttaccaggcaagacctggtgactagcggaaagaaagaaaactgccaagaaatcagcaccgacgtgatgagacagagaggtctagaaatatctgcacgtacggttgattcgctgctcttgaatggatgcaatagaccagtcgacgtgttgtacgtagacgaggcgtttgcgtgccactctggaacgttacttgccttgatcgccttggtgagaccaagactgaaagttgtactttgtggtgacccgaagcagtgcggcttcttcaatatgatgcagatgaaagtcaactacaatcataacatctgcactcaagtgtaccacaaaagtatttccaggcggtgtacactgcctgtgactgccattgtgtcgtcgttgcattacgaaggcaaaatgcgcactacgaatgagtacaacatgccgattgtagtggacactacgggctcaacaaaacctgaccctggagacctcgtgttaacgtgcttcagagggtgggttaaacaactgcaaattgactatcgtggacacgaggtcatgacagcagccgcatcccaagggttaaccagaaaaggagtttacgcagttaggcaaaaagttaacgaaaacccactctatgcatcaacatcagagcacgtcaacgtactcctaacgcgtacggaaggtaaactggtatggaagacactctctggtgacccgtggataaagacgctgcagaacccaccgaaaggaaacttcaaggcaactattaaggagtgggaggtggagcacgcatcgataatggcgggcatctgcagtcaccaagtgacctttgacacgttccaaaacaaagccaacgtttgctgggctaagagcttggtccctatcctcgaaacagcggggataaaactaaatgataggcagtggtcccagataattcaagctttcaaagaagacaaagcatactcacccgaagtagccctgaatgaaatatgcacgcgcatgtatggggtggatctagacagcgggctattctctaaaccgttggtatctgtgtattacgcggataaccactgggataataggccgggaggaaagatgttcggattcaaccctgaggcagcgtccattctagaaagaaagtacccgtttacaaaaggaaagtggaacatcaacaagcagatctgcgtgactaccaggaggatagaagacttcaaccctaccaccaacattataccggccaacaggagactaccacactcattagtggccgaacaccgcccagtaaaaggggaaagaatggaatggctggttaacaagataaacggacatcatgtgctcctggttagcggctataaccttgcactgcctactaagagagtcacctgggtagcgccactaggtgtccgcggagcggactatacatacaacctagagctgggtctaccggcaacacttggtaggtatgacctagtggtcataaacatccacacaccttttcgcatacaccattaccaacagtgcgtagatcacgcaatgaaactgcaaatgctaggaggtgactcactgagactgctcaaaccgggtggctctctattgatcagagcatacggttacgcagatagaaccagtgaacgagtaatctgcgtactgggacgtaagtttagatcgtccagagcattgaaaccaccatgtatcaccagtaatactgagatgttcttcctatttagcagttttgacaatggcagaaggaattttacaacgcatgttatgaacaatcaactgaacgcagcctttgtaggacaggccacnngagcaggatgtgcaccatcgtaccgggtaaagcgcatggacatcgcgaagaacgatgaagagtgcgtggtcaacgccgccaaccctcgcgggttaccgggtgacggtgtttgcaaggcagtatataaaaaatggccggagtcctttaaaaatagtgcaacaccagtaggaaccgcaaaaacagttatgtgcggtacatatccagtaatccatgccgtaggaccaaacttctcaaattacacggagtccgaaggggaccgggaattggcggctgcctatcgagaagtcgcaaaggaagtaactagactgggagtaaatagcgtagctatacctctcctctccacaggtgtatactcaggagggaaagacaggctaacccagtcactgaaccacctctttacagccatggactcgacggatgcagacgtggtcatctactgccgagacaaggaatgggagaagaaaatatctgaggccatacagatgcggacccaagtggagctgctggatgagcacatctccatagactgcgatgtcattcgcgtgcaccctgacagtagtttggcaggtagaaaaggatacagcaccacggaaggcgcactgtattcatatctagaagggacacgttttcaccagacggcagtggatgtggcagagatacatactatgtggccaaagcaaatagaggccaatgagcaagtctgcctatatgccctgggggaaagtattgagtcaatcaggcagaaatgcccggtggatgatgcagatgcatcatctnccccgaaaaccgtcccgtgcctttgccgttatgccatgactcctgaacnnnnnnnnnnnnnnnnnnnnnnnnnnnnnncaaatataattgtgtgttcttcatttccccttccaaagtacaagatagaannnnnnnnnnnnnnnnnnnnnnnnnnnnnnnnnnnnnnnnnnnnnnnnnnnnnnnnnnnnnnnnnnnnnnnnnnnnnnnnnnnnnnnnnnnnnnnnnnnnnnnnnnnnnnnnnnnnnnnnnnnnnnnnnnnnnnnnnnnnnnnnnnnnnnnnnnnnnnnnnnnnnnnnnnnnnnnnnnnnnnnnnnnnnnnnnnnnnnnnnnnnnnnnnnnnnnnnnnnnnnnnnnnnnnnnnnnnnnnnnnnnnnnnnnnnnnnnnnnnnnnnnnnnnnnnnnnnnnnnnnnnnnnnnnnnnnnnnnnnnnnnnnnnnnnnnnnnnnnnnnnnnnnnnnnnnnnnnnnnnnnnnnnnnnnnnnnnnnnnnnnnnnnnnnnnnnnnnnnnnnnnnnnnnnnnnnnnnnnnnnnnnnnnnnnnnnnnnnnnnnnnnnnnnnnnnnnnnnnnnnnnnntcgggcaccgccaagtatcaccgtggaattgagccatccaccgatctccttcggagcaccaagcgagacgttccccatcacatttggggacttcaacgatggagaaatcgaaagcttgtcttctgagctactaactttcggagacttcctacccggtgaagtggatgatttgacagatagcgactggtccacgtgctcagacnnnnnnnnnnnnnnnnnnnnnnnnnnnnnnnnnnnnnnnnnnnnnnnnnnnnnnnnnnnnnnnnnnnnnnnnnnnnnnnnnnnnnnnnnnnnnnnnnnnnnnnnnnnnnnnnnnnnnnnnnnnnnnnnnnnnnnnnnnnnnnnnnnnnnnnnnnnnnnnnnnnnnnnnnnnnnnnnnnnnnnnnnnnnnnnnnnnnnnnnnnnnnnnnnnnnnnnnnnnnnnnnnnnnnnnnnnnnnnnnnnnnnnnnnnnnnnnnnnnnnnnnnnnnnnnnnnnnnnnnnnnnnnnnnnnnnnnnnnnnnnnnnnnnnnnnnnnnnnnnnnnnnnnnnnnnnnnnnnnnnnnnnnnnnnnnnnnnnnnnnnnnnnnnnnnnnnnnnnnnnaatcccgagtccgcagtggcagcatgtaatgagttcttagctagaaactacccaactgtttcatcataccaaatcaccgatgagtatgatgcatatctagacatggtggacgggtcggagagttgcttggaccgagcgacattcaatccgtcaaaacttaggagctacccgaaacaacatgcttatcacgcgccctctatcagaagcgctgtaccttccccattccagaacacactacagaatgtactggcagcagccacgaaaaggaactgcaacgtcacacagatgagggaattacccactttggactcagcagtattcaacgtggagtgttttaaaaaattcgcatgcaaccgagaatactgggaagaatttgctgccagccctatcaggataacgactgagaatctaacaacctatgtcactaaattaaaggggccaaaagcagcagcgttgcttgcaagaacccataatctgctgccgctgcaggatgtaccaatggataggttcacagtagatatgaaaagggacgtgaaggtaactcctggcacaaagcatacagaggaaaggcctaaggtgcaggttatacaggcggctgaacccttggcaacagcgtacctatgtggaattcacagagaattggttaggagattgaacgccgtcctcctacccaacgtgcatacactatttgacatgtctgccgaggacttcgatgccattatagccgcacactttaagccaggagacgccgttttagaaacggacatagcctcctttgataagagccaggatgattcacttgcgcttaccgccttaatgctgttagaagatttgggagtggatcactccttgttggacctgatagaggctgcttttggagagatttccagctgtcacctgccgacaggtacgcgcttcaagttcggcgctatgatgaaatccggtatgttcctaactctgttcgtcaacacattgttaaatatcaccatcgctagccgggtgttggaagatcgtctgacaaaatctgcatgcgcggccttcatcggcgacgacaacataatacatggtgtcgtctccgatgaattgatggcagccagatgcgctacttggatgaacatggaagtgaagatcatagatgcagttgtatcccagaaagctccctacttttgtggagggtttatactgcatgatactgtgacaggaacagcttgcagggtggcggacccgctaaaaaggttatttaaactgggcaaaccgttagcggcaggtgacgaacaagacgaagacagaaggcgggcgctggctgatgaagtaatcagatggcaacgaacagggctaatagatgagctggagaaagcggtgtactctaggtacgaagtgcagggtatatcagttgctgtaatgtccatggccacctttgcaagctccagatccaacttcgagaagctcagaggacccgtcataaccttgtacggcggtcctaaaatggagtttatcccaacccaaactttctacaataggaggtaccagcctcgaccttggactccgcgccctactatccaagtcatcagacccagaccgcgtccgcaaaggaaggccgggcaacttgcccagctgatctcagcagttaataaactgacaatgcgcgtggtacctcaacagaagccgcgcaagaatcggaagaataagaagcaaaagcaaaagcagcaggcgccacgaaacaatacgaatcaaaagaagcagccccccaaaaagaaaccggttcaaaagaaaaagaagccgggccgcagagagagaatgtgcatgaaaatcgaaaatgattgcatcttcgaagtcaagcatgaaggtaaggtaacaggttacgcgtgcttggtaggggacaaagtaatgaagccagcnnnnnnnnnnnnnnnnnnnnnnnnnnnnnnnnnnnnnnnnnnnnnnnnnnnnnnnnnnnnnnnnnnnnnnnnnnnnnnnnnnnnnnnnnnnnnnnnnnnnnnnnnnnnnnnnnnnnnnnnnnnnnnnnnnnnnnnnnnnnnnnnnnnnnnnnnnnnnnnnnnnnnnnnnnnnnnnnnnnnnnnnnnnnnnnnnnnnnnnnnnnnnnnnnnnnnnnnnnnnnnnnnnnnnnnnnnnnnnnnnnnnnnnnnnnngcgcgtggtggccatagttttaggannnnnnnnnnnnnnnnnnnnnnnnnnnnnnnnnnnnnnnnnnnnnnnnnnnnnnnnnnnnnnnnnnnnnnnnnnnnnnnnnnnnnnnnnnnnnnnnnnnnnnnnnnnnnnnnnnnnnnnnnnnnnnnnnnnnnnnnnnnnnnnnnnnnnnnnnnnnnnnnnnnnnnnnnnnnnnnnnnnnnnnnnnnnnnnnnnnnnnnnnnnnnnnnaagacaatgtcatgagccccgggtactatcagctgctacaagcatccttaacatgttctccccgacgccagcggcgcagtattaaggaccacttcaatgtttataaagccacaagaccgtacctagctcactgtcccgactgtggagaagggcactcgtgccatagtcccgtagcgctagaacgcatcagaaacgaagcgacagacgggacgttgaaaatccaggtttccttgcaaatcggaataaagacggatgatagccacgattggaccaagctgcgttatnnnnnnnnnnnnnnnnnnnnnnnnnnnnnnnnnnnnnnnnnnnnnnnnnnnnnnnnnnnnnnnnnnnnnnnnnnnnnnnnnnnnnnnnnnnnnnnnnnnnnnnnnnnnnnnnnnnnnnnnnnnnnnnnnnnnnnnnnnnnnnnnnnnnnnnnnnnnnnnnnnnnnnnnnnnnnnnnnnnnnnnnntgaccctcctgtgataggccgggaaaaattccattcccgaccgcagcacggtagggaactaccttgcagcacgtacgcgcagagcaccgctgcaactgccgaggagatagaggtacacatgcccccagacaccccagatcgcacattaatgtcacaacagtccggcaatgtaaagatcacagtcaatagtcagacggtgcggtacaagtgcaattgtggtgactcaagtgaaggattaaccactacagataaagtgattaataactgcaaggtcgatcaatgccatgccgcggtcaccaatcacaaaaaatggcagtataattcccctctggtcccgcgtaatgctgaattcggggaccggaaaggaaaagttcacattccatttcctctggcaaatgtgacatgcagggtgcctaaagcaagaaaccccaccgtgacgtacggaaaaaaccaagtcatcatgttgctgtatcctgaccacccaacgctcctgtcctacaggaatatgggagaagaaccaaactatcaagaagagtgggtgacgcataagaaggagatcaggttaaccgtgccgactgaggggctcgaggtcacgtggggtaacaatgagccgtacaagtattggccgcagttatccacaaacggtacagcccacggccacccgcatgagataattctgtattattatgagctgtacccaactatgactgcggtagttttgtcagtggcctcgttcatactcctgtcgatggtgggtgtggcagtggggatgtgcatgtgtgcacgacgcagatgcatnnnaccgtacganctgacaccaggagctnnnnnnnnnnnnnnnnnnnnnnnnnnnnnnnnnnnnnnnnnnnnnnnnnnnnnnnnnnnnnnnnnnnnnnnnnnnnnnnnnnnnnnnnnnnnnnnnnnnnnnnnnnnnnnnnnnnnnnnnnnnnnnnnnnnnnnnnnnnnnnnnnnnnnnnnnnnnnnnnnnnnnnnnnnnnnnnnnnnnnnnnnnnnnnnnnnnnnnnnnnnnnnnnnnnnnnnnnnnnnnnnnnnnnnnnnnnnnnnnnnnnnnnnnnnnnnnnnnnnnnnnnnnnnnnnnnnnnnnnnnnnnnnnnnnnnnnnnnnnnnnnnnnnnnnnnnnnnnnnnnnnnnnnnnnnnnnnnnnnnnnnnnnnnnnnnnnnnnnnnnnnnnnnnnnnnnnnnnnnnnnnnnnnnnnnnnnnnnnnnnnnnnnnnnnnnnnnnnnnnnnnnnnnnnnnnnnnnnnnnnnnnnnnnnnnnnnnnnnnnnnnnnnnnnnnnnnnnnnnnnnnnnnnnnnnnnnnnnnnnnnnnnnnnnnnnnnnnnnnnnnnnnnnnnnnnnnngcaattgagcgaagcacatgtggagaagtccgaatcatgcaaaacngaatttgcatcagcatacagggctcataccgcatccgcatcagctaagctccgcgtcctttaccaaggaaataatatcactgtggctgcttatgcaaacggcgaccatgccgtcacagttaaggacgctaaattcatagtggggccaatgtcttcagcctggacacctttcgacaataannnnnnnnnnnnnnnnnnnnnnnnnnnnnnnnnnnnnnnnnnnnnnnnnnnnnnnnnnnnnnnnnnnnnnnnnnnnnnnnnnnnnnnnnnnnnnnnnnnnnnnnnnnnnnnnnnnnnnnnnnnnnnnnnnnnnnnnnnnnnnnnnnnnnnnnnnnnnnnnnnnnnnnnnnnnnnnnnnnnnnnnnnnnnnnnnnnnnnnnnnnnnnnnnnnnnnnnnnngtcgctgcagcacacagcaccatttggctgtcaaatagcaacannnnnnnnnnnnnnnnnnnnnnnnnnnnnnnnnnnnnnnnnnnnnnnnnnnnnnnnnnnnnnnnnnnnnnnnnnnnnnnnnnnnnnnnnnnnnnnnnnnnnnnnnnnnnnnnnnnnnnnnnnnnnnnnnnnnnnnnnnnnnnnnnnnnngggcgtagccatcattaaatatgcagccagtaagaaaggcaagtgtgcagtgcactcgatgactaacgccgtcactattcgggaagctgaaatagaagtagaagggaacnctcagttgcaaatcncnttttcgacggccctagccagcgccgaatttcgcgtacaagtctgttctacacaagtacactgtgcagccgagtgccatccaccgaaagaccatatagtcaattacccggcgtcacacancaccntnngggtcnaannnnnnnnnnnnnnnnnnnnnncatgggtgcnnnnnnnnnnnnnnnnnnnnngactggttgtcgctgttgcngcactgatcctaatcgtggtnnnnnnnnnnnnnnnnnnnnnnnnn
>CHIKVM43_1441 [Organism=Chikungunya virus][Host=Human][country=Mexico: Jalisco][collection_date=22-Apr-2015]
gcgtaccccatgtttgaggtggaacctaggcaggtcacatcaaatgaccatgctaatgctagagcgttctcgcatctagccataaaactaatagagcaggaaattgatcccgactcaaccatcctggatataggtagtgcgccagcnaggannnnnnnnnnnnnnnnnnnnnnnnnnnnnnnnnnnnnnnnnnnnnnnnnnnnnnnnnnnnnnnnnnnnnnnnnnnnnnnnnnnnnnnnnnnnnnnnnnnnnnnnnnnnnnnnnnnnnnnnnnnnnnnnnnnnnnnnnnnnnnnnnnnnnnnnnnnnnnnnnnnnnnnnnnnnnnnnnnnnnnnnnnnnnnnnnnnnnnnnnnnnnnnnnnnnnnnnnnnnnnnnnnnnnnnnnnnnnnnnnnnnnnnnnnnnnnnnnnnnnnnnnnnnnnnnnnnnnnnnnnnnnnnnnnnnnnnnnnnnnnnnnnnnnnnnnnnnnnnnnnnnnnnnnnnnnnnnnnnnnnnnnnnnnnnnnnnnnnnnnnnnnnnnnnnnnnnnnnnnnnnnnnnnnnnnnnnnanntactgaaggctaagaacataggattatgttcaacagacctgacagaaggtagacgaggcaaattgtctatcatgagagggaaaaagctaaaaccgtgcgaccgtgtgctgttctcagtagggtcaacgctttacccggaaagccgcatgctacttaagagctggcacctaccatcggtgttccatctaaagggcaagcttagcttcacatgccgctgtgacacagtggtttcgtgtgagggctacgtcgttaagagaataacgatgagcccaggcctttatggaaaaaccacggggtatgcggtaacccaccacgcagacggattcttgatgtgcaagactaccgacacggtagacggtgaaagagtgtcattctcggtgtgcacgtacgtgccggcgaccatttgtgatcaaatgaccggcatccttgctacagaagtcacgccggaggatgcacagaagctgttngtggnnctgaaccagagaatagtggttaacggcagaacgcaacggaacacgaacaccnnnnnnnnnnnnnnnnnnnnnnnnnnnnnnnnnnnnnnnnnnnnnnnnnnnnnnnnnnnnnnnnnnnnnnnnnnnnnnnnnnnnnnnnnnnnnnnnnnnnnnnnnnnnnnnnnnnnnnnnnnnnnnnnnnnnnnnnnnnagcagaaaacacacacggtctacaagaggcctgatacccagtcaatccagaaggttcaggccgaattcgacagctttgtagtaccaggcctgtggtcgtccgggttgtcaatcccgttgaggactagaatcaagtggctgttacgcaaggtgccgaaagcagacctgatcccatatagcggaaatgcccaagaagcccaggatgctgaaaaagaagcagaggaagaacgagaagcagaactgactcatgaggctctaccacccctacaggcagcacaggaagatgtccaggtcgaaatcgacgtggaacaacttgaggatagagctggtgctggaannnnnnnnnnnnnnnnnnnnnnnnnnnnnnnnnnnnnnnnnnnnnnnnnnnnnnnnnnnnnnnnnnnnnnnnnnnnnnnnnnnnnnnnnnnnnnnnnnnnnnnnnnnnnnnnnnnnnnnnnnnnnnnnnnnnnnnnnnnnnnnnnnnnnnnncatagcggacgagcagggaggtatgcggtcgaagcgtacgatggccgagtcctagtgccctcaggctatgcaatttcgcccgaagacttccagagtctaagcgaaagcgcaacgatggtgtacaacgaaagagagttcgtaaacagaaagttacaccacattgcgatgcacggaccagctctgaacactgacgaagagtcgtatgagcttgtgagggcagagaggacagaacacgagtacgtctacgacgtggaccagagaagatgctgcaagaaggaagaagctgcaggattggtactggtgggcgacttgactaatccgccctaccacgaattcgcatacgaagggctaaaaattcgccccgcttgtccatataaaattgcagtcataggagtcttcggggtaccaggatctggtaagtcagccattatcaagaacctagttaccaggcaagacctggtgactagcggaaagaaagaaaactgccaagaaatcagcaccgacgtgatgagacagagaggtctagaaatatctgcacgtacggttgattcgctgctcttgaatggatgcaatagaccagtcgacgtgttgtacgtagacgaggcgtttgcgtgccactctggaacgttacttgccttgatcgccttggtgagaccaagactgaaagttgtactttgtggtgacccgaagcagtgcggcttcttcaatatgatgcagatgaaagtcaactacaatcataacatctgcactcaagtgtaccacaaaagtatttccaggcggtgtacactgcctgtgactgccattgtgtcgtcgttgcattacgaaggcaaaatgcgcactacgaatgagtacaacatgccgattgtagtggacactacgggctcaacaaaacctgaccctggagacctcgtgttaacgtgcttcagagggtgggttaaacaactgcaaattgactatcgtggacacgaggtcatgacagcagccgcatcccaagggttaaccagaaaaggagtttacgcagttaggcaaaaagttaacgaaaacccactctatgcatcaacatcagagcacgtcaacgtactcctaacgcgtacggaaggtaaactggtatggaagacactctctggtgacccgtggataaagacgctgcagaacccaccgaaaggaaacttcaaggcaactattaaggagtgggaggtggagcacgcatcgataatggcgggcatctgcagtcaccaagtgacctttgacacgttccaaaacaaagccaacgtttgctgggctaagagcttggtccctatcctcgaaacagcggggataaaactaaatgataggcagtggtcccagataattcaagctttcaaagaagacaaagcatactcacccgaagtagccctgaatgaaatatgcacgcgcatgtatggggtggatctagacagcgggctattctctaaaccgttggtatctgtgtattacgcggataaccactgggataataggccgggaggaaagatgttcggattcaaccctgaggcagcgtccattctagaaagaaagtacccgtttacaaaaggaaagtggaacatcaacaagcagatctgcgtgactaccaggaggatagaagacttcaaccctaccaccaacattataccggccaacaggagactaccacactcattagtggccgaacaccgcccagtaaaaggggaaagaatggaatggctggttaacaagataaacggacatcatgtgctcctggttagcggctataaccttgcactgcctactaagagagtcacctgggtagcgccactaggtgtccgcggagcggactatacatacaacctagagctgggtctaccggcaacacttggtaggtatgacctagtggtcataaacatccacacaccttttcgcatacaccattaccaacagtgcgtagatcacgcaatgaaactgcaaatgctaggaggtgactcactgagactgctcaaaccgggtggctctctattgatcagagcatacggttacgcagatagaaccagtgaacgagtaatctgcgtactgggacgtaagtttagatcgtccagagcattgaaaccaccatgtatcaccagtaatactgagatgttcttcctatttagcagttttgacaatggcagaaggaattttacaacgcatgttatgaacaatcaactgaacnnnnnnntnntannannnnnnnnnnnnnnnngatgtnnnnnatcnnannnnnnnnancgcatggacatcgcgaagaacgatgaagagtgcgtggtcaacgccgccaaccctcgcgggttaccgggtgacggtgtttgcaaggcagtatataaaaaatggccggagtcctttaaaaatagtgcaacaccagtaggaaccgcaaaaacagttatgtgcggtacatatccagtaatccatgccgtaggaccaaacttctcaaattacacggagtccgaaggggaccgggaattggcggctgcctatcgagaagtcgcaaaggaagtaactagactgggagtaaatagcgtagctatacctctcctctccacaggtgtatactcaggagggaaagacaggctaacccagtcactgaaccacctctttacagccatggactcgacggatgcagacgtggtcatctactgccgagacaaggaatgggagaagaaaatatctgaggccatacagatgcggacccaagtggagctgctggatgagcacatctccatagactgcgatgtcattcgcgtgcaccctgacagtagtttggcaggtagaaaaggatacagcaccacggaaggcgcactgtattcatatctagaagggacacgttttcaccagacggcagtggatgtggcagagatacatactatgtggccaaagcaaatagaggccaatgagcaagtctgcctatatgccctgggggaaagtattgagtcaatcaggcagaaatgcccggtggatgatgcagatgcatcatctcccccaaaaaccgtcccgtgcctttgccgttatgccatgactcctgaacgcgtcacccgacttcgcatgaaccatgtcacaaatataattgtgtgttcttcatttccccttccaaagtacaagatagaaggagtgcaaaaagtcaaatgctccaaggtaatgttatttgatcacaatgtgccatcgcgcgtaagtccaagggaatacagatcttcccaggagtctgtacgggaagtgagtatgacaacgtcatcgacgcatagtcagtttgatctaagcgccgatggnnanacactgcccgtcccgtcagacctggatgctgacgccccagncctagaaccggcccnnnnnnnnnnnnnnnnnnnnnnnnnnnnnnnnnnnnnnnnnnnnnnnnnnnnnnnnnnnnnnnnnnnnnnnnnnnnnnnnnnnnnnnnnnnnnnnnnnnnnnnnnnnnnnnnnnnnnnnnnnnnnnnnnnnnnnnnnnnnnnnnnnnnnnnnnnnnnnnnnnnnnnnnnnnnnnnnnnnnnnnnnnnnnnnnnnnnnnnnnnnnnnnnnnnnnnnnnnnnnnnnnnnnntcgggcaccgccaagtatcaccgtggaattgagccatccaccgatctccttcggagcaccaagcgagacgttccccatcacatttggggacttcaacgatggagaaatcgaaagcttgtcttctgagctactaactttcggagacttcctacccggtgaagtggatgatttgacagatagcgactggtccacgtgctcagacacggacgacgagttactagacagggcaggtgggtatatattctcgtcggacactggtccaggccatttacaacagaagtcggtacgccagnnnnnnnnnnnnnnnnnnnnnnnnnnnnnnnnnnnnnnnnnnnnnnnnnnnnnnnnnnnnnnnnnnnnnnnnnnnnnnnnnnnnnnnnnnnnnnnnnnnnnnnnnnnnnnnnnnnnnnnnnnnnnnnnnnnnnnnnnnnnnnnnnnnnnnnnnnnnnnnnnnnnnnnnnnnnnnnnnnnnnnnnnnnnnnnnnnnnnnnnnnnnnnnnnnnnnnnnnnnnnnnnnnnnnnnnnnnnnnnnnnnnnnnnnnnnnnnnnnnnnnnnnnnnnnnnnnnnnnnnnnnnnnnnnnnaatcccgagtccgcagtggcagcatgtaatgagttcttagctagaaactacccaactgtttcatcataccaaatcaccgatgagtatgatgcatatctagacatggtggacgggtcggagagttgcttggaccgagcgacattcaatccgtcaaaacttaggagctacccgaaacaacatgcttatcacgcgccctctatcagaagcgctgtaccttccccattccagaacacactacagaatgtactggcagcagccacgaaaaggaactgcaacgtcacacagatgagggaattacccactttggactcagcagtattcaacgtggagtgttttaaaaaattcgcatgcaaccgagaatactgggaagaatttgctgccagccctatcaggataacgactgagaatctaacaacctatgtcactaaattaaaggggccaaaagcagcagcgttgcttgcaagaacccataatctgctgccgctgcaggatgtaccaatggataggttcacagtagatatgaaaagggacgtgaaggtaactcctggcacaaagcatacagaggaaaggcctaaggtgcaggttatacaggcggctgaacccttggcaacagcgtacctatgtggaattcacagagaattggttaggagattgaacgccgtcctcctacccaacgtgcatacactatttgacatgtctgccgaggacttcgatgccattatagccgcacactttaagccaggagacgccgttttagaaacggacatagcctcctttgataagagccaggatgattcacttgcgcttaccgccttaatgctgttagaagatttgggagtggatcactccttgttggacctgatagaggctgcttttggagagatttccagctgtcacctgccgacaggtacgcgcttcaagttcggcgctatgatgaaatccggtatgttcctaactctgttcgtcaacacattgttaaatatcaccatcgctagccgggtgttggaagatcgtctgacaaaatctgcatgcgcggccttcatcggcgacgacaacataatacatggtgtcgtctccgatgaattgatggcagccagatgcgctacttggatgaacatggaagtgaagatcatagatgcagttgtatcccagaaagctccctacttttgtggagggtttatactgcatgatactgtgacaggaacagcttgcagggtggcggacccgctaaaaaggttatttaaactgggcaaaccgttagcggcaggtgacgaacaagacgaagacagaaggcgggcgctggctgatgaagtaatcagatggcaacgaacagggctaatagatgagctggagaaagcggtgtactctaggtacgaagtgcagggtatatcagttgctgtaatgtccatggccacctttgcaagctccagatccaacttcgagaagctcagaggacccgtcataaccttgtacggcggtcctaaaatggagtttatcccaacccaaactttctacaataggaggtaccagcctcgaccttggactccgcgccctactatccaagtcatcagacccagaccgcgtccgcaaaggaaggccgggcaacttgcccagctgatctcagcagttaataaactgacaatgcgcgtggtacctcaacagaagccgcgcaagaatcggaagaataagaagcaaaagcaaaagcagcaggcgccacgaaacaatacgaatcaaaagaagcagccccccaaaaagaaaccggttcaaaagaaaaagaagccgggccgcagagagagaatgtgcatgaaaatcgaaaatgattgcatcttcgaagtcaagcatgaaggtaaggtaacaggttacgcgtgcttggtaggggacaaagtaatgaagccagcnnnnnnnnnnnnnnnnnnnnnnnnnnnnnnnnnnnnnnnnnnnnnnnnnnnnnnnnnnnnnnnnnnnnnnnnnnnnnnnnnnnnnnnnnnnnnnnnnnnnnnnnnnnnnnnnnnnnnnnnnnnnnnnnnnnnnnnnnnnnnnnnnnnnnnnnnnnnnnnnnnnnnnnnnnnnnnnnnnnnnnnnnnnnnnnnnnnnnnnnnnnnnnnnnnnnnnnnnnnnnnnnnnnnnnnnnnnnnnnnnnnnnnnnnnnngcgcgtggtggccatagttttaggannnnnnnnnnnnnnnnnnnnnnnnnnnnnnnnnnnnnnnnnnnnnnnnnnnnnnnnnnnnnnnnnnnnnnnnnnnnnnnnnnnnnnnnnnnnnnnnnnnnnnnnnnnnnnnnnnnnnnnnnnnnnnnnnnnnnnnnnnnnnnnnnnnnnnnnnnnnnnnnnnnnnnnnnnnnnnnnnnnnnnnnnnnnnnnnnnnnnnnnnnnnnnnnaagacaatgtcatgagccccgggtactatcagctgctacaagcatccttaacatgttctccccgacgccagcggcgcagtattaaggaccacttcaatgtttataaagccacaagaccgtacctagctcactgtcccgactgtggagaagggcactcgtgccatagtcccgtagcgctagaacgcatcagaaacgaagcgacagacgggacgttgaaaatccaggtttccttgcaaatcggaataaagacggatgatagccacgattggaccaagctgcgttatnnnnnnnnnnnnnnnnnnnnnnnnnnnnnnnnnnnnnnnnnnnnnnnnnnnnnnnnnnnnnnnnnnnnnnnnnnnngaacaatgggacacttcattctggcccgatgtccgaaaggagaaactctgacggtggggttcactgacggtaggaagatcagtcactcatgtacgcacccatttcaccatgaccctcctgtgataggccgggaaaaattccattcccgaccgcagcacggtagggaactaccttgcagcacgtacgcgcagagcaccgctgcaactgccgaggagatagaggtacacatgcccccagacaccccagatcgcacattaatgtcacaacagtccggcaatgtaaagatcacagtcaatagtcagacggtgcggtacaagtgcaattgcggtgactcaagtgaaggattaaccactacagataaagtgattaataactgcaaggtcgatcaatgccatgccgcggtcaccaatcacaaaaaatggcagtataattcccctctggtcccgcgtaatgctgaattcggggaccggaaaggaaaagttcacattccatttcctctggcaaatgtgacatgcagggtgcctaaagcaagaaaccccaccgtgacgtacggaaaaaaccaagtcatcatgttgctgtatcctgaccacccaacgctcctgtcctacaggaatatgggagaagaaccaaactatcaagaagagtgggtgacgcataagaaggagatcaggttaaccgtgccgactgaggggctcgaggtcacgtggggtaacaatgagccgtacaagtattggccgcagttatccacaaacggtacagcccacggccacccgcatgagataattctgtattattatgagctgtacccaactatgactgcggtagttttgtcagtggcctcgttcatactcctgtcgatggtgggtgcggcagtggggatgtgcatgtgtgcacgacgcagatgcatnnnnnnnnnnnnnnnnnnnnnnnnnnnnnnnnnnnnnnnnnnnnnnnnnnnnnnnnnnnnnnnnnnnnnnnnnnnnnnnnnnnnnnnnnnnnnnnnnnnnnnnnnnnnnnnnnnnnnnnnnnnnnnnnnnnnnnnnnnnnnnnnnnnnnnnnnnnnnnnnnnnnnnnnnnnnnnnnnnnnnnnnnnnnnnnnnnnnnnnnnnnnnnnnnnnnnnnnnnnnnnnnnnnnnnnnnnnnnnnnnnnnnnnnnnnnnnnnnnnnnnnnnnnnnnnnnnnnnnnnnnnnnnnnnnnnnnnnnnnnnnnnnnnnnnnnnnnnnnnnnnnnnnnnnnnnnnnnnnnnnnnnnnnnnnnnnnnnnnnnnnnnnnnnnnnnnnnnnnnnnnnnnnnnnnnnnnnnnnnnnnnnnnnnnnnnnnnnnnnnnnnnnnnnnnnnnnnnnnnnnnnnnnnnnnnnnnnnnnnnnnnnnnnnnnnnnnnnnnnnnnnnnnnnnnnnnnnnnnnnnnnnnnnnnnnnnnnnnnnnnnnnnnnnnnnnnnnnnnnnnnnnnnnnnnnnnnnnnnnnnnnngcaattgagcgaagcacatgtggagaagtccgaatcatgcaaaacngaatttgcatcagcatacagggctcataccgcatccgcatcagctaagctccgcgtcctttaccaaggaaataatatcactgtggctgcttatgcaaacggcgaccatgccgtcacagttaaggacgctaaattcatagtggggccaatgtcttcagcctggacacctttcgacaataannnnnnnnnnnnnnnnnnnnnnnnnnnnnnnnnnnnnnnnnnnnnnnnnnnnnnnnnnnnnnnaggacaatttggcgacatccaaagtcgcacgcctgagagcgaagacgtctatgctaatacacaactggtanngcagnnnnnnnnnnnnnnnnnnnnnnnnnnnnnnnnnnnnnnnnnnnnnnnnnnnnnnnnnnnnnnnnnnnnnnnnnnnnnnnngtcgctgcagcacacagcaccatttggctgtcaaatagcaacannnnnnnnnnnnnnnnnnnnnnnnnnnnnnnnnnnnnnnnnnnnnnnnnnnnnnnnnnnnnnnnnnnnnnnnnnnnnnnnnnnnnnnnnnnnnnnnnnnnnnnnnnnnnnnnnnnnnnnnnnnnnnnnnnnnnnnnnnnnnnnnnnnnngggcgtagccatcattaaatatgcagccagtaagaaaggcaagtgtgcagtgcactcgatgactaacgccgtcactattcgggaagctgaaatagaagtagaagggaactctcagttgcaaatctctttttcgacggccctagccagcgccgaatttcgcgtacaagtctgttctacacaagtacactgtgcagccgagtgccatccaccgaaagaccatatagtcaattacccggcgtcacacaccaccctcggggtccaagacatttccgctacggcgatgtcatgggtgcagaagatcacgggaggtgtgggactggttgtcgctgttgcagcactgatcctaatcgtggtnnnnnnnnnnnnnnnnnnnnnnnnn
>CHIKVM44_2870 [Organism=Chikungunya virus][Host=Human][country=Mexico: Oaxaca][collection_date=9-Jul-2015]
gcgtaccccatgtttgaggtggaacctaggcaggtcacatcaaatgaccatgctaatgctagagcgttctcgcatctagccataaaactaatagagcaggaaattgatcccgactcaaccatcctggatataggtagtgcgccagcaaggaggatgatnnnnnnnnnnnnnnnnnnnnnnnnnnnnnnnnnnnnnnnnnnnnnnnnnnnnnnnnnnnnnnnnnnnnnnnnnnnnnnnnnnnnnnnnnnnnnnnnnnnnnnnnnnnnnnnnnnnnnnnnnnnnnnnnnnnnnnnnnnnnnnnnnnnnnnnnnnnnnnnnnnnnnnnnnnnnnnnnnnnnnnnnnnnnnnnnnnnnnnnnnnnnnnnnnnnnnnnnnnnnnnnnnnnnnnnnnnnnnnnnnnnnnnnnnnnnnnnnnnnnnnnnnnnnnnnnnnnnnnnnnnnnnnnnnnnnnnnnnnnnnnnnnnnnnnnnnnnnnnnnnnaccccgttcatgtacaacgctatggcgggtgcctacccctcatactcgacaaattgggcggatgagcaggtactgaaggctaagaacataggattatgttcaacagacctgacagaaggtagacgaggcaaattgtctatcatgagagggaaaaagctaaaaccgtgcgaccgtgtgctgttctcagtagggtcaacgctttacccggaaagccgcatgctacttaagagctggcacctaccatcggtgttccatctaaagggcaagcttagcttcacatgccgcnnnnnnnnanngnnnnnnnnnnnnggctacgtcgttaagagaataacgatgagnccaggccnttatggnnaaaccacngggtatgcggtaacccaccacgcagacggattcttgatgtgcaagactaccgacacggtagacggtgaannagtgtcattctcnnnnngnnnnnnnnnnnnnnnnnnnnnnnnnnnnnnnnnnnnnnnnnnnnnnnnnnnnnnnnnnnnnnnnnnnnnnnnnnnnnnnnnnnnnnnnnnnnnnnnnnnnnnnnnngtggttaacggcagaacgcaacggaacacgaacaccatgaagaannnnnnnnnnnnnnnnnnnnnnnnnnnnnnnnnnnnnnnnnnnnnnnnnnnnnnnnnnnnnnnnnnnnnnnnnnnnnnnnnnnnnnnnnnnnnnnnaannctgncctgctgctntctgtgggcatttaagaagcagaaaacacacacggtctacaagaggcctgatacccagtcaatccagaaggttcaggccgaattcgacagctttgtagtaccaggcctgtggtcgtccgggttgtcaatcccgttgaggactagaatcaagtggctgttacgcaaggtgccgaaagcagacctgatcccatatagcggaaatgcccaagaagcccaggatgctgaaaaagaagcagaggaagaacgagaagcagaactgactcatgaggctctaccacccctacaggcagcacaggaagatgtccaggtcgaaatcgacgtggaacaacttgaggatagagctggtgctggaannnnnnnnnnnnnnnnnnnnnnnnnnnnnnnnnnnnnnnnnnnnnnnnnnnnnnnnnnnnnnnnnnnnnnnnnnnnnnnnnnnnnnnnnnnnnnnnnnnnnnnnnnnnnnnnnnnnnnnnnnnnnnnnnnnnnnnnnnnnnnnnnnnnnnnnnnnnnnnnnnnagcagggaggtatgcggtcgaagcgtacgatggccgagtcctagtgccctcaggctatgnnnnnnnnnnnnnnnncttccagagtctaagcgaaagcgcaacgatggtgtacaacgaaagagagttcgtaaacagaaagttacaccacattgcgatgcacggaccagctctnaacactgacgaagagtcgtatgagcttgtgagggcagagaggacagaacacgagtacgtctacgacgtggaccagagaagatgctgcaagaaggaagaagctgcaggattggtactggtgggcgacttgactaatccgccctaccacgaattcgcatacgaagggctaaaaattcgccccgcttgtccatataaaattgcagtcataggagtcttcggggtaccaggatctggtaagtcagccattatcaagaacctagttaccaggcaagacctggtgactagcggaaagaaagaaaactgccaagaaatcagcaccgacgtgatgagacagagaggtctagaaatatctgcacgtacggttgattcgctgctcttgaatggatgcaatagaccagtcgacgtgttgtacgtagacgaggcgtttgcgtgccactctggaacgttacttgccttgatcgccttggtgagaccaagactgaaagttgtactttgtggtgacccgaagcagtgcggcttcttcaatatgatgcagatgaaagtcaactacaatcataacatctgcactcaagtgtaccacaaaagtatttccaggcggtgtacactgcctgtgactgccattgtgtcgtcgttgcattacgaaggcaaaatgcgcactacgaatgagtacaacatgccgattgtagtggacactacgggctcaacaaaacctgaccctggagacctcgtgttaacgtgcttcagagggtgggttaaacaactgcaaattgactatcgtggacacgaggtcatgacagcagccgcatcccaagggttaaccagaaaaggagtttacgcagttaggcaaaaagttaacgaaaacccactctatgcatcaacatcagagcacgtcaacgtactcctaacgcgtacggaaggtaaactggtatggaagacactctctggtgacccgtggataaagacgctgcagaacccaccgaaaggaaacttcaaggcaactattaaggagtgggaggtggagcacgcatcgataatggcgggcatctgcagtcaccaagtgacctttgacacgttccaaaacaaagccaacgtttgctgggctaagagcttggtccctatcctcgaaacagcggggataaaactaaatgataggcagtggtcccagataattcaagctttcaaagaagacaaagcatactcacccgaagtagccctgaatgaaatatgcacgcgcatgtatggggtggatctagacagcgggctattctctaaaccgttggtatctgtgtattacgcggataaccactgggataataggccgggaggaaagatgttcggattcaaccctgaggcagcgtccattctagaaagaaagtacccgtttacaaaaggaaagtggaacatcaacaagcagatctgcgtgactaccaggaggatagaagacttcaaccctaccaccaacattataccggccaacaggagactaccacactcattagtggccgaacaccgcccagtaaaaggggaaagaatggaatggctggttaacaagataaacggacatcatgtgctcctggttagcggctataaccttgcactgcctactaagagagtcacctgggtagcgccactaggtgtccgcggagcggactatacatacaacctagagctgggtctaccggcaacacttggtaggtatgacctagtggtcataaacatccacacaccttttcgcatacaccattaccaacagtgcgtagatcacgcaatgaaactgcaaatgctaggaggtgactcactgagactgctcaaaccgggtggctctctattgatcagagcatacggttacgcagatagaaccagtgaacgagtaatctgcgtactgggacgtaagtttagatcgtnnnnnnnnnnnnnnnnnnnnnnnnnnnnnnnnnnnnnnnnnnnnnnnnnnnnnnnnnnnnnnnnnnnnnnnnnnnnnnnnnnnnnnnnnnnnnnnnnnnnnnnnnnnnnnnnnnnnnnnnnnnnnnnnnnnnnnnnnnnnnnnnnnnnnnnnnnnnnnnnnnnnnnnnnnnnnnnnnnnnnnnnnnnnnnnnnnnnnnnnnnnnnnnnnnnnnnnnnnnnnnnnnnnnnnnnnnnnnnnnnnnnnnnnnnnnnnnnnnnnnnnnataaaaaatggccggagtcctttaaaaatagtgcaacaccagtaggaaccgcaaaaacagttatgtgcggtacatatccagtaatccatgccgtaggaccaaacttctcaaattacacggagtccgaaggggaccgggaattggcggctgcctatcgagaagtcgcaaaggaagtaactagactgggagtaaatagcgtagctatacctctcctctccacaggtgtatactcaggagggaaagacaggctaacccagtcactgaaccacctctttacagccatggactcgacggatgcagacgtggtcatctactgccgagacaaggaatgggagaagaaaatatctgaggccatacagatgcggacccaagtggagctgctggatgagcacatctccatagactgcgatgtcattcgcgtgcaccctgacagtagtttggcaggtagaaaaggatacagcaccacggaaggcgcactgtattcatatctagaagggacacgttttcaccagacggcagtggatgtggcagagatacatactatgtggccaaagcaaatagaggccaatgagcaagtctgcctatatgccctgggggaaagtattgagtcaatcaggcagaaatgcccggtggatgatgcagatgcatcatctcccccgaaaaccgtcccgtgcctttgccgttatgccatgactcctgaacgcgtcacccgacttcgcatgaaccatgtcacaaatataattgtgtgttcttcatttccccttccaaagtacaagatagaannnnnnnnnnnnnnnnnnnnnnnnnnnnnnnnnnnnnnnnnnnnnnnnnnnnnnnnnnnnnnnnnnnnnnnnnnnnnnnnnnnnnnnnnnnnnnnnnnnnnnnnnnnnnnnnnnnnnnnnnnnnnnnnnnnnnnnnnnnnnnnnnnnnnnnnnnnnnnnnnnnnnnnnnnnnnnnnntnnnacctngatgctgacgncnnngncctagaaccngnnnnnnnnnnnnnnnnnnnnnnnnnnnnnnnnnnnnnnnnnnnnnnnnnnnnnnnnnnnnnnnnnnnnnnnnnnnnnnnnnnnnnnnnnnnnnnnnnnnnnnnnnnnnnnnnnnnnnnnnnnnnnnnnnnnnnnnnnnnnnnnnnnnnnnnnnnnnnnnnnnnnnnnnnnnnnnnnnnnnnnnnnnnnnnnnnnnnnnnnnnnnnnnnnnnnnnnnnnnnnnnnnnnnnnnntcgggcaccgccaagtatcaccgtggaattgagccatccaccgatctccttcggagcaccaagcgagacgttccccatcacatttggggacttcaacgatggagaaatcgaaagcttgtcttctgagctactaactttcggagacttcctacccggtgaagtggatgatttgacagatagcgactggtccacgtgctcagacacggacgacgagttactagacagggcaggtgggtatatattctcgtcggacactggtccaggccatttacaacagaagtcggtacgccannnnnnnnnnnnnnnnnnnnnnnnnnnnnnnnnnnnnnnnnnnnnnnnnnnnnnnnnnnnnnnnnnnnnnnnnnnnnnnnnnnnnnnnnnnnnnnnnnnnnnnnnnnnnnnnnnnnnnnnnnnnnnnnnnnnnnnnnnnnnnnnnnnnnnnnnnnnnnnnnnnnnnnnnnnnnnnnnnnnnnnnnnnnnnnnnnnnnnnnnnnnnnnnnnnnnnnnnnnnnnnnnnnnnnnnnnnnnnnnnnnnnnnnnnnnnnnnnnnnnnnnnnnnnnnnnnnnnnnnnnnnnnnnnnnnaatcccgagtccgcagtggcagcatgtaatgagttcttagctagaaactacccaactgtttcatcataccaaatcaccgatgagtatgatgcatatctagacatggtggacgggtcggagagttgcttggaccgagcgacattcaatccgtcaaaacttaggagctacccgaaacaacatgcttatcacgcgccctctatcagaagcgctgtaccttccccattccagaacacactacagaatgtactggcagcagccacgaaaaggaactgcaacgtcacacagatgagggaattacccactttggactcagcagtattcaacgtggagtgttttaaaaaattcgcatgcaaccgagaatactgggaagaatttgctgccagccctatcaggataacgactgagaatctaacaacctatgtcactaaattaaaggggccaaaagcagcagcgttgcttgcaagaacccataatctgctgccgctgcaggatgtaccaatggataggttcacagtagatatgaaaagggacgtgaaggtaactcctggcacaaagcatacagaggaaaggcctaaggtgcaggttatacaggcggctgaacccttggcaacagcgtacctatgtggaattcacagagaattggttaggagattgaacgccgtcctcctacccaacgtgcatacactatttgacatgtctgccgaggacttcgatgccattatagccgcacactttaagccaggagacgccgttttagaaacggacatagcctcctttgataagagccaggatgattcacttgcgcttaccgccttaatgctgttagaagatttgggagtggatcactccttgttggacctgatagaggctgcttttggagagatttccagctgtcacctgccgacaggtacgcgcttcaagttcggcgctatgatgaaatccggtatgttcctaactctgttcgtcaacacattgttaaatatcaccatcgctagccgggtgttggaagatcgtctgacaaaatctgcatgcgcggccttcatcggcgacgacaacataatacatggtgtcgtctccgatgaattgatggcagccagatgcgctacttggatgaacatggaagtgaagatcatagatgcagttgtatcccagaaagctccctacttttgtggagggtttatactgcatgatactgtgacaggaacagcttgcagggtggcggacccgctaaaaaggttatttaaactgggcaaaccgttagcggcaggtgacgaacaagacgaagacagaaggcgggcgctggctgatgaagtaatcagatggcaacgaacagggctaatagatgagctggagaaagcggtgtactctaggtacgaagtgcagggtatatcagttgctgtaatgtccatggccacctttgcaagctccagatccaacttcgagaagctcagaggacccgtcataaccttgtacggcggtcctaaaatggagtttatcccaacccaaactttctacaataggaggtaccagcctcgaccttggactccgcgccctactatccaagtcatcagacccagaccgcgtccgcaaaggaaggccgggcaacttgcccagctgatctcagcagttaataaactgacaatgcgcgtggtacctcaacagaagccgcgcaagaatcggaagaataagaagcaaaagcaaaagcagcaggcgccacgaaacaatacgaatcaaaagaagcagccccccaaaaagaaaccggttcaaaagaaaaagaagccgggccgcagagagagaatgtgcatgaaaatcgaaaatgattgcatcttcgaagtcaagcatgaaggtaaggtaacaggttacgcgtgcttggtaggggacaaagtaatgaagccagcnnnnnnnnnnnnnnnnnnnnnnnnnnnnnnnnnnnnnnnnnnnnnnnnnnnnnnnnnnnnnnnnnnnnnnnnnnnnnnnnnnnnnnnnnnnnnnnnnnnnnnnnnnnnnnnnnnnnnnnnnnnnnnnnnnnnnnnnnnnnnnnnnnnnnnnnnnnnnnnnnnnnnnnnnnnnnnnnnnnnnnnnnnnnnnnnnnnnnnnnnnnnnnnnnnnnnnnnnnnnnnnnnnnnnnnnnnnnnnnnnnnnnnnnnnnngcgcgtggtggccatagttttaggannnnnnnnnnnnnnnnnnnnnnnnnnnnnnnnnnnnnnnnnnnnnnnnnnnnnnnnnnnnnnnnnnnnnnnnnnnnnnnnnnnnnnnnnnnnnnnnnnnnnnnnnnnnnnnnnnnnnnnnnnnnnnnnnnnnnnnnnnnnnnnnnnnnnnnnnnnnnnnnnnnnnnnnnnnnnnnnnnnnnnnnnnnnnnnnnnnnnnnnnnnnnnnnaagacaatgtcatgagccccgggtactatcagctgctacaagcatccttaacatgttctccccgacgccagcggcgcagtattaaggaccacttcaatgtttataaagccacaagaccgtacctagctcactgtcccgactgtggagaagggcactcgtgccatagtcccgtagcgctagaacgcatcagaaacgaagcgacagacgggacgttgaaaatccaggtttccttgcaaatcggaataaagacggatgatagccacgattggaccaagctgcgttatnnnnnnnnnnnnnnnnnnnnnnnnnnnnnnnnnnnnnnnnnnnnnnnnnnnnnnnnnnnnnnnnnnnnnnnnnnnnnnnnnnnnnnnnnnnnnnnnnnnnnnnnnnnnnnnnnnnnnnnnnnnnnnnnnnnnnnnnnnnnnnnnnnnnnnnnnnnnnnnnnnnnnnnnnnnnnnnnnnnnnnnnntgaccctcctgtgataggccgggaaaaattccattcccgaccgcagcacggtagggaactaccttgcagcacgtacgattagatcagtgctgcaactgccgaggagatagaggtacacatgcccccagacaccccagatcgcacattaatgtcacaacagtccggcaatgtaaagatcacagtcaatagtcagacggtgcggtacaagtgcaattgtggtgactcaagtgaaggattaaccactacagataaagtgattaataactgcaaggtcgatcaatgccatgccgcggtcaccaatcacaaaaaatggcagtataattcccctctggtcccgcgtaatgctgaattcggggaccggaaaggaaaagttcacattccatttcctctggcaaatgtgacatgcagggtgcctaaagcaagaaaccccaccgtgacgtacggaaaaaaccaagtcatcatgttgctgtatcctgaccacccaacgctcctgtcctacaggaatatgggagaagaaccaaactatcaagaagagtgggtgacgcataagaaggagatcaggttaaccgtgccgactgaggggctcgaggtcacgtggggtaacaatgagccgtacaagtattggccgcagttatccacaaacggtacagcccacggccacccgcatgagataattctgtattattatgagctgtacccaactatgactgcggtagttttgtcagtggcctcgttcannnnnnnnnnnnnnnnnnnnnnnnnnnnnnnnnnnnnnnnnnnnnnnnnnnnnnnnnnnnnnnnnnnnnnnnnnnnnnnnnnnnnnnnnnnnnnnnnnnnnnnnnnnnnnnnnnnnnnnnnnnnnnnnnnnnnnnnnnnnnnnnnnnnnnnnnnnnnnnnnnnnnnnnnnnnnnnnnnnnnnnnnnnnnnnnnnnnnnnnnnnnnnnnnnnnnnnnnnnnnnnnnnnnnnnnnnnnnnnnnnnnnnnnnnnnnnntnnnnnnnnnnnnnnannnnnnnnnnnnnnnnnnnnnnnnnnnnnnnnnnnnnnnnnnnnnnnnnnnnnnnnnnnnnnnnnnnnnnnnnnnnnnnnnnnnnnnnnnnnnnnnnnnnnnnnnnnnnnnnnnnnnnnnnnnnnnnnnnnnnnnnnnnnnnnnnnnnnnnnnnnnnnnnnnnnnnnnnnnnnnnnnnnnnnnnnnnnnnnnnnnnnnnnnnnnnnnnnnnnnnnnnnnnnnnnnnnnnnnnnnnnnnnnnnnnnnnnnnnnnnnnnnnnnnnnnnnnnnnnnnnnnnnnnnnnnnnnnnnnnnnnnnnnnnnnnnnnnnnnnnnnnnnnnnnnnnnnnnnnnnnnnnnnnnnnnnnnnnnnnngcaattgagcgaagcacatgtggagaagtccgaatcatgcaaaacngaatttgcatcagcatacagggctcataccgcatccgcatcagctaagctccgcgtcctttaccaaggaaataatatcactgtggctgcttatgcaaacggcgaccatgccgtcacagttaaggacgctaaattcatagtggggccaatgtcttcagcctggacacctttcgacaataannnnnnnnnnnnnnnnnnnnnnnnnnnnnnnnnnnnnnnnnnnnnnnnnnnnnnnggaagannaggacaanttggcgacatccaaagtcgcacgcctgagagcgaagacgtctatgctaatacacaactggtactgcnnagaccgnccgcgggtanggnnnnnnnnnnnnnnnnnnnnnnnnnnnnnnnnnnnnnnnnnnnnnnnnnnnnnnnnnnnnngtcgctgcagcacacagcaccatttggctgtcaaatagcaacannnnnnnnnnnnnnnnnnnnnnnnnnnnnnnnnnnnnnnnnnnnnnnnnnnnnnnnnnnnnnnnnnnnnnnnnnnnnnnnnnnnnnnnnnnnnnnnnnnnnnnnnnnnnnnnnnnnnnnnnnnnnnnnnnnnnnnnnnnnnnnnnnnnngggcgtagccatcattaaatatgcagccagtaagaaaggcaagtgtgcagtgcactcgatgactaacgccgtcactattcgggaagctgaaatagaagtagaagggaactctcagttgcaaatctcnttttcgacggccctagccagcgccgaatttcgcgtacaagtctgttctacacaagtacactgtgcagccgagtgccatccaccgaaagaccatatagtcaattacccggcgtcacannnnnnnnnnnnnnnnnnnnnnnnnnnnnnnnnnnnnnnnncatgggtgcagaagatcacgggaggtgtgggactggttgtcgctgttgcagcactgatcctaatcgtggtnnnnnnnnnnnnnnnnnnnnnnnnn
>CHIKVM45_3364 [Organism=Chikungunya virus][Host=Human][country=Mexico: Veracruz][collection_date=28-Jul-2015]
gcgtaccccatgtttgaggtggaacctaggcaggtcacatcaaatgaccatgctaatgctagagcgttctcgcatctagccataaaactaatagagcaggaaattgatcccgactcaaccatcctggatataggtagtgcgccagcaaggaggatgatnnnnnnnnnnnnnnnnnnnnnnnnnnnnnnnnnnnnnnnnnnnnnnnnnnnnnnnnnnnnnnnnnnnnnnnnnnnnnnnnnnnnnnnnnnnnnnnnnnnnnnnnnnnnnnnnnnnnnnnnnnnnnnnnnnnnnnnnnnnnnnnnnnnnnnnnnnnnnnnnnnnnnnnnnnnnnnnnnnnnnnnnnnnnnnnnnnnnnnnnnnnnnnnnnnnnnnnnnnnnnnnnnnnnnnnnnnnnnnnnnnnnnnnnnnnnnnnnnnnnnnnnnnnnnnnnnnnnnnnnnnnnnnnnnnnnnnnnnnnnnnnctgggtagggttcgacacaaccccgttcatgtacaacgctatggcgggtgcctacccctcatactcgacaaattgggcggatgagcaggtactgaaggctaagaacataggattatgttcaacagacctgacagaaggtagacgaggcaaattgtctatcatgagagggaaaaagctaaaaccgtgcgaccgtgtgctgttctcagtagggtcaacgctttacccggaaagccgcatgctacttaagagctggcacctaccatcggtgttccatctaaagggcaagcttagcttcacatgccgctgtgacacagtggtttcgtgtgagggctacgtcgttaagagaataacgatgagcccaggcctttatggaaaaaccacggggtatgcggtaacccaccacgcagacggattcttgatgtgcaagactaccgacacggtagacggtgaaagagtgtcattctcggtgtgcacgtacgtgccggcgaccatttgtgatcaaatgaccggcatccttgctacagaagtcacgccggaggatgcacagaagctgttggtggggctgaaccagagaatagtggttaacggcagaacgcaacggaacacgaacaccatgaagaactacctgcttcccgtggtcgcccaggccttcagtaagtgggcgaaggagtgccggaaggacatggaagatgagaagcttttgggggtcagagaaagaacactgacctgctgctgtctgtgggcatttaagaagcagaaaacacacacggtctacaagaggcctgatacccagtcaatccagaaggttcaggccgaattcgacagctttgtagtaccaggcctgtggtcgtccgggttgtcaatcccgttgaggactagaatcaagtggctgttacgcaaggtgccgaaagcagacctgatcccatatagcggaaatgcccaagaagcccaggatgctgaaaaagaagcagaggaagaacgagaagcagaactgactcatgaggctctaccacccctacaggcagcacaggaagatgtccaggtcgaaatcgacgtggaacaacttgaggatagagctggtgctggaannnnnnnnnnnnnnnnnnnnnnnnnnnnnnnnnnnnnnnnnnnnnnnnnnnnnnnnnnnnnnnnnnnnnnnnnnnnnnnnnnnnnnnnnnnnnnnnnnnnnnnnnnnnnnnnnnnnnnnnnnnnnnnnnnnnnnnnnnnnnnnnnnnnnnnncatagcggacgagcagggaggtatgcggtcgaagcgtacgatggccgagtcctagtgccctcaggctatgcaatttcgcccgaagacttccagagtctaagcgaaagcgcaacgatggtgtacaacgaaagagagttcgtaaacagaaagttacaccacattgcgatgcacggaccagctctgaacactgacgaagagtcgtatgagcttgtgagggcagagaggacagaacacgagtacgtctacgacgtggaccagagaagatgctgcaagaaggaagaagctgcaggattggtactggtgggcgacttgactaatccgccctaccacgaattcgcatacgaagggctaaaaattcgccccgcttgtccatataaaattgcagtcataggagtcttcggggtaccaggatctggtaagtcagccattatcaagaacctagttaccaggcaagacctggtgactagcggaaagaaagaaaactgccaagaaatcagcaccgacgtgatgagacagagaggtctagaaatatctgcacgtacggttgattcgctgctcttgaatggatgcaatagaccagtcgacgtgttgtacgtagacgaggcgtttgcgtgccactctggaacgttacttgccttgatcgccttggtgagaccaagactgaaagttgtactttgtggtgacccgaagcagtgcggcttcttcaatatgatgcagatgaaagtcaactacaatcataacatctgcactcaagtgtaccacaaaagtatttccaggcggtgtacactgcctgtgactgccattgtgtcgtcgttgcattacgaaggcaaaatgcgcactacgaatgagtacaacatgccgattgtagtggacactacgggctcaacaaaacctgaccctggagacctcgtgttaacgtgcttcagagggtgggttaaacaactgcaaattgactatcgtggacacgaggtcatgacagcagccgcatcccaagggttaaccagaaaaggagtttacgcagttaggcaaaaagttaacgaaaacccactctatgcatcaacatcagagcacgtcaacgtactcctaacgcgtacggaaggtaaactggtatggaagacactctctggtgacccgtggataaagacgctgcagaacccaccgaaaggaaacttcaaggcaactattaaggagtgggaggtggagcacgcatcgataatggcgggcatctgcagtcaccaagtgacctttgacacgttccaaaacaaagccaacgtttgctgggctaagagcttggtccctatcctcgaaacagcggggataaaactaaatgataggcagtggtcccagataattcaagctttcaaagaagacaaagcatactcacccgaagtagccctgaatgaaatatgcannnnnnnnnnnnnnnnnnnnnnnnnnnnnnnnnnnnnnnnnnnnnnnnnnnnnnnnnnnnnnnnnnnnnnnnnnnnnnnnnnnnnnnnnnnnnnnnnnnnnnnnnnnnnnnnnnnccctgaggcagcgtccattctagaaagaaagtacccgtttacaaaaggaaagtggaacatcaacaagcagatctgcgtgactaccaggaggatagaagacttcaaccctaccaccaacattataccggccaacaggagactaccacactcattagtggccgaacaccgcccagtaaaaggggaaagaatggaatggctggttaacaagataaacggacatcatgtgctcctggttagcggctataaccttgcactgcctactaagagagtcacctgggtagcgccactaggtgtccgcggagcggactatacatacaacctagagctgggtctaccggcaacacttggtaggtatgacctagtggtcataaacatccacacaccttttcgcatacaccattaccaacagtgcgtagatcacgcaatgaaactgcaaatgctaggaggtgactcactgagactgctcaaaccgggtggctctctattgatcagagcatacggttacgcagatagaaccagtgaacgagtaatctgcgtactgggacgtaagtttagatcgtccagagcattgaaaccaccatgtatcaccagtaatactgagatgttcttcctatttagcagttttgacaatggcagaaggaattttacaacgcatgttatgaacaatcaactgaacgcagccnttgtnggannnnnnnnnnnnnnnnnnnnnnnnnnnnnntnnnnngtnaancgcatggacatcgcgaagaacgatgaagagtgcgtggtcaacgccgccaaccctcgcgggttaccgggtgacggtgtttgcaaggcagtatataaaaaatggccggagtcctttaaaaatagtgcaacaccagtaggaaccgcaaaaacagttatgtgcggtacatatccagtaatccatgccgtaggaccaaacttctcaaattacacggagtccgaaggggaccgggaattggcggctgcctatcgagaagtcgcaaaggaagtaactagactgggagtaaatagcgtagctatacctctcctctccacaggtgtatactcaggagggaaagacaggctaacccagtctctgaaccacctctttacagccatggactcgacggatgcagacgtggtcatctactgccgagacaaggaatgggagaagaaaatatctgaggccatacagatgcggacccaagtggagctgctggatgagcacatctccatagactgcgatgtcattcgcgtgcaccctgacagtagtttggcaggtagaaaaggatacagcaccacggaaggcgcactgtattcatatctagaagggacacgttttcaccagacggcagtggatgtggcagagatacatactatgtggccaaagcaaatagaggccaatgagcaagtctgcctatatgccctgggggaaagtattgagtcaatcaggcagaaatgcccggtggatgatgcagatgcatcatctcccccgaaaaccgtcccgtgcctttgccgttatgccatgactcctgaacgcgtcacccgacttcgcatgaaccatgtcacaaatataattgtgtgttcttcatttccccttccaaagtacaagatagaaggagtgcaaaaagtcaaatgctccaaggtaatgttatttgatcacaatgtgccatcgcgcgtaagtccaagggaatacagatcttcccaggagtctgtacgggaagtgagtatgacaacgtcattgacgcatagtcagtttgatctaagcgccgatggcgagacactgcccgtcccgtcagacctggatgctgacgccccagccctagaaccggcccnnnnnnnnnnnnnnnnnnnnnnnnnnnnnnnnnnnnnnnnnnnnnnnnnnnnnnnnnnnnnnnnnnnnnnnnnnnnnnnnnnnnnnnnnnnnnnnnnnnnnnnnnnnnnnnnnnnnnnnnnnnnnnnnnnnnnnnnnnnnnnnnnnnnnnnnnnnnnnnnnnnnnnnnnnnnnnnnnnnnnnnnnnnnnnnnnnnnnnnnnnnnnnnnnnnnnnnnnnnnnnnnnnnnntcgggcaccgccaagtatcaccgtggaactgaaccatccaccgatctccttcggagcaccaagcgagacgttccccatcacatttggggacttcaacgatggagaaatcgaaagcttgtcttctgagctactaactttcggagacttcctacccggtgaagtggatgatttgacagatagcgactggtccacgtgctcagannnnnnnnnnnnnnnnnnnnnnnnnnnnnnnnnnnnnnnnnnnnnnnnnnnnnnnnnnnnnnnnnnnnnnnnnnnnnnnnnnnnnnnnnnnnnnnnnnnnnnnnnnnnnnnnnnnnnnnnnnnnnnnnnnnnnnnnnnnnnnnnnnnnnnnnnnnnnnnnnnnnnnnnnnnnnnnnnnnnnnnnnnnnnnnnnnnnnnnnnnnnnnnnnnnnnnnnnnnnnnnnnnnnnnnnnnnnnnnnnnnnnnnnnnnnnnnnnnnnnnnnnnnnnnnnnnnnnnnnnnnnnnnnnnnnnnnnnnnnnnnnnnnnnnnnnnnnnnnnnnnnnnnnnnnnnnnnnnnnnnnnnnnnnnnnnnnnnnnnnnnnnnnnnnnnnnnnnnnnnnaatcccgagtccgcagtggcagcatgtaatgagttcttagctagaaactacccaactgtttcatcataccaaatcaccgatgagtacgatgcatatctagacatggtggacgggtcggagagttgcttggaccgagcgacattcaatccgtcaaaacttaggagctacccgaaacaacatgcttatcacgcgccctctatcagaagcgctgtaccttccccattccagaacacactacagaatgtactggcagcagccacgaaaaggaactgcaacgtcacacagatgagggaattacccactttggactcagcagtattcaacgtggagtgttttaaaaaattcgcatgcaaccgagaatactgggaagaatttgctgccagccctatcaggataacgactgagaatctaacaacctatgtcactaaattaaaggggccaaaagcagcagcgttgcttgcaagaacccataatctgctgccgctgcaggatgtaccaatggataggttcacagtagatatgaaaagggacgtgaaggtaactcctggcacaaagcatacagaggaaaggcctaaggtgcaggttatacaggcggctgaacccttggcaacagcgtacctatgtggaattcacagagaattggttaggagattgaacgccgtcctcctacccaacgtgcatacactatttgacatgtctgccgaggacttcgatgccattatagccgcacactttaagccaggagacgccgttttagaaacggacatagcctcctttgataagagccaggatgattcacttgcgcttaccgccttaatgctgttagaagatttgggagtggatcactccttgttggacctgatagaggctgcttttggagagatttccagctgtcacctgccgacaggtacgcgcttcaagttcggcgctatgatgaaatccggtatgttcctaactctgttcgtcaacacattgttaaatatcaccatcgctagccgggtgttggaagatcgtctgacaaaatctgcatgcgcggccttcatcggcgacgacaacataatacatggtgtcgtctccgatgaattgatggcagccagatgcgctacttggatgaacatggaagtgaagatcatagatgcagttgtatcccagaaagctccctacttttgtggagggtttatactgcatgatactgtgacaggaacagcttgcagggtggcggacccgctaaaaaggttatttaaactgggcaaaccgttagcggcaggtgacgaacaagacgaagacagaaggcgggcgctggctgatgaagtaatcagatggcaacgaacagggctaatagatgagctggagaaagcggtgtactctaggtacgaagtgcagggtatatcagttgctgtaatgtccatggccacctttgcaagctccagatccaacttcgagaagctcagaggacccgtcataaccttgtacggcggtcctaaaatggagtttatcccaacccaaactttctacaataggaggtaccagcctcgaccttggactccgcgccctactatccaagtcatcagacccagaccgcgtccgcaaaggaaggccgggcaacttgcccagctgatctcagcagttaataaactgacaatgcgcgtggtacctcaacagaagccgcgcaagaatcggaagaataagaagcaaaagcaaaagcagcaggcgccacgaaacaatacgaatcaaaagaagcagccccccaaaaagaaaccggttcaaaagaaaaagaagccgggccgcagagagagaatgtgcatgaaaatcgaaaatgattgcatcttcgaagtcaagcatgaaggtaaggtaacaggttacgcgtgcttggtaggggacaaagtaatgaagccagcacacgtaaaggggaccatcgataacgcggacctggccaaattggccttcaagcggtcatctaagtacgaccttgaatgcgcgcagatacccgtgcacatgaagtccgacgcttcgaagttcacccatgagaaaccggaggggtactacaactggcaccacggagcagtacagtactcaggaggccgattcaccatccctacaggtgcgggcaaaccaggggatagtggtagaccgatcttcgacaacaaggggcgcgtggtggccatagttttaggaggagctaatgaaggagcccgtacagccctctcggtggtgacctggaacaaagacatcgtcacgaaaatcannnnnnnnnnnnnnnnnnnnnnnnnnnnnnnnnnnnnnnnnnnnnnnnnnnnnnnnnnnnnnnnnnnnnnnnnnnnnnnnnccccttgcacaccctgctgctacgaaaaagagccggagaaaaccttgcgcatgcttgaagacaatgtcatgagccccgggtactatcagctgctacaagcatccttaacatgttctccccgacgccagcggcgcagtattaaggaccacttcaatgtctataaagccacaagaccgtacctagctcactgtcccgactgtggagaagggcactcgtgccatagtcccgtagcgctagaacgcatcagaaacgaagcgacagacgggacgttgaaaatccaggtttccttgcaaatcggaataaagacggatgatagccatgattggaccaagctgcgttatatggacaatcacatgccagcagacgcagagcgggccgggctatttgtaagaacgtcagcaccgtgcacgattactggaacaatgggacacttcattctggcccgatgtccgaaaggagaaactctgacggtggggttcactgacggtaggaagatcagtcactcatgtacgcacccatttcaccatgaccctcctgtgataggccgggaaaaattccattcccgaccgcagcacggtagggaactaccttgcagcacgtacgcgcagagcaccgctgcaactgccgaggagatagaggtacacatgcccccagacaccccagatcgcacattaatgtcacaacagtccggcaatgtaaagatcacagtcaatagtcagacggtgcggtacaagtgcaattgtggtgactcaagtgaaggattaaccactacagataaagtgattaataactgcaaggtcgatcaatgccatgccgcggtcaccaatcacaaaaaatggcagtataattcccctctggtcccgcgtaatgctgaattcggggaccggaaaggaaaagttcacattccatttcctctggcaaatgtgacatgcagggtgcctaaagcaagaaaccccaccgtgacgtacggaaaaaaccaagtcatcatgttgctgtatcctgaccacccaacgctcctgtcctacaggaatatgggagaagaaccaaactatcaagaagagtgggtgacgcataagaaggagatcaggttaaccgtgccgactgaggggctcgaggtcacgtggggtaacaatgagccgtacaagtattggccgcagttatccacaaacggtacagcccacggccacccgcatgagataattctgtattattatgagctgtacccaactatgactgcggtagttttgtcagtggcctcgttcatactcctgtcgatggtgggtgtggcagtggggatgtgcatgtgtgcacgacgcagatgcattacaccgtacgaactgacaccaggagctnnnnnnnnnnnnnnnnnnnnnnnnnnnnnnnnnnnnnnnnnnnnnnnnnnnnnnnnnnnnnnnnnnnnnnnnnnnnnnnnnnnnnnnnnnnnnnnnnnnnnnnnnnnnnnnnnnnnnnnnnnnnnnnnnnnnnnnnnnnnnnnnnnnnnnnnnnnnnnnnnnnnnntaccatgctgttgtaaaatgttgannnnnnnnnnnnnnnnnnnnnnnnnnnnnnnnnnnnnnnnnnnnnnnnnnnnnnnnnnnnnnnnnnnnnnnnnnnnnnnnnnnnnnnnnnnnnnnnnnnnnnnnnnnnnnnnnnnnnnnnnnnnnnnnnnnnnnnnnnnnnnnnnnnnnnnnnnnnnnnnnnnnnnnnnnnnnnnnnnnnnnnnnnnnnnnnnnnnnnnnnnnnnnnnnnnnnnnnnnnnnnnnnnnnnnnnnnnnnnnnnnnnnnnnnnnnnnnnnnnnnnnnnnnnnnnnnnnnnnnnnnnnnnnnnnnnnnnnnnnnnnnnnnnnnnnnnnnnnnnnnnnnnnnnnnnnnnnnnnnnnnnnnngcaattgagcgaagcacatgtggagaagtccgaatcatgcaaaacngaatttgcatcagcatacagggctcataccgcatccgcatcagctaagctccgcgtcctttaccaaggaaataatatcactgtggctgcttatgcaaacggcgaccatgccgtcacagttaaggacgctaaattcatagtggggccaatgtcttcagcctggacacctttcgacaataaaatcgtggtgtacaaaggcgacgtctacaacatggactacccgcccttcggcgcaggaagaccaggacaatttggcgacatccaaagtcgcacgcctgagagcgaagacgtctatgctaatacacaactggtactgcagagaccgtccgcgggtacggtgcatgtgccgtactctcaggcaccatctggcttcaagtattggctaaaagaacgaggggcgtcactgcagcacacagcaccatttggctgtcaaatagcaacaaacccggtaagagcgatgaactgcgccgtagggaacatgcctatctnnatnnnnatnnnnnnnnnnnnntnnannnnnnnnntnnnngcgccatctttaacggacatgtcgtgtgaggtatcagcctgcacccattcctcagactttgggggcgtagccatcattaaatatgcagccagtaagaaaggcaagtgtgcagtgcactcgatgactaacgccgtcactattcgggaagctgaaatagaagtagaagggaactctcagttgcaaatctctttttcgacggccctagccagcgccgaatttcgcgtacaagtctgttctacacaagtacactgtgcagccgagtgccatccaccgaaagaccatatagtcaattacccggcgtcacacaccaccctcggggtccaagacatttccgctacggcgatgtcatgggtgcagaagatcacgggaggtgtgggactggttgtcgctgttgcagcactgatcctaatcgtggtnnnnnnnnnnnnnnnnnnnnnnnnn
>CHIKVM46_4320 [Organism=Chikungunya virus][Host=Human][country=Mexico: Morelos][collection_date=23-Aug-2015]
gcgtaccccatgtttgaggtggaacctaggcaggtcacatcaaatgaccatgctaatgctagagcgttctcgcatctagccataaaattaatagagcaggaaattgatcccgactcaaccatcctggatataggtagtgcgccagcaaggaggatgatnnnnnnnnnnnnnnnnnnnnnnnnnnnnnnnnnnnnnnnnnnnnnnnnnnnnnnnnnnnnnnnnnnnnnnnnnnnnnnnnnnnnnnnnnnnnnnnnnnnnnnnnnnnnnnnnnnnnnnnnnnnnnnnnnnnnnnnnnnnnnnnnnnnnnnnnnnnnnnnnnnnnnnnnnnnnnnnnnnnnnnnnnnnnnnnnnnnnnnnnnnnnnnnnnnnnnnnnnnnnnnnnnnnnnnnnnnnnnnnnnnnnnnnnnnnnnnnnnnnnnnnnnnnnnnnnnnnnnnnnnnnnnnnnnnnnnnnnnnnnnnnnnnnnnnnnnnnnnnnnnnnnnnnnnnnnnnnnnnnnnnnnnnnnnnnnnnnnnnnnnnnnnnnnnnnnnnnnnnnnnnnnnnnnnaggtactgaaggctaagaacataggattatgttcaacagacctgacagaaggtagacgaggcaaattgtctatcatgagagggaaaaagctaaaaccgtgcgaccgtgtgctgttctcagtagggtcaacgctttacccggaaagccgcatgctacttaagagctggcacctaccatcggtgttccatctaaagggcaagcttagcttcacatgccgctgtgacacagtggtttcgtgtgagggctacgtcgttaagagaataacgatgagcccaggcctttatggaaaaaccacggggtatgcggtaacccaccacgcagacggattcttgatgtgcaagactaccgacacggtagacggtgaaagagtgtcattctcggtgtgcacgtacgtgccggcgaccatttgtgatcaaatgaccggcatccttgctacagaagtcacgccggaggatgcacagaagctgttggtggggctgaaccagagaatagtggttaacggcagaacgcaacggaacacgaacaccatgaagaactacctgcttcccgtggtcgcccaggccttcagtaagtgggcgaaggagtgccggaaggacatggaagatgagaagcttttgggggtcagagaaagaacactgacctgctgctgtctgtgggcatttaagaagcagaaaacacacacggtctacaagaggcctgatacccagtcaatccagaaggttcaggccgaattcgacagctttgtagtaccaggcctgtggtcgtccgggttgtcaatcccgttgaggactagaatcaagtggctgttacgcaaggtgccgaaagcagacctgatcccatatagcggaaatgcccaagaagcccaggatgctgaaaaagaagcagaggaagaacgagaagcagaactgactcatgaggctctaccacccctacaggcagcacaggaagatgtccaggtcgaaatcgacgtggaacaacttgaggatagagctggtgctggaannnnnnnnnnnnnnnnnnnnnnnnnnnnnnnnnnnnnnnnnnnnnnnnnnnnnnnnnnnnnnnnnnnnnnnnnnnnnnnnnnnnnnnnnnnnnnnnnnnnnnnnnnnnnnnnnnnnnnnnnnnnnnnnnnnnnnnnnnnnnnnnnnnnnnnncatagcggacgagcagggaggtatgcggtcgaagcgtacgatggccgagtcctagtgccctcaggctatgcaatttcgcccgaagacttccagagtctaagcgaaagcgcaacgatggtgtacaacgaaagagagttcgtaaacagaaagttacaccacattgcgatgcacggaccagctctgaacactgacgaagagtcgtatgagcttgtgagggcagagaggacagaacacgagtacgtctacgacgtggaccagagaagatgctgcaagaaggaagaagctgcaggattggtactggtgggcgacttgactaatccgccctaccacgaattcgcatacgaagggctaaaaattcgccccgcttgtccatataaaattgcagtcataggagtcttcggggtaccaggatctggtaagtcagccattatcaagaacctagttaccaggcaagacctggtgactagcggaaagaaagaaaactgccaagaaatcagcaccgacgtgatgagacagagaggtctagaaatatctgcacgtacggttgattcgctgctcttgaatggatgcaatagaccagtcgacgtgttgtacgtagacgaggcgtttgcgtgccactctggaacgttacttgccttgatcgccttggtgannnnnnnnnnnnnnnnnnnnnnnnnnnnnnnnnnnnnnnnnnnnnnnnnnnnnnnnnnnnnnnnnnnnnnnnnnnnnnnnnnnnnnnnnnnnnnnnnnnnnnnnnnnnnnnnnnnnnnnnnnnnnnnnnnnnnnnnnnnnnnnnnnnnnnnnnnnnnnnnnnnnnnnnnnnnnnnnnnnnnnnnnnnnnnnnnnnnnnnnnnnnnnnnnnnnnnnnnnnnnnnnnnnnnnnnnnnnnnnnnngaccctggagacctcgtgttaacgtgcttcagagggtgggttaaacaactgcaaattgactatcgtggacacgaggtcatgacagcagccgcatcccaagggttaaccagaaaaggagtttacgcagttaggcaaaaagttaacgaaaacccactctatgcatcaacatcagagcacgtcaacgtactcctaacgcgtacggaaggtaaactggtatggaagacactctctggtgacccgtggataaagacgctgcagaacccaccgaaaggaaacttcaaggcaactattaaggagtgggaggtggagcacgcatcgataatggcgggcatctgcagtcaccaagtgacctttgacacgttccaaaacaaagccaacgtttgctgggctaagagcnnnnnnnnnnnnnnnnnnnnnnnnnnnnnnnnnnnnnnnnnnnnnnnnnnnnnnnnnnnnnnnnnnnnnnnnnnnnnnnnnnnnnnnnnnnnnnnnnnnnnnnnnnnnnnnnnnnnnnnnnnnnnnnnnnnnnnnnnnnnnnnnnnnnnnnnnnnnnnnnnnnnnnnnnnnnnnnnnnnnnnnnnnnnnnnnnnnnnnnnnnnnnnnnnnnnnnnnnnnnnnnnnnnnnnnnnnnnnnnnnnnnnnnnnnnnnnnnnnnnnnnnnnnnnnnnnnnnnnnnnnnnnnnnnnnnnnnnnnnnnnnnnnnnnnnnnnnnnnnnnnnnnnnnnnnnnnnnnnnnnnnnnnnnnnnnnnnnnnnnnnnnnnnnnnnnnnnnnnnnnnnnnnnnnnnnnnnnnnnnnnnnnnnnnnnnnnnnnnnnnnnnnnnnnnnnnnnnnnnnnnnnnnnnnnnnnnnnnnnnnnnnnnnnnnnnnnnnnnnnnnnnnnnnnnnnnnnnnnnnnnnnnnnnnnnnnnnnnnnnnnnnnnnnnnnnnnnnnnnnnnnnnnnnnnnnnnnnnnnnnnnnnnnnnnnnnnnnnnnnnnnnnnnnnnnnnnnnnnnnnnnnnnnnnnnnnnnnnnnnnnnnnnnnnnnnnnnnnnnnnnnnnnnnnnnnnnnnnnnnnnnnnnnnnnnnnnnnnnnnnnnnnnnnnnnnnnnnnnnnnnnnnnnnnnnnnnnnnnnnnnnnncagagcatacggttacgcagatagaaccagtgaacgagtaatctgcgtactgggacgtaagtttagatcgtccagagcattgaaaccaccatgtatcaccagtaatactgagatgttcttcttatttagcagttttgacaatggcagaaggaattttacaacgcatgttatgaacaatcaactgaacgcannnnntgtnnnnnnnnnnnnnngagnnngatgtgnnnnatnnnnnnnnnnnaancgcatggacatcgcgaagaacgatgaagagtgcgtggtcaacgccgccaaccctcgcgggttaccgggtgacggtgtttgcaaggcagtatataaaaaatggccggagtcctttaaaaatagtgcaacaccagtaggaaccgcaaaaacagttatgtgcggtacatatccagtaatccatgccgtaggaccaaacttctcaaattacacggagtccgaaggggaccgggaattggcggctgcctatcgagaagtcgcaaaggaagtaactagactgggagtaaatagcgtagctatacctctcctctccacaggtgtatactcaggagggaaagacaggctaacccagtcactgaaccacctctttacagccatggactcgacggatgcagacgtggtcatctactgccgagacaaggaatgggagaagaaaatatctgaggccatacagatgcggacccaagtggagctgctggatgagcacatctccatagactgcgatgtcattcgcgtgcaccctgacagtagtttggcaggtagaaaaggatacagcaccacggaaggcgcactgtattcatatctagaagggacacgttttcaccagacggcagtggatgtggcagagatacatactatgtggccaaagcaaatagaggccaatgagcaagtctgcctatatgccctgggggaaagtattgagtcaatcaggcagaaatgcccggtggatgatgcagatgcatcatctcccccgaaaaccgtcccgtgcctttgccgttatgccatgactcctgaacgcgtcacccgacttcgcatgaaccatgtcacaaatataattgtgtgttcttcatttccccttccaaagtacaagatagaaggagtgcaaaaagtcaaatgctccaaggtaatgttatttgatcacaatgtgccatcgcgcgtaagtccaagggaatacagatcttcccaggagtctgtacgggaagtgagtatgacaacgtcatngacgcatagtcagtnnnnnnnnannnncnnnnncnnnnnactgcccntcccgtcagacctngatgctgacgccccagccctagaaccggcccnnnnnnnnnnnnnnnnnnnnnnnnnnnnnnnnnnnnnnnnnnnnnnnnnnnnnnnnnnnngcaccntannngtcgcgccgcnnagaagaaggagagggagaaacctgaccgtgatatgtgacgagagagaagggaatataacacccatggctagcgtccgattctttagagcagagcagtgtccgaccgtacaagaaacagcggagacgcgtgacacagctatttcctntcgggcaccgccaagtatcaccgtggaattgagccatccaccgatctccttcggagcaccaagcgagacgttccccatcacatttggggacttcaacgatggagaaatcgaaagcttgtcttctgagctactaactttcggagacttcctacccggtgaagtggatgatttgacagatagcgactggtccacgtgctcagannnnnnnnnnnnnnnnnnnnnnnnnnnnnnnnnnnnnnnnnnnnnnnnnnnnnnnnnnnnnnnnnnnnnnnnnnnnnnnnnnnnnnnnnnnnnnnnnnnnnnnnnnnnnnnnnnnnnnnnnnnnnnnnnnnnnnnnnnnnnnnnnnnnnnnnnnnnnnnnnnnnnnnnnnnnnnnnnnnnnnnnnnnnnnnnnnnnnnnnnnnnnnnnnnnnnnnnnnnnnnnnnnnnnnnnnnnnnnnnnnnnnnnnnnnnnnnnnnnnnnnnnnnnnnnnnnnnnnnnnnnnnnnnnnnnnnnnnnnnnnnnnnnnnnnnnnnnnnnnnnnnnnnnnnnnnnnnnnnnnnnnnnnnnnnnnnnnnnnnnnnnnnnnnnnnnnnnnnnnnnaatcccgagtccgcagtggcagcatgtaatgagttcttagctagaaactacccaactgtttcatcataccaaatcaccgatgagtatgatgcatatctagacatggtggacgggtcggagagttgcttggaccgagcgacattcaatccgtcaaaacttaggagctacccgaaacaacatgcttatcacgcgccctctatcagaagcgctgtaccttccccattccagaacacactacagaatgtactggcagcagccacgaaaaggaactgcaacgtcacacagatgagggaattacccactttggactcagcagtattcaacgtggagtgttttaaaaaattcgcatgcaaccgagaatactgggaagaatttgctgccagccctatcaggataacgactgagaatctaacaacctatgtcactaaattaaaggggccaaaagcagcagcgttgcttgcaagaacccataatctgctgccgctgcaggatgtaccaatggataggttcacagtagatatgaaaagggacgtgaaggtaactcctggcacaaagcatacagaggaaaggcctaaggtgcaggttatacaggcggctgaacccttggcaacagcgtacctatgtggaattcacagagaattggttaggagattgaacgccgtcctcctacccaacgtgcatacactatttgacatgtctgccgaggacttcgatgccattatagccgcacactttaagccaggagacgccgttttagaaacggacatagcctcctttgataagagccaggatgattcacttgcgcttaccgccttaatgctgttagaagatttgggagtggatcactccttgttggacctgatagaggctgcttttggagagatttccagctgtcacctgccgacaggtacgcgcttcaagttcggcgctatgatgaaatccggtatgttcctaactctgttcgtcaacacattgttaaatatcaccatcgctagccgggtgttggaagatcgtctgacaaaatctgcatgcgcggccttcatcggcgacgacaacataatacatggtgtcgtctccgatgaattgatggcagccagatgcgctacttggatgaacatggaagtgaagatcatagatgcagttgtatcccagaaagctccctacttttgtggagggtttatactgcatgatactgtgacaggaacagcttgcagggtggcggacccgctaaaaaggttatttaaactgggcaaaccgttagcggcaggtgacgaacaagacgaagacagaaggcgggcgctggctgatgaagtaatcagatggcaacgaacagggctaatagatgagctggagaaagcggtgtactctaggtacgaagtgcagggtatatcagttgctgtaatgtccatggccacctttgcaagctccagatccaacttcgagaagctcagaggacccgtcataaccttgtacggcggtcctaaaatggagtttatcccaacccaaactttctacaataggaggtaccagcctcgaccttggactccgcgccctactatccaagtcatcagacccagaccgcgtccgcaaaggaaggccgggcaacttgcccagctgatctcagcagttaataaactgacaatgcgcgtggtacctcaacagaagccgcgcaagaatcggaagaataagaagcaaaagcaaaagcagcaggcgccacgaaacaatacgaatcaaaagaagcagccccccaaaaagaaaccggttcaaaagaaaaagaagccgggccgcagagagagaatgtgcatgaaaatcgaaaatgattgcatcttcgaagtcaagcatgaaggtaaggtaacaggttacgcgtgcttggtaggggacaaagtaatgaagccagcnnnnnnnnnnnnnnnnnnnnnnnnnnnnnnnnnnnnnnnnnnnnnnnnnnnnnnnnnnnnnnnnnnnnnnnnnnnnnnnnnnnnnnnnnnnnngnncnnganntccnncncnnnnnagttcnnccnnnnnnnnnnnnnnnggtacnncnnnnnnnnccanggngnnnnnnnnnnnnnnnnnnnnnnnnnnnnnnnnnnnnnnnnnnnnnnnnnnnnnnnnnnnnnnnnnnnnnnnnnnnnnnnnnnnnnnnngcgcgtggtggccatagttttaggaggagctaatgaaggagcccgtacagccctctcggtggtgacctggaacaaagacatcgtcacgaaaatcacccctnnnnnnnnnnnnnnnnnnnnnnnnnnnnnnncnnnnannnnnntgcnnncaaatancannnnnnnnnnnnnnnnnnccccttgcacaccctgctgctacgaaaaagagccggagaaaaccttgcgcatgcttgaagacaatgtcatgagccccgggtactatcagctgctacaagcatccttaacatgttctccccgacgccagcggcgcagtattaaggaccacttcaatgtttataaagccacaagaccgtacctagctcactgtcccgactgtggagaagggcactcgtgccatagtcccgtagcgctagaacgcatcagaaacgaagcgacagacgggacgttgaaaatccaggtttccttgcaaatcggaataaagacggatgatagccacgattggaccaagctgcgttatatggacaatcacatgccagcagacgcagagcgggccgggctatttgtaagaacgtcagcaccgtgcacgattactggaacaatgggacacttcattctggcccgatgtccgaaaggagaaactctgacggtggggttcactgacggtaggaagatcagtcactcatgtacgcacccatttcaccatgaccctcctgtgataggccgggaaaaattccattcccgaccgcagcacggtagggaactaccttgcagcacgtacgcgcagagcaccgctgcaactgccgaggagatagaggtacacatgcccccagacaccccagatcgcacattaatgtcacaacagtccggcaatgtaaagatcacagtcaatagtcagacggtgcggtacaagtgcaattgtggtgactcaagtgaaggattaaccactacagataaagtgattaataactgcaaggtcgatcaatgccatgccgcggtcaccaatcacaaaaaatggcagtataattcccctctggtcccgcgtaatgctgaattcggggaccggaaaggaaaagttcacattccatttcctctggcaaatgtgacatgcagggtgcctaaagcaagaaaccccaccgtgacgtacggaaaaaaccaagtcatcatgttgctgtatcctgaccacccaacgctcctgtcctacaggaatatgggagaagaaccaaactatcaagaagagtgggtgacgcataagaaggagatcaggttaaccgtgccgactgaggggctcgaggtcacgtggggtaacaatgagccgtacaagtattggccgcagttatccacaaacggtacagcccacggccacccgcatgagataattctgtattattatgagctgtacccaactatgactgcggtagttttgtcagtggcctcgttcatactcctgtcgatggtgggtgtggcagtggggatgtgcatgtgtgcacgacgcagatgcattacaccgtacgaactgacaccaggagctaccgtccctttcctgcttagcctaatatgctgcattagaacagctaaagcggccacataccaggaggccgcggtatacctgtggaacgagcagcagcctttattttggatgcaagcccttattccgctggcagccctgattgtcctatgtaactgtctgagactcttaccatgctgttgtaaaatgttgannnnnnnnnnnnnnnnnnnnnnnnnnnnnnnnnnnnnnnnnnnnnnnnnnnnnnnnnnnnnnnnnnnnnnnnnnnnnnnnnnnnnnnnnnnnnnnnnnnnnnnnnnnnnnnnnnnnnnnnnnnnnnnnnnnnnnnnnnnnnnnnnnnnnnnnnnnnnnnnnnnnnnnnnnnnnnnnnnnnnnnnnnnnnnnnnnnnnnnnnnnnnnnnnnnnnnnnnnnnnnnnnnnnnnnnnnnnnnnnnnnnnnnnnnnnnnnnnnnnnnnnnnnnnnnnnnnnnnnnnnnnnnnnnnnnnnnnnnnnnnnnnnnnnnnnnnnnnnnnnnnnnnnnnnnnnnnnnnnnnnnnnngcaattaagcgaagcacatgtggagaagtccgaatcatgcaaaacngaatttgcatcagcatacagggctcataccgcatccgcatcagctaagctccgcgtcctttaccaaggaaataatatcactgtggctgcttatgcaaacggcgaccatgccgtcacagttaaggacgctaaattcatagtggggccaatgtcttcagcctggacacctttcgacaataaaatcgtggtgtacaaaggcgacgtctacaacatggactacccgcccttcggcgcaggaagaccaggacaatttggcgacatccaaagtcgcacgcctgagagcgaagacgtctatgctaatacacaantnntactgcagagancgtcnnnnnnnnnnntnnnnntnncgnnctctcaggcaccatctggcttcaagtattggctaaaagaacgaggggcgtcactgcagcacacagcaccatttggctgtcaaatagcaacaaacccggtaagagcgatgaactgcgccgtagggaacatgcctatctccatnnncatnnnnnnnnnnnnctttannnnnnnnntnnacgcgccatctttaacggacatgtcgtgtgaggtatcagcctgcacccattcctcagactttgggggcgtagccatcattaaatatgcagccagtaagaaaggcaagtgtgcagtgcactcgatgactaacgccgtcactattcgggaagctgaaatagaagtagaagggaactctcagttgcaaatctctttttcgacggccctagccagcgccgaatttcgcgtacaagtctgttctacacaagtacactgtgcagccgagtgccatccaccgaaagaccatatagtcaattacccggcgtcacacaccaccctcggggtccaagacatttccgctacggcgatgtcatgggtgcagaagatcacgggaggtgtgggactggttgtcgctgttgcagcactgatcctaatcgtggtnnnnnnnnnnnnnnnnnnnnnnnnn
>CHIKVM47_4823 [Organism=Chikungunya virus][Host=Human][country=Mexico: Veracruz][collection_date=19-Sep-2015]
gcgtaccccatgtttgaggtggaacctaggcaggtcacatcaaatgaccatgctaatgctagagcgttctcgcatctagccataaaactaatagagcaggaaattgatcccgactcaaccatcctggatataggtagtgcgccagcaaggaggatgatnnnnnnnnnnnnnnnnnnnnnnnnnnnnnnnnnnnnnnnnnnnnnnnnnnnnnnnnnnnnnnnnnnnnnnnnnnnnnnnnnnnnnnnnnnnnnnnnnnnnnnnnnnnnnnnnnnnnnnnnnnnnnnnnnnnnnnnnnnnnnnnnnnnnnnnnnnnnnnnnnnnnnnnnnnnnnnnnnnnnnnnnnnnnnnnnnnnnnnnnnnnnnnnnnnnnnnnnnnnnnnnnnnnnnnnnnnnnnnnnnnnnnnnnnnnnnnnnnnnnnnnnnnnnnnnnnnnnnnnnnnnnnnnnnnnnnnnnnnnnnnnnnnnnnnnnnnnnnnnnnnnnnnnnnnnnnnnnnnnnnnnnnnnnnnnnnnnnnnnnnnnnnnnnnnnnnnnnnnnnnnnnnnnnnannnnctgaaggctaagaacataggattatgttcaacagacctgacagaaggtagacgaggcaaattgtctatcatgagagggaaaaagctaaaaccgtgcgaccgtgtgctgttctcagtagggtcaacgctttacccggaaagccgcatgctacttaagagctggcacctaccatcggtgttccatctaaagggcaagcttagcttcacatgccgctgtgacacagtggtttcgtgtgagggctacgtcgttaagagaataacgatgagcccaggcctttatggaaaaaccacggggtatgcggtaacccaccacgcagacggattcttgatgtgcaagactaccgacacggtagacggtgaaagagtgtcattctcggtgtgcacgtacgtgccggcgaccatttgtgatcaaatgaccggcatccttgctacagaagtcacgccggaggatgcacagaagctgttggtggggctgaaccagagaatagtggttaacggcagaacgcaacggaacacgaacaccatgaagaactacctgcttcccgtggtcgcccaggccttcagtaagtgggcgaaggagtgccggaaggacatggaagatgagaagcttttgggggtcagagaaagaacactgacctgctgctgtctgtgggcatttaagaagcagaaaacacacacggtctacaagaggcctgatacccagtcaatccagaaggttcaggccgaattcgacagctttgtagtaccaggcctgtggtcgtccgggttgtcaatcccgttgaggactagaatcaagtggctgttacgcaaggtgccgaaagcagacctgatcccatatagcggaaatgcccaagaagcccaggatgctgaaaaagaagcagaggaagaacgagaagcagaactgactcatgaggctctaccacccctacaggcagcacaggaagatgtccaggtcgaaatcgacgtggaacaacttgaggatagagctggtgctggaannnnnnnnnnnnnnnnnnncgcnntnnaagnnnnnnnnnnnnnnnnnnnnnnnnnnnnnnnnnnnnnnnnnnnnnnnnnnccgcnnnnnnnnnnnnnnnnnnnnnnnnnnnnnnnnnnnnnnnnnnnnnnnnnnnnnnnnnnnnnnnnnnnncatagcggacgagcagggaggtatgcggtcgaagcgtacgatggccgagtcctagtgccctcaggctatgcaatttcgcccgaagacttccagagtctaagcgaaagcgcaacgatggtgtacaacgaaagagagttcgtaaacagaaagttacaccacattgcgatgcacggaccagctctgaacactgacgaagagtcgtatgagcttgtgagggcagagaggacagaacacgagtacgtctacgacgtggaccagagaagatgctgcaagaaggaagaagctgcaggattggtactggtgggcgacttgactaatccgccctaccacgaattcgcatacgaagggctaaaaattcgccccgcttgtccatataaaattgcagtcataggagtcttcggggtaccaggatctggtaagtcagccattatcaagaacctagttaccaggcaagacctggtgactagcggaaagaaagaaaactgccaagaaatcagcaccgacgtgatgagacagagaggtctagaaatatctgcacgtacggttgattcgctgctcttgaatggatgcaatagaccagtcgacgtgttgtacgtagacgaggcgtttgcgtgccactctggaacgttacttgccttgatcgccttggtnnnnnnnnnnnnnnnnnnnnnnnnnnnnnnnnnnnnnnnnnnnnnnnnnnnnnnnnnnnnnnnnnnnnnnnnnnnnnnnnnnnnnnnnnnnnnnnnnnnnnnnnnnnnnnnnnnnnnnnnnnnnnnnnnnnnnnnnnnnnnnnnnnnnnnnnnnnnnnnnnnnnnnnnnnnnnnnnnnnnnnnnnnnnnnnnnnnnnnnnnnnnnnnnnnnnnnnnnnnnnnnnnnnnnnnnnnnnnnnnnnnngaccctggagacctcgtgttaacgtgcttcagagggtgggttaaacaactgcaaattgactatcgtggacacgaggtcatgacagcagccgcatcccaagggttaaccagaaaaggagtttacgcagttaggcaaaaagttaacgaaaacccactctatgcatcaacatcagagcacgtcaacgtactcctaacgcgtacggaaggtaaactggtatggaagacactctctggtgacccgtggataaagacgctgcagaacccaccgaaaggaaacttcaaggcaactattaaggagtgggaggtggagcacgcatcgataatggcgggcatctgcagtcaccaagtgacctttgacacgttccaaaacaaagccaacgtttgctgggctaagagcnnnnnnnnnnnnnnnnnnnnnnnnnnnnnnnnnnnnnnnnnnnnnnnnnnnnnnnnnnnnnnnnnnnnnnnnnnnnnnnnnnnnnnnnnnnnnnnnnnnnnnnnnnnnnnnnnnnnnnnnnnnnnnnnnnnnnnnnnnnnnnnnnnnnnnnnnnnnnnnnnnnnnnnnnnnnnnnnnnnnnnnnnnnnnnnnnnnnnnnnnnnnnnnnnnnnnnnnnnnnnnnnnnnnnnnnnnnnnnnnnnnnnnnnnnnnnnnnnnnnnnnnnnnnnnnnnnnnnnnnnnnnnnnnnnnnnnnnnnnnnnnnnnnnnnnnnnnnnnnnnnnnnnnnnnnnnnnnnnnnnnnnnnnnnnnnnnnnnnnnnnnnnnnnnnnnnnnnnnnnnnnnnnnnnnnnnnnnnnnnnnnnnnnnnnnnnnnnnnnnnnnnnnnnnnnnnnnnnnnnnnnnnnnnnnnnnnnnnnnnnnnnnnnnnnnnnnnnnnnnnnnnnnnnnnnnnnnnnnnnnnnnnnnnnnnnnnnnnnnnnnnnnnnnnnnnnnnnnnnnnnnnnnnnnnnnnnnnnnnnnnnnnnnnnnnnnnnnnnnnnnnnnnnnnnnnnnnnnnnnnnnnnnnnnnnnnnnnnnnnnnnnnnnnnnnnnnnnnnnnnnnnnnnnnnnnnnnnnnnnnnnnnnnnnnnnnnnnnnnnnnnnnnnnnnnnnnnnnnnnnnnnnnnnnnnnnnnnnnnnnnnnncagagcatacggttacgcagatagaaccagtgaacgagtaatctgcgtactgggacgtaagtttagatcgtccagagcattgaaaccaccatgtatcaccagtaatactgagatgttcttcctatttagcagttttgacaatggcagaaggaattttacaacgcatgttatgaacaatcaactgaacgcagcctttgtaggacaggccacccgagcaggatgtgcaccatcgtaccgggtaaagcgcatggacatcgcgaagaacgatgaagagtgcgtggtcaacgccgccaaccctcgcgggttaccgggtgacggtgtttgcaaggcagtatataaaaaatggccggagtcctttaaaaatagtgcaacaccagtaggaaccgcaaaaacagttatgtgcggtacatatccagtaatccatgccgtaggaccaaacttctcaaattacacggagtccgaaggggaccgggaattggcggctgcctatcgagaagtcgcaaaggaagtaactagactgggagtaaatagcgtagctatacctctcctctccacaggtgtatactcaggagggaaagacaggctaacccagtcactgaaccacctctttacagccatggactcgacggatgcagacgtggtcatctactgccgagacaaggaatgggagaagaaaatatctgaggccatacagatgcggacccaagtggagctgctggatgagcacatctccatagactgcgatgtcattcgcgtgcaccctgacagtagtttggcaggtagaaaaggatacagcaccacggaaggcgcactgtattcatatctagaagggacacgttttcaccagacggcagtggatgtggcagagatacatactatgtggccaaagcaaatagaggccaatgagcaagtctgcctatatgccctgggggaaagtattgagtcaatcaggcagaaatgcccggtggatgatgcagatgcatcatctcccccgaaaaccgtcccgtgcctttgccgttatgccatgactcctgaacgcgtcacccgacttcgcatgaaccatgtcacaaatataattgtgtgttcttcatttccccttccaaagtacaagatagaaggagtgcaaaaagtcaaatgctccaaggtaatgttatttgatcacaatgtgccatcgcgcgtaagtccaagggaatacagatcttcccaggagtctgtacgggaagtgagtatgacaacgtcattgacgcatagtcagttnnnnnnnnnnnnnnnnnnnnnnnnactncccgtcccgtcagacctggatgctgacgccccagccctagaaccggcccnnnnnnnnnnnnnnnnnnnnnnnnnnnnnnnnnnnnnnnnnnnnnnnnnnnnnnnnnnnnnnnnnnnnnnnnnnnnnnnnnnnnnnnnnnnnnnnnnnnnnnnnnnnnnnnnnnnnnnnnnnnnnnnnnnnnnnnnnnnnnnnnnnnnnnnnnnnnnnnnnnnnnnnnnnnnnnnnnnnnnnnnnnnnnnnnnnnnnnnnnnnnnnnnnnnnnnnnnnnnnnnnnnnnntcgggcaccgccaagtatcaccgtggaactgagccatccaccgatctccttcggagcaccaagcgagacgttccccatcacatttggggacttcaacgatggagaaatcgaaagcttgtcttctgagctactaactttcggagacttcctacccggtgaagtggatgatttgacagatagcgactggtccacgtgctcagannnnnnnnnnnnnnnnnnnnnnnnnnnnnnnnnnnnnnnnnnnnnnnnnnnnnnnnnnnnnnnnnnnnnnnnnnnnnnnnnnnnnnnnnnnnnnnnnnnnnnnnnnnnnnnnnnnnnnnnnnnnnnnnnnnnnnnnnnnnnnnnnnnnnnnnnnnnnnnnnnnnnnnnnnnnnnnnnnnnnnnnnnnnnnnnnnnnnnnnnnnnnnnnnnnnnnnnnnnnnnnnnnnnnnnnnnnnnnnnnnnnnnnnnnnnnnnnnnnnnnnnnnnnnnnnnnnnnnnnnnnnnnnnnnnnnnnnnnnnnnnnnnnnnnnnnnnnnnnnnnnnnnnnnnnnnnnnnnnnnnnnnnnnnnnnnnnnnnnnnnnnnnnnnnnnnnnnnnnnnnaatcccgagtccgcagtggcagcatgtaatgagttcttagctagaaactacccaactgtttcatcataccaaatcaccgatgagtatgatgcatatctagacatggtggacgggtcggagagttgcttggaccgagcgacattcaatccgtcaaaacttaggagctacccgaaacaacatgcttatcacgcgccctctatcagaagcgctgtaccttccccattccagaacacactacagaatgtactggcagcagccacgaaaaggaactgcaacgtcacacagatgagggaattacccactttggactcagcagtattcaacgtggagtgttttaaaaaattcgcatgcaaccgagaatactgggaagaatttgctgccagccctatcaggataacgactgagaatctaacaacctatgtcactaaattaaaggggccaaaagcagcagcgttgcttgcaagaacccataatctgctgccgctgcaggatgtaccaatggataggttcacagtagatatgaaaagggacgtgaaggtaactcctggcacaaagcatacagaggaaaggcctaaggtgcaggttatacaggcggctgaacccttggcaacagcgtacctatgtggaattcacagagaattggttaggagattgaacgccgtcctcctacccaacgtgcatacactatttgacatgtctgccgaggacttcgatgccattatagccgcacactttaagccaggagacgccgttttagaaacggacatagcctcctttgataagagccaggatgattcacttgcgcttaccgccttaatgctgttagaggatttgggagtggatcactccttgttggacctgatagaggctgcttttggagagatttccagctgtcacctgccgacaggtacgcgcttcaagttcggcgctatgatgaaatccggtatgttcctaactctgttcgtcaacacattgttaaatatcaccatcgctagccgggtgttggaagatcgtctgacaannnnnnnnnnnnnnnnnnnnnnnnnnnnnnnnnnnnnnnnnnnnnnnnnnnnnnnnnnnnnnnnnnnnnnnnnnnnnnnnnnnnnnnnnnnnnnnnnnnnnnnnnnnnnnnnnnnnnnnnnnnnnnnncngnangctccctacttttgtggagggtttatactgcatgatactgtgacaggaacagcttgcagggtggcggacccgctaaaaaggttatttaaactgggcaaaccgttagcggcaggtgacgaacaagacgaagacagaaggcgggcgctggctgatgaagtaatcagatggcaacgaacagggctaatagatgagctggagaaagcggtgtactctaggtacgaagtgcagggtatatcagttgctgtaatgtccatggccacctttgcaagctccagatccaacttcgagaagctcagaggacccgtcataaccttgtacggcggtcctaaaatggagtttatcccaacccaaactttctacaataggaggtaccagcctcgaccttggactccgcgccctactatccaagtcatcagacccagaccgcgtccgcaaaggaaggccgggcaacttgcccagctgatctcagcagttaataaactgacaatgcgcgtggtacctcaacagaagccgcgcaagaatcggaagaataagaagcaaaagcaaaagcagcaggcgccacgaaacaatacgaatcaaaagaagcagccccccaaaaagaaaccggttcaaaagaaaaagaagccgggccgcagagagagaatgtgcatgaaaatcgaaaatgattgcatcttcgaagtcaagcatgaaggtaaggtaacaggttacgcgtgcttggtaggggacaaagtaatgaagccagcnnnnnnnnnnnnnnnnnnnnnnnnnnnnnnnnnnnnnnnnnnnnnnnnnnnnnnnnnnnnnnnnnnnnnnnnnnnnnnnnnnnnnnnnnnnnnnnnnnnnnnnnnnnnnnnnnnnnnnnnnnnnnnnnnnnnnnnnnnnnnnnnnnnnnnnnnnnnnnnnnnnnnnnnnnnnnnnnnnnnnnnnnnnnnnnnnnnnnnnnnnnnnnnnnnnnnnnnnnnnnnnnnnnnnnnnnnnnnnnnnnnnnnnnnnnngcgcgtggtggccatagttttaggaggagctaatgaaggagcccgtacagccctctcggtggtgacctggaacaaagacatcgtcacgaaaatcacccctnnnnnnnnnnnnnnnnnnnnnnnnnnnnntncnnttannnnnntgctngcaaatancannnnnncctgctnnnngcccccttgcacaccctgctgctacgaaaaagagccggagaaaaccttgcgcatgcttgaagacaatgtcatgagccccgggtactatcagctgctacaagcatccttaacatgttctccccgacgccagcggcgcagtattaaggaccacttcaatgtctataaagccacaagaccgtacctagctcactgtcccgactgtggagaagggcactcgtgccatagtcccgtagcgctagaacgcatcagaaacgaagcgacagacgggacgttgaaaatccaggtttccttgcaaatcggaataaagacggatgatagccatgattggaccaagctgcgttatatggacaatcacatgccagcagacgcagagcgggccgggctatttgtaagaacgtcagcaccgtgcacgattactggaacaatgggacacttcattctggcccgatgtccgaaaggagaaactctgacggtggggttcactgacggtaggaagatcagtcactcatgtacgcacccatttcaccatgaccctcctgtgataggccgggaaaaattccattcccgaccgcagcacggtagggaactaccttgcagcacgtacgcgcagagcaccgctgcaactgccgaggagatagaggtacacatgcccccagacaccccagatcgcacattaatgtcacaacagtccggcaatgtaaagatcacagtcaatagtcagacggtgcggtacaagtgcaattgtggtgactcaagtgaaggattaaccactacagataaagtgattaataactgcaaggtcgatcaatgccatgccgcggtcaccaatcacaaaaaatggcagtataattcccctctggtcccgcgtaatgctgaattcggggaccggaaaggaaaagttcacattccatttcctctggcaaatgtgacatgcagggtgcctaaagcaagaaaccccaccgtgacgtacggaaaaaaccaagtcatcatgttgctgtatcctgaccacccaacgctcctgtcctacaggaatatgggagaagaaccaaactatcaagaagagtgggtgacgcataagaaggagatcaggttaaccgtgccgactgaggggctcgaggtcacgtggggtaacaatgagccgtacaagtattggccgcagttatccacaaacggtacagcccacggccacccgcatgagataattctgtattattatgagctgtacccaactatgactgcggtagttttgtcagtggcctcgttcatactcctgtcgatggtgggtgtggcagtggggatgtgcatgtgtgcacgacgcagatgcattacaccgtacgaactgacaccaggagctaccgtccctttcctgcttagcctaatatgctgcattagaacagctaaagcggccacataccaggaggccgcggtatacctgtggaacgagcagcagcctttattttggatgcaagcccttattccgctggcagccctgattgtcctatgtaactgtctgagactcttaccatgctgttgtaaaatgttgactnnnnnnnnnnnnnnnnnnnnnnnnnnnnnnnnnnnnnnnnnnnnnnnnnnnnnnnnnnnnnnnnnnnnnnnnnnnnnnnnnnnnnnnnnnnnnnnnnnnnnnnnnnnnnnnnnnnnnnnnnnnnnnnnnnnnnnnnnnnnnnnnnnnnnnnnnnnnnnnnnnnnnnnnnnnnnnnnnnnnnnnnnnnnnnnnnnnnnnnnnnnnnnnnnnnnnnnnnnnnnnnnnnnnnnnnnnnnnnnnnnnnnnnnnnnnnnnnnnnnnnnnnnnnnnnnnnnnnnnnnnnnnnnnnnnnnnnnnnnnnnnnnnnnnnnnnnnnnnnnnnnnnnnnnnnnnnnnnnnnnnnngcaattgagcgaagcacatgtggagaagtccgaatcatgcaaaacngaatttgcatcagcatacagggctcataccgcatccgcatcagctaagctccgcgtcctttaccaaggaaataatatcactgtggctgcttatgcaaacggcgaccatgccgtcacagttaaggacgctaaattcatagtggggccaatgtcttcagcctggacacctttcgacaataaaatcgtggtgtacaaaggcgacgtctacaacatggactacccgcccttcggcgcaggaagaccaggannnnttnnnnnnatccnnngtnnnnnnnntgnnnnnnnngacgtctatnnnnntannnnnnnnntanngcatagancgtcnnnnnnnnnnntnnnnntnncgnnctctcaggcaccatctggcttcaagtattggctnaaagaacgaggggcgtcgctgcagcacacagcaccatttggctgtcaaatagcaacaaacccggtaagagcgatgaactgcgccgtagggaacatgcctatctccatcgncatannngannnnnnctttacnannnnnntnnacgcgccatctttaacggacatgtcgtgtgaggtatcagcctgcacccattcctcagactttgggggcgtagccatcattaaatatgcagccagtaagaaaggcaagtgtgcagtgcactcgatgactaacgccgtcactattcgggaagctgaaatagaagtagaagggaactctcagttgcaaatctctttttcgacggccctagccagcgccgaatttcgcgtacaagtctgttctacacaagtacactgtgcagccgagtgccatccaccgaaagaccatatagtcaattacccggcgtcacacaccaccctcggggtccaagacatttccgctacggcgatgtcatgggtgcagaagatcacgggaggtgtgggactggttgtcgctgttgcagcactgatcctaatcgtggtnnnnnnnnnnnnnnnnnnnnnnnnn
>CHIKVM48_1449 [Organism=Chikungunya virus][Host=Human][country=Mexico: Chiapas][collection_date=13-Apr-2015]
gcgtaccccatgtttgaggtggaacctaggcaggtcacatcaaatgaccatgctaatgctagagcgttctcgcatctagccataaaactaatagagcaggaaattgatcccgactcaaccatcctggatataggtagtgcgccagcaaggaggatgatgtcggacagnaagtaccactgcgtntgcncgatgcgnagnncagaagatcncgagngncnnnnnnnttatgcgagaaagnncncatctncnncagnnnaagtcntgnacagaaacatttcnggaaagatcggggacntnnangaggtgatggcnnnnnnnnnnnnnnnnnnnnnnnnnnnnnnnnnnnnnnnnnnnnnnnnnnnnnnnnnnnnnnnnnnnnnnnnnnnnnnnnnnnnnnnnnnnnnnnnnnnnnnnnnnnnnnnnnnnnnnnnnnnnnnnnnnnnnnnnnnnnnnnnnnnnnactgggtagggttcgacacaaccccgttcatgtacaacgctatggcgggtgcctacccctcatactcgacaaattgggcggatgagcaggtactgaaggctaagaacataggattatgttcaacagacctgacagaaggtagacgaggcaaattgtctatcatgagagggaaaaagctaaaaccgtgcgaccgtgtgctgttctcagtagggtcaacgctttacccggaaagccgcatgctacttaagagctggcacctaccatcggtgttccatctaaagggcaagcttagcttcacatgccgctgtgacacagtggtttcgtgtgagggctacgtcgttaagagaataacgatgagcccaggcctttatggaaaaaccacggggtatgcggtaacccaccacgcagacggattcttgatgtgcaagactaccgacacggtagacggtgaaagagtgtcattctcggtgtgcacgtacgtgccggcgaccatttgtgatcaaatgaccggcatccttgctacagaagtcacgccggaggatgcacagaagctgttggtggggctgaaccagagaatagtggttaacggcagaacgcaacggaacacgaacaccatgaagaactacctgcttcccgtggtcgcccaggccttcagtaagtgggcgaaggagtgccggaaggacatggaagatgagaagcttttgggggtcagagaaagaacactgacctgctgctgtctgtgggcatttaagaagcagaaaacacacacggtctacaagaggcctgatacccagtcaatccagaaggttcaggccgaattcgacagctttgtagtaccaggcctgtggtcgtccgggttgtcaatcccgttgaggactagaatcaagtggctgttacgcaaggtgccgaaagcagacctgatcccatatagcggaaatgcccaagaagcccaggatgctgaaaaagaagcagaggaagaacgagaagcagaactgactcatgaggctctaccacccctacaggcagcacaggaagatgtccaggtcgaaatcgacgtggaacaacttgaggatagagctggtgctggaataatagagactccgagaggcgctattaaagttactgcccaactaacggaccacgtcgtnggggagtacctggtactttccccgcagaccgtattacgcagccagaagctcagcctgatccacgctttagcggagcaagtgaagnnntgtnnncatagcggacgagcagggaggtatgcggtcgaagcgtacgatggccgagtcctagtgccctcaggctatgcaatttcgcccgaagacttccagagtctaagcgaaagcgcaacgatggtgtacaacgaaagagagttcgtaaacagaaagttacaccacattgcgatgcacggaccagctctgaacactgacgaagagtcgtatgagcttgtgagggcagagaggacagaacacgagtacgtctacgacgtggaccagagaagatgctgcaagaaggaagaagctgcaggattggtactggtgggcgacttgactaatccgccctaccacgaattcgcatacgaagggctaaaaattcgccccgcttgtccatataaaattgcagtcataggagtcttcggggtaccaggatctggtaagtcagccattatcaagaacctagttaccaggcaagacctggtgactagcggaaagaaagaaaactgccaagaaatcagcaccgacgtgatgagacagagaggtctagaaatatctgcacgtacggttgattcgctgctcttgaatggatgcaatagaccagtcgacgtgttgtacgtagacgaggcgtttgcgtgccactctggaacgttacttgccttgatcgccttggtgagaccaagactgaaagttgtactttgtggtgacccgaagcagtgcggcttcttcaatatgatgcagatgaaagtcaactacaatcataacatctgcactcaagtgtaccacaaaagtatttccaggcggtgtacactgcctgtgactgccattgtgtcgtcgttgcattacgaaggcaaaatgcgcactacgaatgagtacaacatgccgattgtagtggacactacgggctcaacaaaacctgaccctggagacctcgtgttaacgtgcttcagagggtgggttaaacaactgcaaattgactatcgtggacacgaggtcatgacagcagccgcatcccaagggttaaccagaaaaggagtttacgcagttaggcaaaaagttaacgaaaacccactctatgcatcaacatcagagcacgtcaacgtactcctaacgcgtacggaaggtaaactggtatggaagacactctctggtgacccgtggataaagacgctgcagaacccaccgaaaggaaacttcaaggcaactattaaggagtgggaggtggagcacgcatcgataatggcgggcatctgcagtcaccaagtgacctttgacacgttccaaaacaaagccaacgtttgctgggctaagagcttggtccctatcctcgaaacagcggggataaaactaaatgataggcagtggtcccagataattcaagctttcaaagaagacaaagcatactcacccgaagtagccctgaatgaaatatgcannnnnnnnnnnnnnnnnnnnnnnnnnnnnnnnnnnnnnnnnnnnnnnnnnnnnnnnnnnnnnnnnnnnnnnnnnnnnnnnnnnnnnnnnnnnnnnnnnnnnnnnnnnnnnnnnnnnnnnnnnnnnnnnnnnnnnnnnnnannnaannnnnnnnnnnnnannnnnannnnnnnnnnnnnnnnncngnnnnnnnngnnnnnnngnnngatagaagacttcaaccctaccaccaacattataccggccaacaggagactaccacactcattagtggccgaacaccgcccagtaaaaggggaaagaatggaatggctggttaacaagataaacggacatcatgtgctcctggttagcggctataaccttgcactgcctactaagagagtcacctgggtagcgccactaggtgtccgcggagcggactatacatacaacctagagctgggtctaccggcaacacttggtaggtatgacctagtggtcataaacatccacacaccttttcgcatacaccattaccaacagtgcgtagatcacgcaatgaaactgcaaatgctaggaggtgactcactgagactgctcaaaccgggtggctctctattgatcagagcatacggttacgcagatagaaccagtgaacgagtaatctgcgtactgggacgtaagtttagatcgtccagagcattgaaaccaccatgtatcaccagtaatactgagatgttcttcctatttagcagttttgacaatggcagaaggaattttacaacgcatgttatgaacaatcaactgaacgcagcctttgtaggacaggccacccgagcaggatgtgcaccatcgtaccgggtaaagcgcatggacatcgcgaagaacgatgaagagtgcgtggtcaacgccgccaaccctcgcgggttaccgggtgacggtgtttgcaaggcagtatataaaaaatggccggagtcctttaaaaatagtgcaacaccagtaggaaccgcaaaaacggttatgtgcggtacatatccagtaatccatgccgtaggaccaaacttctcaaattacacggagtccgaaggggaccgggaattggcggctgcctatcgagaagtcgcaaaggaagtaactagactgggagtaaatagcgtagctatacctctcctctccacaggtgtatactcaggagggaaagacaggctaacccagtcactgaaccacctctttacagccatggactcgacggatgcagacgtggtcatctactgccgagacaaggaatgggagaagaaaatatctgaggccatacagatgcggacccaagtggagctgctggatgagcacatctccatagactgcgatgtcattcgcgtgcaccctgacagtagtttggcaggtagaaaaggatacagcaccacggaaggcgcactgtattcatatctagaagggacacgttttcaccagacggcagtggatgtggcagagatacatactatgtggccaaagcaaatagaggccaatgagcaagtctgcctatatgccctgggggaaagtattgagtcaatcaggcagaaatgcccggtggatgatgcagatgcatcatctcccccgaaaaccgtcccgtgcctttgccgttatgccatgactcctgaacgcgtcacccgacttcgcatgaaccatgtcacaaatataattgtgtgttcttcatttccccttccaaagtacaagatagaaggagtgcaaaaagtcaaatgctccaaggtaatgttatttgatcacaatgtgccatcgcgcgtaagtccaagggaatacagatcttcccaggagtctgtacgggaagtgagtatgacaacgtcattgacgcatagtcagtttgatctaagcgccgatggcgagacactgcccgtcccgtcagacctggatgctgacgccccagccctagaaccggcccnnnnnnnnnnnnnnnnnnnnnnnnnnnnnnnnnnnnnnnnnnnnnnnnnnnnnnnnnnnnnnnnnnnnnnnnnnnnnnnnnnnnnnnnnnnnnnnnnnnnnnnnnnnnnnnnnnnnnnnnnnnnnnnnnnnnnnnnnnnnnnnnnnnnnnnnnnnnnnnnnnnnnnnnnnnnnnnnnnnnnnnnnnnnnnnnnnnnnnnnnnnnnnnnnnnnnnnnnnnnnnnnnnnnntcgggcaccgccaagtatcaccgtggaactgagccatccaccgatctccttcggagcaccaagcgagacgttccccatcacatttggggacttcaacgatggagaaatcgaaagcttgtcttctgagctactaactttcggagacttcctacccggtgaagtggatgatttgacagatagcgactggtccacgtgctcagannnnnnnnnnnnnnnnnnnnnnnnnnnnnnnnnnnnnnnnnnnnnnnnnnnnnnnnnnnnnnnnnnnnnnnnnnnnnnnnnnnnnnnnnnnnnnnnnnnnnnnnnnnnnnnnnnnnnnnnnnnnnnnnnnnnnnnnnnnnnnnnnnnnnnnnnnnnnnnnnnnnnnnnnnnnnnnnnnnnnnnnnnnnnnnnnnnnnnnnnnnnnnnnnnnnnnnnnnnnnnnnnnnnnnnnnnnnnnnnnnnnnnnnnnnnnnnnnnnnnnnnnnnnnnnnnnnnnnnnnnnnnnnnnnnnnnnnnnnnnnnnnnnnnnnnnnnnnnnnnnnnnnnnnnnnnnnnnnnnnnnnnnnnnnnnnnnnnnnnnnnnnnnnnnnnnnnnnnnnnnaatcccgagtccgcagtggcagcatgtaatgagttcttagctagaaactacccaactgtttcatcataccaaatcaccgatgagtatgatgcatatctagacatggtggacgggtcggagagttgcttggaccgagcgacattcaatccgtcaaaacttaggagctacccgaaacaacatgcttatcacgcgccctctatcagaagcgctgtaccttccccattccagaacacactacagaatgtactggcagcagccacgaaaaggaactgcaacgtcacacagatgagggaattacccactttggactcagcagcattcaacgtggagtgttttaaaaaattcgcatgcaaccgagaatactgggaagaatttgctgccagccctatcaggataacgactgagaatctaacaacctatgtcactaaattaaaggggccaaaagcagcagcgttgcttgcaagaacccataatctgctgccgctgcaggatgtaccaatggataggttcacagtagatatgaaaagggacgtgaaggtaactcctggcacaaagcatacagaggaaaggcctaaggtgcaggttatacaggcggctgaacccttggcaacagcgtacctatgtggaattcacagagaattggttaggagattgaacgccgtcctcctacccaacgtgcatacactatttgacatgtctgccgaggacttcgatgccattatagccacacactttaagccaggagacgccgttttagaaacggacatagcctcctttgataagagccaggatgattcacttgcgcttaccgccttaatgctgttagaagatttgggagtggatcactccttgttggacctgatagaggctgcttttggagagatttccagctgtcacctgccgacaggtacgcgcttcaagttcggcgctatgatgaaatccggtatgttcctaactctgttcgtcaacacattgttaaatatcaccatcgctagccgggtgttggaagatcgtctgacaaaatctgcatgcgcggccttcatcggcgacgacaacataatacatggtgttgtctccgatgaattgatggcagccagatgcgctacttggatgaacatggaagtgaagatcatagatgcagttgtatcccagaaagctccctacttttgtggagggtttatactgcatgatactgtgacaggaacagcttgcagggtggcggacccgctaaaaaggttatttaaactgggcaaaccgttagcggcaggtgacgaacaagacgaagacagaaggcgggcgctggctgatgaagtaatcagatggcaacgaacagggctaatagatgagctggagaaagcggtgtactctaggtacgaagtgcagggtatatcagttgctgtaatgtccatggccacctttgcaagctccagatccaacttcgagaagctcagaggacccgtcataaccttgtacggcggtcctaaaatggagtttatcccaacccaaactttctacaataggaggtaccagcctcgaccttggactccgcgccctactatccaagtcatcagacccagaccgcgtccgcaaaggaaggccgggcaacttgcccagctgatctcagcagttaataaactgacaatgcgcgtggtacctcaacagaagccgcgcaagaatcggaagaataagaagcaaaagcaaaagcagcaggcgccacgaaacaatacgaatcaaaagaagcagccccccaaaaagaaaccggttcaaaagaaaaagaagccgggccgcagagagagaatgtgcatgaaaatcgaaaatgattgcatcttcgaagtcaagcatgaaggtaaggtaacaggttacgcgtgcttggtaggggacaaagtaatgaagccagcacacgtaaaggggaccatcgataacgcggacctggccaaattggccttcaagcggtcatctaagtacgaccttgaatgcgcgcagatacccgtgcacatgaagtccgacgcttcgaagttcacccatgagaaaccggaggggtactacaactggcaccacggagcagtacagtactcaggaggccgattcaccatccctacaggtgcgggcaaaccaggggatagtggtagaccgatcttcgacaacaaggggcgcgtggtggccatagttttaggaggagctaatgaaggagcccgtacagccctctcggtggtgacctggaacaaagacatcgtcacgaaaatcacccctnnnnnnnnnnnnnnnnnnnnnntnnnnannncanttannnncctgctggcaaataccacntnnccctgctnnnngcccccttgcacaccctgctgctacgaaaaagagccggagaaaaccttgcgcatgcttgaagacaatgtcatgagccccgggtactatcagctgctacaagcatccttaacatgttctccccgacgccagcggcgcagtattaaggaccacttcaatgtctataaagccacaagaccgtacctagctcactgtcccgactgtggagaagggcactcgtgccatagtcccgtagcgctagaacgcatcagaaacgaagcgacagacgggacgttgaaaatccaggtttccttgcaaatcggaataaagacggatgatagccatgattggaccaagctgcgttatatggacaatcacatgccagcagacgcagagcgggccgggctatttgtaagaacgtcagcaccgtgcacgattactggaacaatgggacacttcattctggcccgatgtccgaaaggagaaactctgacggtggggttcactgacggtaggaagatcagtcactcatgtacgcacccatttcaccatgaccctcctgtgataggccgggaaaaattccattcccgaccgcagcacggtagggaactaccttgcagcacgtacgcgcagagcaccgctgcaactgccgaggagatagaggtacacatgcccccagacaccccagatcgcacattaatgtcacaacagtccggcaatgtaaagatcacagtcaatagtcagacggtgcggtacaagtgcaattgtggtgactcaagtgaaggattaaccactacagataaagtgattaataactgcaaggtcgatcaatgccatgccgcggtcaccaatcacaaaaaatggcagtataattcccctctggtcccgcgtaangctgaattcggggaccggaaaggaaaagttcacattccatttcctctggcaaatgtgacatgcagggtgcctaaagcaagaaaccccaccgtgacgtacggaaaaaaccaagtcatcatgttgctgtatcctgaccacccaacgctcctatcctacaggaatatgggagaagaaccaaactatcaagaagagtgggtgacgcataagaaggagatcaggttaaccgtgccgactgaggggctcgaggtcacgtggggtaacaatgagccgtacaagtattggccgcagttatccacaaacggtacagcccacggccacccgcatgagataattctgtattattatgagctgtacccaactatgactgcggtagttttgtcagtggcctcgttcatactcctgtcgatggtgggtgtggcagtggggatgtgcatgtgtgcacgacgcagatgcattacaccgtacgaactgacaccaggagctaccgtccctttcctgcttagcctaatatgctgcattagaacagctaaagcggccacataccaggaggccgcggtatacctgtggaacgagcagcagcctttattttggatgcaagcccttattccgctggcagccctgattgtcctatgtaactgtctgagactcttaccatgctgttgtaaaatgttgactnttnnnnnnnnnnnnnnnnnnnnnnnnnnnnnnnnnnnnnnnnnnnnnnnnnnnnnnnnnnnnnnnnnnnnnnnnnnnnnnnnnnnnnnnnnnnnnnnnnnnnnnnnnnnnnnnnnnnnnnnnnnnnnnnnnnnnnnnnnnnnnnnnnnnnnnnnnnnnnnnnnnnnnnnnnnnnnnnnnnnnnnnnnnnnnnnnnnnnnnnnnnnnnnnnnnnnnnnnnnnnnnnnnnnnnnnnnnnnnnnnnnnnnnnnnnnnnnnnnnnnnnnnnnnnnnnnnnnnnnnnnnnnnnnnnnnnnnnnnnnnnnnnnnnnnnnnnnnnnnnnnnnnnnnnnnnnnnnnnnnnngcaattgagcgaagcacatgtggagaagtccgaatcatgcaaaacngaatttgcatcagcatacagggctcataccgcatccgcatcagctaagctccgcgtcctttaccaaggaaataatatcactgtggctgcttatgcaaacggcgaccatgccgtcacagttaaggacgctaaattcatagtggggccaatgtcttcagcctggacacctttcgacaataaaatcgtggtgtacaaaggcgacgtctacaacatggactacccgcccttcggcgcaggaagaccaggacaatttggcgacatccaaagtcgcacgcctgagagcgaagacgtctatgctaatacacaactggtactgcagagaccgtccgcgggtacggtgcacgtgccgtactctcaggcaccatctggcttcaagtattggctaaaagaacgaggggcgtcgctgcagcacacagcaccatttggctgtcaaatagcaacaaacccggtaagagcgatgaactgcgccgtagggaacatgcctatctccatcgacataccggacgcggcctttaccagggtcgtcgacgcgccatctttaacggacatgtcgtgtgaggtatcagcctgcacccattcctcagactttgggggtgtagccatcattaaatatgcagccagtaagaaaggcaagtgtgcagtgcactcgatgactaacgccgtcactattcgggaagctgaaatagaagtagaagggaactctcagttgcaaatctctttttcgacggccctagccagcgccgaatttcgcgtacaagtctgttctacacaagtacactgtgcagccgagtgccatccaccgaaagaccatatagtcaattacccggcgtcacacaccaccctcggggtccaagacatttccgctacggcgatgtcatgggtgcagaagatcacgggaggtgtgggactggttgtcgctgttgcagcactgatcctaatcgtggtnnnnnnnnnnnnnnnnnnnnnnnnn
>CHIKVM49_1309 [Organism=Chikungunya virus][Host=Human][country=Mexico: Chiapas][collection_date=9-Apr-2015]
gcgtaccccatgtttgaggtggaacctaggcaggtcacatcaaatgaccatgctaatgctagagcgttctcgcatctagccataaaactaatagagcaggaaattgatcccgactcaaccatcctggatataggtagtgcgccagcaaggaggatgatnnnnnnnnnnnnnnnnnnnnnnnnnnnnnnnnnnnnnnnnnnnnnnnnnnnnnnnnnnnnnnnnnnnnnnnnnnnnnnnnnnnnnnnnnnnnnnnnnnnnnnnnnnnnnnnnnnnnnnnnnnnnnnnnnnnnnnnnnnnnnnnnnnnnnnnnnnnnnnnnnnnnnnnnnnnnnnnnnnnnnnnnnnnnnnnnnnnnnnnnnnnnnnnnnnnnnnnnnnnnnnnnnnnnnnnnnnnnnnnnnnnnnnnnnnnnnnnnnnnnnnnnnnnnnnnnnnnnnnnnnnnnnnnnnnnnnnnnnnnnnnnnnnnnnnnnnnnnnnnnnnnnnnnnnnnnnnnnnnnnnnnnnnnnnnnnnnnnnnnnnnnnnnnnnnnnnnnnnnnnnnnnnnnnnannnnctgaaggctaagaacataggattatgttcaacagacctgacagaaggtagacgaggcaaattgtctatcatgagagggaaaaagctaaaaccgtgcgaccgtgtgctgttctcagtagggtcaacgctttacccggaaagccgcatgctacttaagagctggcacctaccatcggtgttccatctaaagggcaagcttagcttcacatgccgcnnnnnnnnnnnnnnnnnnnnnnnnnnnnnnnnnnnnnnnnnnnnnnnnnnnnnnnnnnnnnnnnnnnnnnnnnnnnnnnnnnnnnnnnnnnnnnnnnnnnnnnnnnnnnnnnnnnnnnnnnnnnnnnnnnnnnnnnnnnnnnnnnnnnnnnnnnnnnnnnnnnnnnnnnnnnnnnnnnnnnnnnnnnnnnnnnnnnnnnnnnnnnnnnnnnnnnnnnnnnnnnnnnnnnnnnnnnnnnnnnnnnnnnnnnnnnnnnnnnnnnnnnnnnnnnnnnnnnnnnnnnnnnnnnnnnnnnnnnnnnnnnnnnnnnnnnnnnnnnnnnnnnnnnnnnnnnnnnnnnnnnnnnnnnnnnnnnnnnnnnnnnnnnnnnnnnnnnnnnnnnnnnnnnnnnnnnnnnnnnnnnnnnnnnnnnnnnnnnnnnnnnnnnnnnnnnnnnnnnnnnnnnnnnagcagaaaacacacacggtctacaagaggcctgatacccagtcaatccagaaggttcaggccgaattcgacagctttgtagtaccaggcctgtggtcgtccgggttgtcaatcccgttgaggactagaatcaagtggctgttacgcaaggtgccgaaagcagacctgatcccatatagcggaaatgcccaagaagcccaggatgctgaaaaagaagcagaggaagaacgagaagcagaactgactcatgaggctctaccacccctacaggcagcacaggaagatgtccaggtcgaaatcgacgtggaacaacttgaggatagagctggtgctggaannnnnnnnnnnnnnnnnnnnnnnnnnnnnnnnnnnnnnnnnnnnnnnnnnnnnnnnnnnnnnnnnnnnnnnnnnnnnnnnnnnnnnnnnnnnnnnnnnnnnnnnnnnnnnnnnnnnnnnnnnnnnnnnnnnnnnnnnnnnnnnnnnnnnnnncatagcggacgagcagggaggtatgcggtcgaagcgtacgatggccgagtcctagtgccctcaggctatgcaatttcgcccgaagacttccagagtctaagcgaaagcgcaacgatggtgtacaacgaaagagagttcgtaaacagaaagttacaccacattgcgatgcacggaccagctctgaacactgacgaagagtcgtatgagcttgtgagggcagagaggacagaacacgagtacgtctacgacgtggaccagagaagatgctgcaagaaggaagaagctgcaggattggtactggtgggcgacttgactaatccgccctaccacgaattcgcatacgaagggctaaaaattcgccccgcttgtccatataaaattgcagtcataggagtcttcggggtaccaggatctggtaagtcagccattatcaagaacctagttaccaggcaagacctggtgactagcggaaagaaagaaaactgccaagaaatcagcaccgacgtgatgagacagagaggtctagaaatatctgcacgtacggttgattcgctgctcttgaatggatgcaatagaccagtcgacgtgttgtacgtagacgaggcgtttgcgtgccactctggaacgttacttgccttgatcgccttggtgagaccaagactgaaagttgtactttgtggtgacccgaagcagtgcggcttcttcaatatgatgcagatgaaagtcaactacaatcataacatctgcactcaagtgtaccacaaaagtatttccaggcggtgtacactgcctgtgactgccattgtgtcgtcgttgcattacgaaggcaaaatgcgcactacgaatgagtacaacatgccgattgtagtggacactacgggctcaacaaaacctgaccctggagacctcgtgttaacgtgcttcagagggtgggttaaacaactgcaaattgactatcgtggacacgaggtcatgacagcagccgcatcccaagggttaaccagaaaaggagtttacgcagttaggcaaaaagttaacgaaaacccactctatgcatcaacatcagagcacgtcaacgtactcctaacgcgtacggaaggtaaactggtatggaagacactctctggtgacccgtggataaagacgctgcagaacccaccgaaaggaaacttcaaggcaactattaaggagtgggaggtggagcacgcatcgataatggcgggcatctgcagtcaccaagtgacctttgacacgttccaaaacaaagccaacgtttgctgggctaagagcttggtccctatcctcgaaacagcggggataaaactaaatgataggcagtggtcccagataattcaagctttcaaagaagacaaagcatactcacccgaagtagccctgaatgaannnnnnnnnnnnnnnnnnnnnnnnnnnnnnnnnnnnnnnnnnnnnnnnnnnnnnnnnnnnnnnnnnnnnnnnnnnnnnnnnnnnnnnnnnnnnnnnnnnnnnnnnnnnnnnnnnnnnnnnnnnnnnnnnnnnnnnnnnnnnnnnnnnnnnnnnnnnnnnnnnnnnnnnnnnnnnnnnnnnnnnnnnnnnnnnnnnnnnnnnnnnnnnnnnnnnnnnnnnnnnnnnnnnnnnnnnnnnnnnnnnnnnnnnnnnnnnnnnnnnnnnnnnnnnnnnnnnnnnnnnnnnnnnnnnnnnnnnnnnnnnnnnnnnnnnnnnnnnnnnnnnnnnnnnnnnnnnnnnnnnnnnnnnnnnnnnnnnnnnnnnnnnnnnnnnnnnnnnnnnnnnnnnnnnnnnnnnnnnnnnnnnnnnnnnnnnnnnnnnnnnnnnnnnnnnnnnnnnnnnnnnnnnnnnnnnnnnnnnnnnnnnnnnnnnnnnnnnnnnnnnnnnnnnnnnnnnnnnnnnnnnnnnnnnnnnnnnnnnnnnnnnnnnnnnnnnnnnnnnnnnnnnnnnnnnnnnnnnnnnnnnnnnnnnnnnnnnnnnnnnnnnnnnnnnnnnnnnnnnnnnnnnnnnnnnnnnnnnnnnnnnnnnnnnnnnnnnnnnnnnnnnnnnnnnnnnnnnnnnnnnnnnnnnnnnnnnnnnnnnnnnnnnnnnnnnnnnnnnnnnnnnnnnnnnnnnnnnnnnnnnnnnnnnnnnnnnnnnnnnnnnnnnnnnnnnnnnnnnnnnnnnnnnnnnnnnnnnnnnnnnnnnnnnnnnnnnnnnnnnnnnnnnnnnnnnnnnnnnnnnnnnnnnnnnnnnnnnnnnnnnnnnnnnnnnnnnnnnnnnnnnnnnnnnnnnnnnnnnnnnnnnnnnnnnnnnnnnnnnnnnnnnnnnnnnnnnnnnnnnnnnnnnnnnnnnnnnnnnnnnnnnnataaaaaatggccggagtcctttaaaaatagtgcaacaccagtaggaaccgcaaaaacagttatgtgcggtacatatccagtaatccatgccgtaggaccaaacttctcaaattacacggagtccgaaggggaccgggaattggcggctgcctatcgagaagtcgcaaaggaagtaactagactgggagtagatagcgtagctatacctctcctctccacaggtgtatactcaggagggaaagacaggctaacccagtcactgaaccacctctttacagccatggactcgacggatgcagacgtggtcatctactgccgagacaaggaatgggagaagaaaatatctgaggccatacagatgcggacccaagtggagctgctggatgagcacatctccatagactgcgatgtcattcgcgtgcaccctgacagtagtttggcaggtagaaaaggatacagcaccacggaaggcgcactgtattcatatctagaagggacacgttttcaccagacggcagtggatgtggcagagatacatactatgtggccaaagcaaatagaggccaatgagcaagtctgcctatatgccctgggggaaagtattgagtcaatcaggcagaaatgcccggtggatgatgcagatgcatcatctcccccgaaaaccgtcccgtgcctttgccgttatgccatgactcctgaacgcgtcacccgacttcgcatgaaccatgtcacaaatataattgtgtgttcttcatttccccttccaaagtacaagatagaannnnnnnnnnnnnnnnnnnnnnnnnnnnnnnnnnnnnnnnnnnnnnnnnnnnnnnnnnnnnnnnnnnnnnnnnnnnnnnnnnnnnnnnnnnnnnnnnnnnnnnnnnnnnnnnnnnnnnnnnnnnnnnnnnnnnnnnnnnnnnnnnnnnnnnnnnnnnnnnnnnnnnnnnnnnnnnnnnnnnnnnnnnnnnnnnnnnnnnnnnnnnnnnnnnnnnnnnnnnnnnnnnnnnnnnnnnnnnnnnnnnnnnnnnnnnnnnnnnnnnnnnnnnnnnnnnnnnnnnnnnnnnnnnnnnnnnnnnnnnnnnnnnnnnnnnnnnnnnnnnnnnnnnnnnnnnnnnnnnnnnnnnnnnnnnnnnnnnnnnnnnnnnnnnnnnnnnnnnnnnnnnnnnnnnnnnnnnnnnnnnnnnnnnnnnnnnnnnnnnnnnnnnnnnnnnnnnnnnnnnnnnntcgggcaccgccaagtatcaccgtggaactgagccatccaccgatctccttcggagcaccaagcgagacgttccccatcacatttggggacttcaacgatggagaaatcgaaagcttgtcttctgagctactaactttcggagacttcctacccggtgaagtggatgatttgacagatagcgactggtccacgtgctcagannnnnnnnnnnnnnnnnnnnnnnnnnnnnnnnnnnnnnnnnnnnnnnnnnnnnnnnnnnnnnnnnnnnnnnnnnnnnnnnnnnnnnnnnnnnnnnnnnnnnnnnnnnnnnnnnnnnnnnnnnnnnnnnnnnnnnnnnnnnnnnnnnnnnnnnnnnnnnnnnnnnnnnnnnnnnnnnnnnnnnnnnnnnnnnnnnnnnnnnnnnnnnnnnnnnnnnnnnnnnnnnnnnnnnnnnnnnnnnnnnnnnnnnnnnnnnnnnnnnnnnnnnnnnnnnnnnnnnnnnnnnnnnnnnnnnnnnnnnnnnnnnnnnnnnnnnnnnnnnnnnnnnnnnnnnnnnnnnnnnnnnnnnnnnnnnnnnnnnnnnnnnnnnnnnnnnnnnnnnnnnatcccgagtccgcagtggcagcatgtaatgagttcttagctagaaactacccaactgtttcatcataccaaatcaccgatgagtatgatgcatatctagacatggtggacgggtcggagagttgcttggaccgagcgacattcaatccgtcaaaacttaggagctacccgaaacaacatgcttatcacgcgccctctatcagaagcgctgtaccttccccattccagaacacactacagaatgtactggcagcagccacgaaaaggaactgcaacgtcacacagatgagggaattacccactttggactcagcagtattcaacgtggagtgttttaaaaaattcgcatgcaaccgagaatactgggaagaatttgctgccagccctatcaggataacgactgagaatctaacaacctatgtcactaaattaaaggggccaaaagcagcagcgttgcttgcaagaacccataatctgctgccgctgcaggatgtaccaatggataggttcacagtagatatgaaaagggacgtgaaggtaactcctggcacaaagcatacagaggaaaggcctaaggtgcaggttatacaggcggctgaacccttggcaacagcgtacctatgtggaattcacagagaattggttaggagattgaacgccgtcctcctacccaacgtgcatacactatttgacatgtctgccgaggacttcgatgccattatagccgcacactttaagccaggagacgccgttttagaaacggacatagcctcctttgataagagccaggatgattcacttgcgcttaccgccttaatgctgttagaagatttgggagtggatcactccttgttggacctgatagaggctgcttttggagagatttccagctgtcacctgccgacaggtacgcgcttcaagttcggcgctatgatgaaatccggtatgttcctaactctgttcgtcaacacattgttaaatatcaccatcgctagccgggtgttggaagatcgtctgacaaaatctgcatgcgcggccttcatcggcgacgacaacataatacatggtgtcgtctccgatgaattgatggcagccagatgcgctacttggatgaacatggangtgaagatcatagatgcagttgtatcccagaaagctccctacttttgtggagggtttatactgcatgatactgtgacaggaacagcttgcagggtggcggacccgctaaaaaggttatttaaactgggcaaaccgttagcggcaggtgacgaacaagacgaagacagaaggcgggcgctggctgatgaagtaatcagatggcaacgaacagggctaatagatgagctggagaaagcggtgtactctaggtacgaagtgcagggtatatcagttgctgtaatgtccatggccacctttgcaagctccagatccaacttcgagaagctcagaggacccnnnnnnnnnnnnnnnnnnnnnnnnnnnnnnnnnnnnnnnnnnnnnnnnnnnnnnnnnnnnnnnnnnnnnnnnnnnnnnnnnnnnnnnnnnnnnnnnnnnnnnnnnnnnnnnnnnnnnnnnnnnnnnnnnnnnnnnnnnnnnnnnnnnnnnnnnnnnnnnnnnnnnncagttaataaactgacaatgcgcgtggtacctcaacagaagccgcgcaagaatcggaagaataagaagcaaaagcaaaagcagcaggcgccacgaaacaatacgaatcaaaagaagcagccccccaaaaagaaaccggttcaaaagaaaaagaagccgggccgcagagagagaatgtgcatgaaaatcgaaaatgattgcatcttcgaagtcaagcatgaaggtaaggtaacaggttacgcgtgcttggtaggggacaaagtaatgaagccagcnnnnnnnnnnnnnnnnnnnnnnnnnnnnnnnnnnnnnnnnnnnnnnnnnnnnnnnnnnnnnnnnnnnnnnnnnnnnnnnnnnnnnnnnnnnnnnnnnnnnnnnnnnnnnnnnnnnnnnnnnnnnnnnnnnnnnnnnnnnnnnnnnnnnnnnnnnnnnnnnnnnnnnnnnnnnnnnnnnnnnnnnnnnnnnnnnnnnnnnnnnnnnnnnnnnnnnnnnnnnnnnnnnnnnnnnnnnnnnnnnnnnnnnnnnnnnnnnnnnnnnnnnnnnnnnnnnnnnnnnnnnnnnnnnnnnnnnnnnnnnnnnnnnnnnnnnnnnnnnnnnnnnnnnnnnnnnnnnnnnnnnnnnnnnnnnnnnnnnnnnnnnnnnnnnnnnnnnnnnnnnnnnnnnnnnnnnnnnnnnnnnnnnnnnnnnnnnnnnnnnnnnnnnnnnnnnnnnnnnnnnnnnnnnnnnnnnnnnnnnnnnnnnnnnnnnnnnnnnnnnnnnnaagacaatgtcatgagccccgggtactatcagctgctacaagcatccttaacatgttctccccgacgccagcggcgcagtattaaggaccacttcaatgtctataaagccacaagaccgtacctagctcactgtcccgactgtggagaagggcactcgtgccatagtcccgtagcgctagaacgcatcagaaacgaagcgacagacgggacgttgaaaatccaggtttccttgcaaatcggaataaagacggatgatagccatgattggaccaagctgcgttatatggacaatcacatgccagcagacgcagagcgggccgggctatttgtaagaacgtcagcaccgtgcacgattactggaacaatgggacacttcattctggcccgatgtccgaaaggagaaactctgacggtggggttcactgacggtaggaagatcagtcactcatgtacgcacccatttcaccatgaccctcctgtgataggccgggaaaaattccattcccgaccgcagcacggtagnnnnnnnnnnnnnnnnnnnnnnnnnnnnnnnnnnnctgcnactgccgaggagatagangnnnacatgnccccagacancccagancgcacattaatgtcacaacagtccggcaatgtnaagatcacagtcaatagtcagacggtgcggtacangtgcaattgtggtgactcnngtgaaggattaaccactacagataaagtgattaataactgcaaggtcgatcaatgccatgccgcggtcaccaatcacaaaaaatggcagtataattcccctctggtcccgcgtaacgctgaattcggggaccggaaaggaaaagttcacattccatttcctctggcaaatgtgacatgcagggtgcctaaagcaagaaaccccaccgtgacgtacggaaaaaaccaagtcatcatgttgctgtatcctgaccacccaacgctcctgtcctacaggaatatgggagaagaaccaaactatcaagaagagtgggtgacgcataagaaggagatcaggttaaccgtgccgactgaggggctcgaggtcacgtggggtaacaatgagccgtacaagtattggccgcagttatccacaaacggtacagcccacggccacccgcatgagataattctgtattattatgagctgtacccaactatgactgcggtagttttgtcagtggcctcgttcannnnnnnnnnnnnnnnnnnnnnnnnnnnnnnnnnnnnnnnnnnnnnnnnnnnnnnnnnnnnnnnnnnnnnnnnnnnnnnnnnnnnnnnnnnnnnnnnnnnnnnnnnnnnnnnnnnnnnnnnnnnnnnnnnnnnnnnnnnnnnnnnnnnnnnnnnnnnnnnnnnnnnnnnnnnnnnnnnnnnnnnnnnnnnnnnnnnnnnnnnnnnnnnnnnnnnnnnnnnnnnnnnnnnnnnnnnnnnnnnnnnnnnnnnnnnnnnnnnnnnnnnnnnnnnnnnnnnnnnnnnnnnnnnnnnnnnnnnnnnnnnnnnnnnnnnnnnnnnnnnnnnnnnnnnnnnnnnnnnnnnnnnnnnnnnnnnnnnnnnnnnnnnnnnnnnnnnnnnnnnnnnnnnnnnnnnnnnnnnnnnnnnnnnnnnnnnnnnnnnnnnnnnnnnnnnnnnnnnnnnnnnnnnnnnnnnnnnnnnnnnnnnnnnnnnnnnnnnnnnnnnnnnnnnnnnnnnnnnnnnnnnnnnnnnnnnnnnnnnnnnnnnnnnnnnnnnnnnnnnnnnnnnnnnnnnnnnnnnnnnnnnnnnnnnnnnnnnnnnnnnnnnnnnnnnnnnnnnnnnnnnnnnnnnnnnnnnnnnnnnnnngcaattgagcgaagcacatgtggagaagtccgaatcatgcaaaacngaatttgcatcagcatacagggctcataccgcatccgcatcagctaagctccgcgtcctttaccaaggaaataatatcactgtggctgcttatgcaaacggcgaccatgccgtcacagttaaggacgctaaattcatagtggggccaatgtcttcagcctggacacctttcgacaataannnnnnnnnnnnnnnnnnnnnnnnnnnnnnnnnnnnnnnnnnnnnnnnnnnnnnnnnnnnnnnnnnnnnnnnnnnnnnnnnnnnnnnnnnnnnnnnnnnnnnnnnnnnnnnnnnnnnnnnnnnnnnnnnnnnnnnnnnnnnnnnnnnnnnnnnnnnnnnnnnnnnnnnnnnnnnnnnnnnnnnnnnnnnnnnnnnnnnnnnnnnnnnnnnnnnnnnnnngtcgctgcagcacacagcaccatttggctgtcaaatagcaacannnnnnnnnnnnnnnnnnnnnnnnnnnnnnnnnnnnnnnnnnnnnnnnnnnnnnnnnnnnnnnnnnnnnnnnnnnnnnnnnnnnnnnnnnnnnnnnnnnnnnnnnnnnnnnnnnnnnnnnnnnnnnnnnnnnnnnnnnnnnnnnnnnnnnggcgtagccatcattaaatatgcagccagtaagaaaggcaagtgtgcagtgcactngatgacnnnnnnnnnnnnnnnnnnnnnnnnnnnnnnnnnnnnnnnnnnnnnnnnnnnnnnnnnnnnnnnnnnnnnnnnnnnnnnnnnnnnnnnnnnnnnnnnnnnnnnnnnnnnnnnnnnnnnnnnnnnnnnnnnnnnnnnnnnnnnnnnnnnnnnnnnnnnnnnnnnnnnnnnnnnnnnnnnnnnnnnnnnnnnnnnnnnnnnnnnnnnnnnnnnnnnnnnnnnnnnnnnnnnnnnnnnnnnnnnnnnnnnnnnnnnnnnnnnnnnnnnnnnnnnnnnnnnnnnnnnnnnnnnnnnnnnnnnnnnnnnnnnnnnnnnnnnn
>CHIKVM50_948 [Organism=Chikungunya virus][Host=Human][country=Mexico: Quintana Roo][collection_date=26-Mar-2015]
gcgtaccccatgtttgaggtggaacctaggcaggtcacatcaaatgaccatgctaatgctagagcgttctcgcatctagccataaaactaatagagcaggaaattgatcccgactcaaccatcctggatataggtagtgcgccagcaaggaggatgatnnnnnnnnnnnnnnnnnnnnnnnnnnnnnnnnnnnnnnnnnnnnnnnnnnnnnnnnnnnnnnnnnnnnnnnnnnnnnnnnnnnnnnnnnnnnnnnnnnnnnnnnnnnnnnnnnnnnnnnnnnnnnnnnnnnnnnnnnnnnnnnnnnnnnnnnnnnnnnnnnnnnnnnnnnnnnnnnnnnnnnnnnnnnnnnnnnnnnnnnnnnnnnnnnnnnnnnnnnnnnnnnnnnnnnnnnnnnnnnnnnnnnnnnnnnnnnnnnnnnnnnnnnnnnnnnnnnnnnnnnnnnnnnnnnnnnnnnnnnnnnnnnnnnnnnnnnnnnnnnnnnnnnnnnnnnnnnnnnnnnnnnnnnnnnnnnnnnnnnnnnnnnnnnnnnnnnnnnnnnnnnnnnnnnannnnctgaaggctaagaacataggattatgttcaacagacctgacagaaggtagacgaggcaaattgtctatcatgagagggaaaaagctaaaaccgtgcgaccgtgtgctgttctcagtagggtcaacgctttacccggaaagccgcatgctacttaagagctggcacctaccatcggtgttccatctaaagggcaagcttagcttcacatgccgctgtgacacagtggtttcgtgtgagggctacgtcgttaagagaataacgatgagcccaggcctttatggaaaaaccacggggtatgcggtaacccaccacgcagacggattcttgatgtgcaagactaccgacacggtagacggtgaaagagtgtcattctcggtgtgcacgtacgtgccggcgaccatttgtgatcaaatgaccggcatccttgctacagaagtcacgccggaggatgcacagaagctgttggtggggctgaaccagagaatagtggttaacggcagaacgcaacggaacacgaacaccatgaagaactacctgcttcccgtggtcgcccaggccttcagtaagtgggcgaaggagtgccggaaggacatggaagatgagaagcttttgggggtcagagaaagaacactgacctgctgctgtctgtgggcatttaagaagcagaaaacacacacggtctacaagaggcctgatacccagtcaatccagaaggttcaggccgaattcgacagctttgtagtaccaggcctgtggtcgtccgggttgtcaatcccgttgaggactagaatcaagtggctgttacgcaaggtgccgaaagcagacctgatcccatatagcggaaatgcccaagaagcccaggatgctgaaaaagaagcagaggaagaacgagaagcagaactgactcatgaggctctaccacccctacaggcagcacaggaagatgtccaggtcgaaatcgacgtggaacaacttgaggatagagctggtgctggaannnnnnnnnnnnnnnnnnnnnnnnnnnnnnnnnnnnnnnnnnnnnnnnnnnnnnnnnnnnnnnnnnnnnnnnnnnnnnnnnnnnnnnnnnnnnnnnnnnnnnnnnnnnnnnnnnnnnnnnnnnnnnnnnnnnnnnnnnnnnnnnnnnnnnnncatagcggacgagcagggaggtatgcggtcgaagcgtacgatggccgagtcctagtgccctcaggctatgcaatttcgcccgaagacttccagagtctaagcgaaagcgcaacgatggtgtacaacgaaagagagttcgtaaacagaaagttacaccacattgcgatgcacggaccagctctgaacactgacgaagagtcgtatgagcttgtgagggcagagaggacagaacacgagtacgtctacgacgtggaccagagaagatgctgcaagaaggaagaagctgcaggattggtactggtgggcgacttgactaatccgccctaccacgaattcgcatacgaagggctaaaaattcgccccgcttgtccatataaaattgcagtcataggagtcttcggggtaccaggatctggtaagtcagccattatcaagaacctagttaccaggcaagacctggtgactagcggaaagaaagaaaactgccaagaaatcagcaccgacgtgatgagacagagaggtctagaaatatctgcacgtacggttgattcgctgctcttgaatggatgcaatagaccagtcgacgtgttgtacgtagacgaggcgtttgcgtgccactctggaacgttacttgccttgatcgccttggtgannnnnnnnnnnnnnnnnnnnnnnnnnnnnnnnnnnnnnnnnnnnnnnnnnnnnnnnnnnnnnnnnnnnnnnnnnnnnnnnnnnnnnnnnnnnnnnnnnnnnnnnnnnnnnnnnnnnnnnnnnnnnnnnnnnnnnnnnnnnnnnnnnnnnnnnnnnnnnnnnnnnnnnnnnnnnngcaaaatgcgcactacgaatgagtacaacatgccgattgtagtggacactacgggctcaacaaaacctgaccctggagacctcgtgttaacgtgcttcagagggtgggttaaacaactgcaaattgactatcgtggacacgaggtcatgacagcagccgcatcccaagggttaaccagaaaaggagtttacgcagttaggcaaaaagttaacgaaaacccactctatgcatcaacatcagagcacgtcaacgtactcctaacgcgtacggaaggtaaactggtatggaagacactctctggtgacccgtggataaagacgctgcagaacccaccgaaaggaaacttcaaggcaactattaaggagtgggaggtggagcacgcatcgataatggcgggcatctgcagtcaccaagtgacctttgacacgttccaaaacaaagccaacgtttgctgggctaagagcnnnnnnnnnnnnnnnnnnnnnnnnnnnnnnnnnnnnnnnnnnnnnnnnnnnnnnnnnnnnnnnnnnnnnnnnnnnnnnnnnnnnnnnnnnnnnnnnnnnnnnnnnnnnnnnnnnnnnnnnnnnnnnnnnnnnnnnnnnnnnnnnnnnnnnnnnnnnnnnnnnnnnnnnnnnnnnnnnnnnnnnnnnnnnnnnnnnnnnnnnnnnnnnnnnnnnnnnnnnnnnnnnnnnnnnnnnnnnnnnnnnnnnnnnnnnnnnnnnnnnnnnnnnnnnnnnnnnnnnnnnnnnnnnnnnnnnnnnnnnnnnnnnnnnnnnnnnnnnnnnnnnnnnnnnnnnnnnnnnnnnnnnnnnnnnnnnnnnnnnnnnnnnnnnnnnnnnnnnnnnnnnnnnnnnnnnnnnnnnnnnnnnnnnnnnnnnnnnnnnnnnnnnnnnnnnnnnnnnnnnnnnnnnnnnnnnnnnnnnnnnnnnnnnnnnnnnnnnnnnnnnnnnnnnnnnnnnnnnnnnnnnnnnnnnnnnnnnnnnnnnnnnnnnnnnnnnnnnnnnnnnnnnnnnnnnnnnnnnnnnnnnnnnnnnnnnnnnnnnnnnnnnnnnnnnnnnnnnnnnnnnnnnnnnnnnnnnnnnnnnnnnnnnnnnnnnnnnnnnnnnnnnnnnnnnnnnnnnnnnnnnnnnnnnnnnnnnnnnnnnnnnnnnnnnnnnnnnnnnnnnnnnnnnnnnnnnnnnnnnnnnnnnnnnnnnnnnnnnnnnnnnnnnnnnnnnnnnnnnnnnnnnnnnnnnnnnnnnnnnnnnnnnnnnnnnnnnnnnnnnnnnnnnnnnnnnnnnnnnnncaccagtaatactgagatgttcttcctatttagcagttttgacaatggcagaaggaattttacaacgcatgttatgaacaatcaactgaannnnnnnnnnnnnnnnnnnnnnnnnnnnnnngganntnnnnnatcgtncnnnntnaagcgcatggacatcgcgaagaacgatgaagagtgcgtggtcaacgccgccaaccctcgcgggttaccgggtgacggtgtttgcaaggcagtatataaaaaatggccggagtcctttaaaaatagtgcaacaccagtaggaaccgcaaaaacagttatgtgcggtacatatccagtaatccatgccgtaggaccaaacttctcaaattacacggagtccgaaggggaccgggaattggcggctgcctatcgagaagtcgcaaaggaagtaactagactgggagtaaatagcgtagctatacctctcctctccacaggtgtatactcaggagggaaagacaggctaacccagtcactgaaccacctctttacagccatggactcgacggatgcagacgtggtcatctactgccgagacaaggaatgggagaagaaaatatctgaggccatacagatgcggacccaagtggagctgctggatgagcacatctccatagactgcgatgtcattcgcgtgcaccctgacagtagtttggcaggtagaaaaggatacagcaccacggaaggcgcactgtattcatatctagaagggacacgttttcaccagacggcagtggatgtggcagagatacatactatgtggccaaagcaaatagaggccaatgagcaagtctgcctatatgccctgggggaaagtattgagtcaatcaggcagaaatgcccggtggatgatgcagatgcatcatctcccccgaaaaccgtcccgtgcctttgccgttatgccatgactcctgaacgcgtcacccgacttcgcatgaaccatgtcacaaatataattgtgtgttcttcatttccccttccaaagtacaagatagaaggagtgcaaaaagtcaaatgctccaaggtaatgttatttgatcacaatgtgccatcgcgcgtaagtccaagggaatacagatcttcccaggagtctgtacgggaagtgagtatgacaacgtcattgacgcatagtcagtttgatctaagcgccgatggcgagacactgcccgtcccgtcagacctggatgctgacgccccagccctagaaccggcccnnnnnnnnnnnnnnnnnnnnnnnnnnnnnnnnnnnnnnnnnnnnnnnnnnnnnnnnnnnnnnnnnnnnnnnnnnnnnnnnnnnnnnnnnnnnnnnnnnnnnnnnnnnnnnnnnnnnnnnnnnnnnnnnnnnnnnnnnnnnnnnnnnnnnnnnnnnnnnnnnnnnnnnnnnnnnnnnnnnnnnnnnnnnnnnnnnnnnnnnnnnnnnnnnnnnnnnnnnnnnnnnnnnnntcgggcaccgccaagtatcaccgtggaactgagccatccaccgatctccttcggagcaccaagcgagacgttccccatcacatttggggacttcaacgatggagaaatcgaaagcttgtcttctgagctactaactttcggagacttcctacccggtgaagtggatgatttgacagatagcgactggtccacgtgctcagannnnnnnnnnnnnnnnnnnnnnnnnnnnnnnnnnnnnnnnnnnnnnnnnnnnnnnnnnnnnnnnnnnnnnnnnnnnnnnnnnnnnnnnnnnnnnnnnnnnnnnnnnnnnnnnnnnnnnnnnnnnnnnnnnnnnnnnnnnnnnnnnnnnnnnnnnnnnnnnnnnnnnnnnnnnnnnnnnnnnnnnnnnnnnnnnnnnnnnnnnnnnnnnnnnnnnnnnnnnnnnnnnnnnnnnnnnnnnnnnnnnnnnnnnnnnnnnnnnnnnnnnnnnnnnnnnnnnnnnnnnnnnnnnnnnnnnnnnnnnnnnnnnnnnnnnnnnnnnnnnnnnnnnnnnnnnnnnnnnnnnnnnnnnnnnnnnnnnnnnnnnnnnnnnnnnnnnnnnnnnaatcccgagtccgcagtggcagcatgtaatgagttcttagctagaaactacccaactgtttcatcataccaaatcaccgatgagtatgatgcatatctagacatggtggacgggtcggagagttgcttggaccgagcgacattcaatccgtcaaaacttaggagctacccgaaacaacatgcttatcacgcgccctctatcagaagcgctgtaccttccccattccagaacacactacagaatgtactggcagcagccacgaaaaggaactgcaacgtcacacagatgagggaattacccactttggactcagcagtattcaacgtggagtgttttaaaaaattcgcatgcaaccgagaatactgggaagaatttgctgccagccctatcaggataacgactgagaatctaacaacctatgtcactaaattaaaggggccaaaagcagcagcgttgcttgcaagaacccataatctgctgccgctgcaggatgtaccaatggataggttcacagtagatatgaaaagggacgtgaaggtaactcctggcacaaagcatacagaggaaaggcctaaggtgcaggttatacaggcggctgaacccttggcaacagcgtacctatgtggaattcacagagaattggttaggagattgaacgccgtcctcctacccaacgtgcatacactatttgacatgtctgccgaggacttcgatgccattatagccgcacactttaagccaggagacgccgttttagaaacggacatagcctcctttgataagagccaggatgattcacttgcgcttaccgccttaatgctgttagaagatttgggagtggatcactccttgttggacctgatagaggctgcttttggagagatttccagctgtcacctgccgacaggtacgcgcttcaagttcggcgctatgatgaaatccggtatgttcctaactctgttcgtcaacacattgttaaatatcaccatcgctagccgggtgttggaagatcgtctgacaaaatctgcatgcgcggccttcatcgncgacgacaacataatacatggtgtcgtctccgannnnntgatggnngccagatgcgctacttggatgaacatggangtgaagatcatagatgcagttgtatcccagaaagctccctacttttgtggagggtttatactgcatgatactgtgacaggaacagcttgcagggtggcggacccgctaaaaaggttatttaaactgggcaaaccgttagcggcaggtgacgaacaagacgaagacagaaggcgggcgctggctgatgaagtaatcagatggcaacgaacagggctaatagatgagctggagaaagcggtgtactctaggtacgaagtgcagggtatatcagttgctgtaatgtccatggccacctttgcaagctccagatccaacttcgagaagctcagaggacccgtcataaccttgtacggcggtcctaaaatggagtttatcccaacccaaactttctacaataggaggtaccagcctcgaccttggactccgcgccctactatccaagtcatcagacccagaccgcgtccgcaaaggaaggccgggcaacttgcccagctgatctcagcagttaataaactgacaatgcgcgtggtacctcaacagaagccgcgcaagaatcggaagaataagaagcaaaagcaaaagcagcaggcgccacgaaacaatacgaatcaaaagaagcagccccccaaaaagaaaccggttcaaaagaaaaagaagccgggccgcagagagagaatgtgcatgaaaatcgaaaatgattgcatcttcgaagtcaagcatgaaggtaaggtaacaggttacgcgtgcttggtaggggacaaagtaatgaagccagcacacgtaaaggggaccatcgataacgcggacctggccaaattggccttcaagcggtcatctaagtacgaccttgaatgcgcgcagatacccgtgcacatgaagtccgacgcttcgaagttcacccatgagaaaccggaggggtactacaactggcaccacggagcagtacagtactcaggaggccgattcaccatccctacaggtgcgggcaaaccangggatagtggtagaccgatcttcgacaacaangggcgcgtggtggccatagttttaggaggagctaatgaaggagcccgtacagccctctcggtggtgacctggaacaaagacatcgtcacgaaaatcacccctnnnnnnnnnnnnnnnnnnnnnnnnnnnnnnncnnnnnnnnnnnnnnnnnnaaatnncannnnnnnnnnnnnnnnnnccccttgcacaccctgctgctacgaaaaagagccggagaaaaccttgcgcatgcttgaagacaatgtcatgagccccgggtactatcagctgctacaagcatccttaacatgttctccccgacgccagcggcgcagtattaaggaccacttcaatgtctataaagccacaagaccgtacctagctcactgtcccgactgtggagaagggcactcgtgccatagtcccgtagcgctagaacgcatcagaaacgaagcgacagacgggacgttgaaaatccaggtttccttgcaaatcggaataaagacggatgatagccatgattggaccaagctgcgttatatggacaatcacatgccagcagacgcagagcgggccgggctatttgtaagaacgtcagcaccgtgcacgattactggaacaatgggacacttcattctggcccgatgtccgaaaggagaaactctgacggtggggttcactgacggtaggaagatcagtcactcatgtacgcacccatttcaccatgaccctcctgtgataggccgggaaaaattccattcccgaccgcagcacggtagggaactaccttgcagcacgtacgcgcagagcaccgctgcaactgccgaggagatagaggtacacatgcccccagacaccccagatcgcacattaatgtcacaacagtccggcaatgtaaagatcacagtcaatagtcagacggtgcggtacaagtgcaattgtggtgactcaagtgaaggattaaccactacagataaagtgattaataactgcaaggtcgatcaatgccatgccgcggtcaccaatcacaaaaaatggcagtataattcccctctggtcccgcgtaatgctgaattcggggaccggaaaggaaaagttcacattccatttcctctggcaaatgtgacatgcagggtgcctaaagcaagaaaccccaccgtgacgtacggaaaaaaccaagtcatcatgttgctgtatcctgaccacccaacgctcctgtcctacaggaatatgggagaagaaccaaactatcaagaagagtgggtgacgcataagaaggagatcaggttaaccgtgccgactgaggggctcgaggtcacgtggggtaacaatgagccgtacaagtattggccgcagttatccacaaacggtacagcccacggccacccgcatgagataattctgtattattatgagctgtacccaactatgactgcggtagttttgtcagtggcctcgttcatactcctgtcgatggtgggtgtggcagtggggatgtgcatgtgtgcacgacgcagatgcattacaccgtacgaactgacaccaggagctannnnnnnnnnnnnnnnnnnnnnnnnnnnnnnnnnnnnnnnnnnnnnnnnnnnnnnnnnnnnnnnnnnnnnnnnnnnnnnnnnnnnnnnnnnnnnnnnnnnnnnnnnnnnnnnnncccttattccgctggcagccctgattgtcctatgtaactgtctgagactcttaccatgctgttgtaaaatgttgannnnnnnnnnnnnnnnnnnnnnnnnnnnnnnnnnnnnnnnnnnnnnnnnnnnnnnnnnnnnnnnnnnnnnnnnnnnnnnnnnnnnnnnnnnnnnnnnnnnnnnnnnnnnnnnnnnnnnnnnnnnnnnnnnnnnnnnnnnnnnnnnnnnnnnnnnnnnnnnnnnnnnnnnnnnnnnnnnnnnnnnnnnnnnnnnnnnnnnnnnnnnnnnnnnnnnnnnnnnnnnnnnnnnnnnnnnnnnnnnnnnnnnnnnnnnnnnnnnnnnnnnnnnnnnnnnnnnnnnnnnnnnnnnnnnnnnnnnnnnnnnnnnnnnnnnnnnnnnnnnnnnnnnnnnnnnnnnnnnnnnnnngcaattgagcgaagcacatgtggagaagtccgaatcatgcaaaacngaatttgcatcagcatacagggctcataccgcatccgcatcagctaagctccgcgtcctttaccaaggaaataatatcactgtggctgcttatgcaaacggcgaccacgccgtcacagttaaggacgctaaattcatagtggggccaatgtcttcagcctggacacctttcgacaataaaatcgtggtgtacaaaggcgacgtctacaacatggactacccgcccttcggcgcaggaagaccaggacaatttggcgacatccaaagtcgcacgcctgagagcgaagacgtctatgctaatacacaactggtactgcagagancgtcnnnnnnnnnnntnnanntgccgtactctcaggcaccatctggcttcaagtattggctaaaagaacgaggggcgtcgctgcagcacacagcaccatttggctgtcaaatagcaacaaacccggtaagagcgatgaactgcgccgtagggaacatgcctatctnnnnnnnnatnnnnnnnnnnnnntttannnnnnnnntnnnngcgccatctttaacggacatgtcgtgtgaggtatcagcctgcacccattcctcagactttgggggcgtagccatcattaaatatgcagccagtaagaaaggcaagtgtgcagtgcactcgatgactaacgccgtcactattcgggaagctgaaatagaagtagaagggaactctcagttgcaaatctctttttcgacggccctagccagcgccgaatttcgcgtacaagtctgttctacacaagtacactgtgcagccgagtgccatccaccgaaagaccatatagtcaattacccggcgtcacacaccaccctcggggtccaagacatttccgctacggcgatgtcatgggtgcagaagatcacgggaggtgtgggactggttgtcgctgttgcagcactgatcctaatcgtggtnnnnnnnnnnnnnnnnnnnnnnnnn
>CHIKVM51_1418 [Organism=Chikungunya virus][Host=Human][country=Mexico: Morelos][collection_date=14-Apr-2015]
gcgtaccccatgtttgaggtggaacctaggcaggtcacatcaaatgaccatgctaatgctagagcgttctcgcatctagccataaaactaatagagcaggaaattgatcccgactcaaccatcctggatataggtagtgcgccagcaaggaggatgatnnnnnnnnnnnnnnnnnnnnnnnnnnnnnnnnnnnnnnnnnnnnnnnnnnnnnnnnnnnnnnnnnnnnnnnnnnnnnnnnnnnnnnnnnnnnnnnnnnnnnnnnnnnnnnnnnnnnnnnnnnnnnnnnnnnnnnnnnnnnnnnnnnnnnnnnnnnnnnnnnnnnnnnnnnnnnnnnnnnnnnnnnnnnnnnnnnnnnnnnnnnnnnnnnnnnnnnnnnnnnnnnnnnnnnnnnnnnnnnnnnnnnnnnnnnnnnnnnnnnnnnnnnnnnnnnnnnnnnnnnnnnnnnnnnnnnnnnnnnnnnnnnnnnnnnnnnnnnnnnnnnnnnnnnnnnnnnnnnnnnnnnnnnnnnnnnnnnnnnnnnnnnnnnnnnnnnnnnnnnnnnnnnnnnannnnctgaaggctaagaacataggattatgttcaacagacctgacagaaggtagacgaggcaaattgtctatcatgagagggaaaaagctaaaaccgtgcgaccgtgtgctgttctcagtagggtcaacgctttacccggaaagccgcatgctacttaagagctggcacctaccatcggtgttccatctaaagggcaagcttagcttcacatgccgctgtgacacagtggtttcgtgtgagggctacgtcgttaagagaataacgatgagcccaggcctttatggaaaaaccacggggtatgcggtaacccaccacgcagacggattcttgatgtgcaagactaccgacacggtagacggtgaaagagtgtcattctcggtgtgcacgtacgtgccggcgaccatttgtgatcaaatgancggcatccttgctacagaagtcacgccggaggatgcacagaagctgttggtggggctgaaccagagaatagtggttaacggcagaacgcaacggaacacgaacaccatgaagaannnnnnnnnnnnnnnnnnnnnnnnnnnnnnnnnnnnnnnnnnnnnnnnnnnnnnnnnnnnnnnnnnnnnnnnnnnnnnnnnnnnnnnnnnnnnnnnnnnnnnnnnnnncnnnnnnnngtgggcatttaannagcagaaaacacacacggtctacaagaggcctgatacccagtcaatccagaaggttcaggccgaattcgacagctttgtagtaccaggcctgtggtcgtccgggttgtcaatcccgttgaggactagaatcaagtggctgttacgcaaggtgccgaaagcagacctgatcccatatagcggaaatgcccaagaagcccaggatgctgaaaaagaagcagaggaagaacgagaagcagaactgactcatgaggctctaccacccctacaggcagcacaggaagatgtccaggtcgaaatcgacgtggaacaacttgaggatagagctggtgctggaannnnnnnnnnnnnnnnnnnnnnnnnnnnnnnnnnnnnnnnnnnnnnnnnnnnnnnnnnnnnnnnnnnnnnnnnnnnnnnnnnnnnnnnnnnnnnnnnnnnnnnnnnnnnnnnnnnnnnnnnnnnnnnnnnnnnnnnnnnnnnnnnnnnnnnncatagcggacgagcagggaggtatgcggtcgaagcgtacgatggccgagtcctagtgccctcaggctatgcaatttcgcccgaagacttccagagtctaagcgaaagcgcaacgatggtgtacaacgaaagagagttcgtaaacagaaagttacaccacattgcgatgcacggaccagctctgaacactgacgaagagtcgtatgagcttgtgagggcagagaggacagaacacgagtacgtctacgacgtggaccagagaagatgctgcaagaaggaagaagctgcaggattggtactggtgggcgacttgactaatccgccctaccacgaattcgcatacgaagggctaaaaattcgccccgcttgtccatataaaattgcagtcataggagtcttcggggtaccaggatctggtaagtcagccattatcaagaacctagttaccaggcaagacctggtgactagcggaaagaaagaaaactgccaagaaatcagcaccgacgtgatgagacagagaggtctagaaatatctgcacgtacggttgattcgctgctcttgaatggatgcaatagaccagtcgacgtgttgtacgtagacgaggcgtttgcgtgccactctggaacgttacttgccttgatcgccttggtgannnnnnnnnnnnnnnnnnnnnnnnnnnnnnnnnnnnnnnnnnnnnnnnnnnnnnnnnnnnnnnnnnnnnnnnnnnnnnnnnnnnnnnnnnnnnnnnnnnnnnnnnnnnnnnnnnnnnnnnnnnnnnnnnnnnnnnnnnnnnnnnnnnnnnnnnnnnnnnnnnnnnnnnnnnnnngcaaaatgcgcactacgaatgagtacaacatgccgattgtagtggacactacgggctcaacaaaacctgaccctggagacctcgtgttaacgtgcttcagagggtgggttaaacaactgcaaattgactatcgtggacacgaggtcatgacagcagccgcatcccaagggttaaccagaaaaggagtttacgcagttaggcaaaaagttaacgaaaacccactctatgcatcaacatcagagcacgtcaacgtactcctaacgcgtacggaaggtaaactggtatggaagacactctctggtgacccgtggataaagacgctgcagaacccaccgaaaggaaacttcaaggcaactattaaggagtgggaggtggagcacgcatcgataatggcgggcatctgcagtcaccaagtgacctttgacacgttccaaaacaaagccaacgtttgctgggctaagagcnnnnnnnnnnnnnnnnnnnnnnnnnnnnnnnnnnnnnnnnnnnnnnnnnnnnnnnnnnnnnnnnnnnnnnnnnnnnnnnnnnnnnnnnnnnnnnnnnnnnnnnnnnnnnnnnnnnnnnnnnnnnnnnnnnnnnnnnnnnnnnnnnnnnnnnnnnnnnnnnnnnnnnnnnnnnnnnnnnnnnnnnnnnnnnnnnnnnnnnnnnnnnnnnnnnnnnnnnnnnnnnnnnnnnnnnnnnnnnnnnnnnnnnnnnnnnnnnnnnnnnnnnnnnnnnnnnnnnnnnnnnnnnnnnnnnnnnnnnnnnnnnnnnnnnnnnnnnnnnnnnnnnnnnnnnnnnnnnnnnnnnnnnnnnnnnnnnnnnnnnnnnnnnnnnnnnnnnnnnnnnnnnnnnnnnnnnnnnnnnnnnnnnnnnnnnnnnnnnnnnnnnnnnnnnnnnnnnnnnnnnnnnnnnnnnnnnnnnnnnnnnnnnnnnnnnnnnnnnnnnnnnnnnnnnnnnnnnnnnnnnnnnnnnnnnnnnnnnnnnnnnnnnnnnnnnnnnnnnnnnnnnnnnnnnnnnnnnnnnnnnnnnnnnnnnnnnnnnnnnnnnnnnnnnnnnnnnnnnnnnnnnnnnnnnnnnnnnnnnnnnnnnnnnnnnnnnnnnnnnnnnnnnnnnnnnnnnnnnnnnnnnnnnnnnnnnnnnnnnnnnnnnnnnnnnnnnnnnnnnnnnnnnnnnnnnnnnnnnnnnnnnnnnnngnntacngnnncgcagatnnnnncanngnannannnnnnngcnnnnnnngnnnnnnnnnnnnnnnnnnnnnnnnnnnnnnnnnnnnnnnnnncaccagtaatactgagatgttcttcctatttagcagttttgacaatggcagaaggaattttacaacgcatgttatgaacaatcaactgaacgcagcctttgnaggacannnnnnnnnancaggatgtnnnccatcgtacnnnnnnaancgcatggacatcgcgaagaacgatgaagagtgcgtggtcaacgccgccaaccctcgcgggttaccgggtgacggtgtttgcaaggcagtatataaaaaatggccggagtcctttaaaaatagtgcaacaccagtaggaaccgcaaaaacagttatgtgcggtacatatccagtaatccatgccgtaggaccaaacttctcaaattacacggagtccgaaggggaccgggaattggcggctgcctatcgagaagtcgcaaaggaagtaactagactgggagtaaatagcgtagctatacctctcctctccacaggtgtatactcaggagggaaagacaggctaacccagtcactgaaccacctctttacagccatggactcgacggatgcagacgtggtcatctactgccgagacaaggaatgggagaagaaaatatctgaggccatacagatgcggacccaagtggagctgctggatgagcacatctccatagactgcgatgtcattcgcgtgcaccctgacagtagtttggcaggtagaaaaggatacagcaccacggaaggcgcactgtattcatatctagaagggacacgttttcaccagacggcagtggatgtggcagagatacatactatgtggccaaagcaaatagaggccaatgagcaagtctgcctatatgccctgggggaaagtattgagtcaatcaggcagaaatgcccggtggatgatgcagatgcatcatctcccccgaaaaccgtcccgtgcctttgccgttatgccatgactcctgaacgcgtcacccgacttcgcatgaaccatgtcacaaatataattgtgtgttcttcatttccccttccaaagtacaagatagaaggagtgcaaaaagtcaaatgctccaaggtaatgttatttgatcacaatgtgccatcgcgcgtaagtccaagggaatacagatcttcccaggagtctgtacgggaagtgagtatgacaacgtcatngacgcatagtcagtttgatctaancgnnnnnnnnnnnnnnctgnccgtnccgtcagacctggatgctgacgccccagncctagaaccggcccnnnnnnnnnnnnnnnnnnnnnnnnnnnnnnnnnnnnnnnnnnnnnnnnnnnnnnnnnnnnnnnnnnnnnnnnnnnnnnnnnnnnnnnnnnnnnnnnnnnnnnnnnnnnnnnnnnnnnnnnnnnnnnnnnnnnnnnnnnnnnnnnnnnnnnnnnnnnnnnnnnnnnnnnnnnnnnnnnnnnnnnnnnnnnnnnnnnnnnnnnnnnnnnnnnnnnnnnnnnnnnnnnnnnntcgggcaccgccaagtatcaccgtggaattgagccatccaccgatctccttcggagcaccaagcgagacgttccccatcacatttggggacttcaacgatggagaaatcgaaagcttgtcttctgagctactaactttcggagacttcctacccggtgaagtggatgatttgacagatagcgactggtccacgtgctcagannnnnnnnnnnnnnnnnnnnnnnnnnnnnnnnnnnnnnnnnnnnnnnnnnnnnnnnnnnnnnnnnnnnnnnnnnnnnnnnnnnnnnnnnnnnnnnnnnnnnnnnnnnnnnnnnnnnnnnnnnnnnnnnnnnnnnnnnnnnnnnnnnnnnnnnnnnnnnnnnnnnnnnnnnnnnnnnnnnnnnnnnnnnnnnnnnnnnnnnnnnnnnnnnnnnnnnnnnnnnnnnnnnnnnnnnnnnnnnnnnnnnnnnnnnnnnnnnnnnnnnnnnnnnnnnnnnnnnnnnnnnnnnnnnnnnnnnnnnnnnnnnnnnnnnnnnnnnnnnnnnnnnnnnnnnnnnnnnnnnnnnnnnnnnnnnnnnnnnnnnnnnnnnnnnnnnnnnnnnnnaatcccgagtccgcagtggcagcatgtaatgagttcttagctagaaactacccaactgtttcatcataccaaatcaccgatgagtatgatgcatatctagacatggtggacgggtcggagagttgcttggaccgagcgacattcaatccgtcaaaacttaggagctacccgaaacaacatgcttatcacgcgccctctatcagaagcgctgtaccttccccattccagaacacactacagaatgtactggcagcagccacgaaaaggaactgcaacgtcacacagatgagggaattacccactttggactcagcagtattcaacgtggagtgttttaaaaaattcgcatgcaaccgagaatactgggaagaatttgctgccagccctatcaggataacgactgagaatctaacaacctatgtcactaaattaaaggggccaaaagcagcagcgttgcttgcaagaacccatgatctgctgccgctgcaggatgtaccaatggataggttcacagtagatatgaaaagggacgtgaaggtaactcctggcacaaagcatacagaggaaaggcctaaggtgcaggttatacaggcggctgaacccttggcaacagcgtacctatgtggaattcacagagaattggttaggagattgaacgccgtcctcctacccaacgtgcatacactatttgacatgtctgccgaggacttcgatgccattatagccgcacactttaagccaggagacgccgttttagaaacggacatagcctcctttgataagagccaggatgattcacttgcgcttaccgccttaatgctgttagaagatttgggagtggatcactccttgttggacctgatagaggctgcttttggagagatttccagctgtcacctgccgacaggtacgcgcttcaagttcggcgctatgatgaaatccggtatgttcctaactctgttcgtcaacacattgttaaatatcaccatcgctagccgggtgttggaagatcgtctgacaaaatctgcatgcgcggccttcatcggcgacgacaacataatacatggtgtcgtctccgatgaattgatggcagccagatgcgctacttggatgaacatggaagtgaagatcatagatgcagttgtatcccagaaagctccctacttttgtggagggtttatactgcatgatactgtgacaggaacagcttgcagggtggcggacccgctaaaaaggttatttaaactgggcaaaccgttagcggcaggtgacgaacaagacgaagacagaaggcgggcgctggctgatgaagtaatcagatggcaacgaacagggctaatagatgagctggagaaagcggtgtactctaggtacgaagtgcagggtatatcagttgctgtaatgtccatggccacctttgcaagctccagatccaacttcgagaagctcagaggacccgtcataaccttgtacggcggtcctaaaatggagtttatcccaacccaaactttctacaataggaggtaccagcctcgaccttggactccgcgccctactatccaagtcatcagacccagaccgcgtccgcaaaggaaggccgggcaacttgcccagctgatctcagcagttaataaactgacaatgcgcgtggtacctcaacagaagccgcgcaagaatcggaagaataagaagcaaaagcaaaagcagcaggcgccacgaaacaatacgaatcaaaagaagcagccccccaaaaagaaaccggttcaaaagaaaaagaagccgggccgcagagagagaatgtgcatgaaaatcgaaaatgattgcatcttcgaagtcaagcatgaaggtaaggtaacaggttacgcgtgcttggtaggggacaaagtaatgaagccagcnnnngtaaangggaccatcgatnacncnganctggncnaattngcctnnaagcggtcatctnagtacgacnntgaatncgcgcagatacccgtgcacatgaagtcngacncttcgaagttcanccatgagaaaccggangggtactacaactggcaccacggagcnnnnnnnnnnnnnnnnnnnnnnnnnnnnnnnnnnnnnnnnnnnnnnnnnnnnnnnnnnnnnnnnnnnnnnnnnnnnnnnnnnnnnnngcgcgtggtggccatagttttaggannnnnnnnnnnnnnnnnnnnnnnnnnnnnnnnnnnnnnnnnnnnnnnnnnnnnnnnnnnnnnnnnnnnnnnnnnnnnnnnnnnnnnnnnnnnnnnnnnnnnnnnnnnnnnnnnnnnnnnnnnnnnnnnnnnnnnnnnnnnnnnnnnnnnnnnnnnnnnnnnnnnnnnnnnnnnnnnnnnnnnnnnnnnnnnnnnnnnnnnnnnnnnnnaagacaatgtcatgagccccgggtactatcagctgctacaagcatccttaacatgttctccccgacgccagcggcgcagtattaaggaccacttcaatgtttataaagccacaagaccgtacctagctcactgtcccgactgtggagaagggcactcgtgccatagtcccgtagcgctagaacgcatcagaaacgaagcgacagacgggacgttgaaaatccaggtttccttgcaaatcggaataaagacggatgatagccacgattggaccaagctgcgttatnnnnnnnnnnnnnnnnnnnnnnnnnnnnnnnnngccgggctatttgtaagaacgtcagcaccgtgcacgattactggaacaatgggacacttcattctggcccgatgtccgaaaggagaaactctgacggtggggttcactgacggtaggaagatcagtcactcatgtacgcacccatttcaccatgaccctcctgtgataggccgggaaaaattccattcccgaccgcagcacggtagggaactaccttgcagcacgtacacgcatagcaccgctgcaactgccgaggagatagaggtacacatgcccccagacaccccagatcgcacattaatgtcacaacagtccggcaatgtaaagatcacagtcaatagtcagacggtgcggtacaagtgcaattgtggtgactcaagtgaaggattaaccactacagataaagtgattaataactgcaaggtcgatcaatgccatgccgcggtcaccaatcacaaaaaatggcagtataattcccctctggtcccgcgtaatgctgaattcggggaccggaaaggaaaagttcacattccatttcctctggcaaatgtgacatgcagggtgcctaaagcaagaaaccccaccgtgacgtacggaaaaaaccaagtcatcatgttgctgtatcctgaccacccaacgctcctgtcctacaggaatatgggagaagaaccaaactatcaagaagagtgggtgacgcataagaaggagatcaggttaaccgtgccgactgaggggctcgaggtcacgtggggtaacaatgagccgtacaagtattggccgcagttatccacaaacggtacagcccacggccacccgcatgagataattctgtattattatgagctgtacccaactatgactgcggtagttttgtcagtggcctcgttcatactcctgtcgatggtgggtgtggcagtggggatgtgcatgtgtgcacgacgcagatgcattacaccgtacgaactgacaccaggagctnnnnnnnnnnnnnnnnnnnnnnnnnnnnnnnnnnnnnnnnnnnnnnnnnnnnnnnnnnnnnnnnnnnnnnnnnnnnnnnnnnnnnnnnnnnnnnnnnnnnnnnnnnnnnnnnnnnnnnnnnnnnnnnnnnnnnnnnnnnnnnnnnnnnnnnnnnnnnnnnnnnnnnnnnnnnnnnnnnnnnnnnnnnnnnnnnnnnnnnnnnnnnnnnnnnnnnnnnnnnnnnnnnnnnnnnnnnnnnnnnnnnnnnnnnnnnnnnnnnnnnnnnnnnnnnnnnnnnnnnnnnnnnnnnnnnnnnnnnnnnnnnnnnnnnnnnnnnnnnnnnnnnnnnnnnnnnnnnnnnnnnnnnnnnnnnnnnnnnnnnnnnnnnnnnnnnnnnnnnnnnnnnnnnnnnnnnnnnnnnnnnnnnnnnnnnnnnnnnnnnnnnnnnnnnnnnnnnnnnnnnnnnnnnnnnnnnnnnnnnnnnnnnnnnnnnnnnnnnnnnnnnnnnnnnnnnnnnnnnnnnnnnnnnnnnnnnnnnnnnnnnnnnnnnnnnnnnngcaattgagcgaagcacatgtggagaagtccgaatcatgcaaaacngaatttgcatcagcatacagggctcataccgcatccgcatcagctaagctccgcgtcctttaccaaggaaataatatcactgtggctgcttatgcaaacggcgaccatgccgtcacagttaaggacgctaaattcatagtggggccaatgtcttcagcctggacacctttcgacaataaaatcgtggtgtacaaaggcgacgtctacaacatggactacccgcccttcggcgcaggaagaccagnnnnnnttgnnnnnnnnnnnnnnnnnnnnnntnnnnnnnnnnnnnnntntnnnnntnnnnnnnnnntanngcanngancgtcnnnnnnnnnnntnnnnntnncgnnnnnnnnnnnnnnnnnnnnnnnnnnnnnnnnnnnnnnnnnnnnnnnnnngtcgctgcagcacacagcaccatttggctgtcaaatagcaacannnnnnnnnnnnnnnnnnnnnnnnnnnnnnnnnnnnnnnnnnnnnnnnnnnnnnnnnnnnnnnnnnnnnnnnnnnnnnnnnnnnnnnnnnnnnnnnnnnnnnnnnnnnnnnnnnnnnnnnnnnnnnnnnnnnnnnnnnnnnnnnnnnnngggcgtagccatcattaaatatgcagccagtaagaaaggcaagtgtgcagtgcactcgatgactaacgccgtcactattcgggaagctgaaatagaagtagaagggaactctcagttgcaaatctcnttttcgacggccctagccagcgccgaatttcgcgtacaagtctgttctacacaagtacactgtgcagccgagtgccatccaccgaaagaccatatagtcaattacccggcgtcannnnnnnnnnnnnnnnnncaagacatttccgctacggcgatgtcatgggtgcagaagatcacgggaggtgtgggactggttgtcgctgttgcagcactgatcctaatcgtggtnnnnnnnnnnnnnnnnnnnnnnnnn
>CHIKVM52_4124 [Organism=Chikungunya virus][Host=Human][country=Mexico: Chiapas][collection_date=12-Aug-2015]
nnnnnnnnnnnnnnnnnnnnnnnnnnnnnnnnnnnnnnnnnnnnnnnnnnnnnnnnnnnnnnnnnnnnnnnnnnnnnnnnnnnnnnnnnnnnnnnnnnnnnnnnnnnnnnnnnnnnnnnnnnnnnnnnnnnnnnnnnnnnnnnnnnnnnnnnnnnnnnnnnnnnnnnnnnnnnnnnnnnnnnnnnnnnnnnnnnnnnnnnnnnnnnnnnnnnnnnnnnnnnnnnnnnnnnnnnnnnnnnnnnnnnnnnnnnnnnnnnnnnnnnnnnnnnnnnnnnnnnnnnnnnnnnnnnnnnnnnnnnnnnnnnnnnnnnnnnnnnnnnnnnnnnnnnnnnnnnnnnnnnnnnnnnnnnnnnnnnnnnnnnnnnnnnnnnnnnnnnnnnnnnnnnnnnnnnnnnnnnnnnnnnnnnnnnnnnnnnnnnnnnnnnnnnnnnnnnnnnnnnnnnnnnnnnnnnnnnnnnnnnnnnnnnnnnnnnnnnnnnnnnnnnnnnnnnnnnnnnnnnnnnnnnnnnnnnnnnnnnnnnnnnnnnnnnnnnnnnnnnnnnnnnnnannnnctgaaggctaagaacataggattatgttcaacagacctgacagaaggtagacgaggcaaattgtctatcatgagagggaaaaagctaaaaccgtgcgaccgtgtgctgttctcagtagggtcaacgctttacccggaaagccgcatgctacttaagagctggcacctaccatcggtgttccatctaaagggcaagcttagcttcacatgccgcnnnnnnnnnnnnnnnnnnnnnnnnnnnnnnnnnnnnnnnnnnnnnnnnnnnnnnnnnnnnnnnnnnnnnnnnnnnnnnnnnnnnnnnnnnnnnnnnnnnnnnnnnnnnnnnnnnnnnnnnnnnnnnnnnnnnnnnnnnnnnnnnnnnnnnnnnnnnnnnnnnnnnnnnnnnnnnnnnnnnnnnnnnnnnnnnnnnnnnnnnnnnnnnnnnnnnnnnnnnnnnnnnnnnnnnnnnnnnnnnnnnnnnnnnnnnnnnnnnnnnnnnnnnnnnnnnnnnnnnnnnnnnnnnnnnnnnnnnnnnnnnnnnnnnnnnnnnnnnnnnnnnnnnnnnnnnnnnnnnnnnnnnnnnnnnnnnnnnnnnnnnnnnnnnnnnnnnnnnnnnnnnnnnnnnnnnnnnnnnnnnnnnnnnnnnnnnnnnnnnnnnnnnnnnnnnnnnnnnnnnnnnnnnnnnnnnnnnnnnnnnnnnnnnnnnnnnnnnnnnnnnnnnnnnnnnnnnnnnnnnnnnnnnnnnnnnnnnnnnnnnnnnnnnntaccaggcctgtggtcgtccgggttgtcaatcccgttgaggactagaatcaagtggctgttacgcaaggtgccgaaagcagacctgatcccatatagcggaaatgcccaagaagcccaggatgctgaaaaagaagcagaggaagaacgagaagcagaactgactcatgaggctctaccacccctacaggcagcacaggaagatgtccaggtcgaaatcgacgtggaacaacttgaggatagagctggtgctggaannnnnnnnnnnnnnnnnnnnnnnnnnnnnnnnnnnnnnnnnnnnnnnnnnnnnnnnnnnnnnnnnnnnnnnnnnnnnnnnnnnnnnnnnnnnnnnnnnnnnnnnnnnnnnnnnnnnnnnnnnnnnnnnnnnnnnnnnnnnnnnnnnnnnnnnnnnnnnnnnnnnnnnnnnnnnnnnnnnnnnnnnnnnnnnnnnnnnnnnnnnnnnnnnnnnnnnnnnnnnnnnnnnnnnnnnnnnnnnnnnnnnnnnnnnnnnnnnnnnnnnnnnnnnnnnnnnnnnnnnnnnnnnnnnnnnnnnnnnnnnnnnnnnnnnnnnnnnnnnnnnnnnnnnnnnnnnnnnnnnnnnnnnnnnnnnnnnnnnnnnnnnnnnnnnnnnnnnnnnnnnnnnnnnnnnnnnnnnnnnnnnnnnnnnnnnnnnnnnnnnnnnnnnnnnnnnnnnnnnngattggtactggtgggcgacttgactaatccgccctaccacgaattcgcatacgaagggctaaaaattcgccccgcttgtccatataaaattgcagtcataggagtcttcggggtaccaggatctggtaagtcagccattatcaagaacctagttaccaggcaagacctggtgactagcggaaagaaagaaaactgccaagaaatcagcaccgacgtgatgagacagagaggtctagaaatatctgcacgtacggttgattcgctgctcttgaatggatgcaatagaccagtcgacgtgttgtacgtagacgaggcgtttgcgtgccactctggaacgttacttgccttgatcgccttggtgagaccaagactgaaagttgtactttgtggtgacccgaagcagtgcggcttcttcaatatgatgcagatgaaagtcaactacaatcataacatctgcactcaagtgtaccacaaaagtatttccaggcggtgtacactgcctgtgactgccattgtgtcgtcgttgcattacgaaggcaaaatgcgcactacgaatgagtacaacatgccgattgtagtggacactacgggctcaacaaaacctgaccctggagacctcgtgttaacgtgcttcagagggtgggttaaacaactgcaaattgactatcgtggacacgaggtcatgacagcagccgcatcccaagggttaaccagaaaaggagtttacgcagttaggcaaaaagttaacgaaaacccactctatgcatcaacatcagagcacgtcaacgtactcctaacgcgtacggaaggtaaactggtatggaagacactctctggtgacccgtggataaagacgctgcagaacccaccgaaaggaaacttcaaggcaactattaaggagtgggaggtggagcacgcatcgataatggcgggcatctgcagtcaccaagtgacctttgacacgttccaaaacaaagccaacgtttgctgggctaagagcttggtccctatcctcgaaacagcggggataaaactaaatgataggcagtggtcccagataattcaagctttcaaagaagacaaagcatactcacccgaagtagccctgaatgaaatatgcannnnnnnnnnnnnnnnnnnnnnnnnnnnnnnnnnnnnnnnnnnnnnnnnnnnnnnnnnnnnnnnnnnnnnnnnnnnnnnnnnnnnnnnnnnnnnnnnnnnnnnnnnnnnnnnnnnnnnnnnnnnnnnnnnnnnnnnnnnnnnnnnnnnnnnnnnnnnnnnnnnnnnnnnnnnnnnnnnnnnnnnnnnnnnnnnnnnnnnnnnnnnnnnnnnnnnnnnnnnnnnnnnnnnnnnnnnnnnnnnnnnnnnnnnnnnnnnnnnnnnnnnnnnnnnnnnnnnnnnnnnnnnnnnnnnnnnnnnnnnnnnnnnnnnnnnnnnnnnnnnnnnnnnnnnnnnnnnnnnnnnnnnnnnnnnnnnnnnnnnnnnnnnnnnnnnnnnnnnnnnnnnnnnnnnnnnnnnnnnnnnnnnnnnnnnnnnnnnnnnnnnnnnnnnnnnnnnnnnnnnnnnnnnnnnnnnnnnnnnnnnnnnnnnnnnnnnnnnnnnnnnnnnnnnnnnnnnnnnnnnnnnnnnnnnnnnnnnnnnnnnnnnnnnnnnnnnnnnnnnnnnnnnnnnnnnnnnnnnnnnnnnnnnnnnnnnnnnnnnnnnnnnnnnnnnnnnnnnnnnnnnnnnnnnnnnnnnnnnnnnnnnnnnnnnnnnnnnnnnnnnnnnnnnnnnnnnnnnnnnnnnnnnnnnnnnnnnnnnnnnnnnnnnnnnnnnnnnnnnnnnnnnnnnnnnnnnnnnnnnnnnnnnnnnnnnnnnnnnnnnnnnnnnnnnnnnnnnnnnnnnnnnnnnnnnnnnnnnnnnnnnnnnnnnnnnnnnnnnnnnnnnnnnnnnnnnnnnnnnnnnnnnnnnnnnnnnnnnnnnnnnnnnnnnnnnnnnnnnnnnnnnnnnnnnnnnnnnnnnnnnnnnnnnnnnnnnnnnnnnnnnnnnnnnnnnnnnnnnnnnnnnnnnnnnnnnnnnnnataaaaaatggccggagtcctttaaaaatagtgcaacaccagtaggaaccgcaaaaacagttatgtgcggtacatatccagtaatccatgccgtaggaccaaacttctcaaattacacggagtccgaaggggaccgggaattggcggctgcctatcgagaagtcgcaaaggaagtaactagactgggagtaaatagcgtagctatacctctcctctccacaggtgtatactcaggagggaaagacaggctaacccagtcactgaaccacctctttacagccatggactcgacggatgcagacgtggtcatctactgccgagacaaggaatgggagaagaaaatatctgaggccatacagatgcggacccaagtggagctgctggatgagcacatctccatagactgcgatgtcattcgcgtgcaccctgacagtagtttggcaggtagaaaaggatacagcaccacggaaggcgcactgtattcatatctagaagggacacgttttcaccagacggcagtggatgtggcagagatacatactatgtggccaaagcaaatagaggccaatgagcaagtctgcctatatgccctgggggaaagtattgagtcaatcaggcagaaatgcccggtggatgatgcagatgcatcatctcccccgaaaaccgtcccgtgcctttgccgttatgccatgactcctgaacgcgtcacccgacttcgcatgaaccatgtcacaaatataattgtgtgttcttcatttccccttccaaagtacaagatagaannnnnnnnnnnnnnnnnnnnnnnnnnnnnnnnnnnnnnnnnnnnnnnnnnnnnnnnnnnnnnnnnnnnnnnnnnnnnnnnnnnnnnnnnnnnnnnnnnnnnnnnnnnnnnnnnnnnnnnnnnnnnnnnnnnnnnnnnnnnnnnnnnnnnnnnnnnnnnnnnnnnnnnnnnnnnnnnnnnnnnnnnnnnnnnnnnnnnnnnnnnnnnnnnnnnnnnnnnnnnnnnnnnnnnnnnnnnnnnnnnnnnnnnnnnnnnnnnnnnnnnnnnnnnnnnnnnnnnnnnnnnnnnnnnnnnnnnnnnnnnnnnnnnnnnnnnnnnnnnnnnnnnnnnnnnnnnnnnnnnnnnnnnnnnnnnnnnnnnnnnnnnnnnnnnnnnnnnnnnnnnnnnnnnnnnnnnnnnnnnnnnnnnnnnnnnnnnnnnnnnnnnnnnnnnnnnnnnnnnnnnnnntcgggcaccgccaagtatcaccgtggaactgagccatccaccgatctccttcggagcaccaagcgagacgttccccatcacatttggggacttcaacgatggagaaatcgaaagcttgtcttctgagctactaactttcggagacttcctacccggtgaagtggatgatttgacagatagcgactggtccacgtgctcagannnnnnnnnnnnnnnnnnnnnnnnnnnnnnnnnnnnnnnnnnnnnnnnnnnnnnnnnnnnnnnnnnnnnnnnnnnnnnnnnnnnnnnnnnnnnnnnnnnnnnnnnnnnnnnnnnnnnnnnnnnnnnnnnnnnnnnnnnnnnnnnnnnnnnnnnnnnnnnnnnnnnnnnnnnnnnnnnnnnnnnnnnnnnnnnnnnnnnnnnnnnnnnnnnnnnnnnnnnnnnnnnnnnnnnnnnnnnnnnnnnnnnnnnnnnnnnnnnnnnnnnnnnnnnnnnnnnnnnnnnnnnnnnnnnnnnnnnnnnnnnnnnnnnnnnnnnnnnnnnnnnnnnnnnnnnnnnnnnnnnnnnnnnnnnnnnnnnnnnnnnnnnnnnnnnnnnnnnnnnnnntcccgagtccgcagtggcagcatgtaatgagttcttagctagaaactacccaactgtttcatcataccaaatcaccgatgagtatgatgcatatctagacatggtggacgggtcggagagttgcttggaccgagcgacattcaatccgtcaaaacttaggagctacccgaaacaacatgcttatcacgcgccctctatcagaagcgctgtaccttccccattccagaacacattacagaatgtactggcagcagccacgaaaaggaactgcaacgtcacacagatgagggaattacccactttggactcagcagtattcaacgtggagtgttttaaaaaattcgcatgcaaccgagaatactgggaagaatttgctgccagccctatcaggataacgactgagaatctaacaacctatgtcactaaattaaaggggccaaaagcagcagcgttgcttgcaagaacccataatctgctgccgctgcaggatgtaccaatggataggttcacagtagatatgaaaagggacgtgaaggtaactcctggcacaaagcatacagaggaaaggcctaaggtgcaggttatacaggcggctgaacccttggcaacagcgtacctatgtggaattcacagagaattggttaggagattgaacgccgtcctcctacccaacgtgcatacactatttgacatgtctgccgaggacttcgatgccattatagccgcacactttaagccaggagacgccgttttagaaacggacatagcctcctttgataagagccaggatgattcacttgcgcttaccgccttaatgctgttagaagatttgggagtggatcactccttgttggacctgatagaggctgcttttggagagatttccagctgtcacctgccgacaggtacgcgcttcaagttcggcgctatgatgaaatccggtatgttcctaactctgttcgtcaacacattgttaaatatcaccatcgctagccgggtgttggaagatcgtctgacaannnnnnnnnnnnnnnnnnnnnnnnnnnnnnnnnnnnnnnnnnnnnnnnnnnnntnnnnnnnnnnnnnnnnngncnnnnnnnnnnnnnnnnnnnnnnnngnnnnnnnnnnnnnnnnnnnnnnnnnnnncnngnangctccctacttttgtggagggtttatactgcatgatactgtgacaggaacagcttgcagggtggcggacccgctaaaaaggttatttaaactgggcaaaccgttagcggcaggtgacgaacaagacgaagacagaaggcgggcgctggctgatgaagtaatcagatggcaacgaacagggctaatagatgagctggagaaagcggtgtactctaggtacgaagtgcagggtatatcagttgctgtaatgtccatggccacctttgcaagctccagatccaacttcgagaagctcagaggacccnnnnnnnnnnnnnnnnnnnnnnnnnnnnnnnnnnnnnnnnnnnnnnnnnnnnnnnnnnnnnnnnnnnnnnnnnnnnnnnnnnnnnnnnnnnnnnnnnnnnnnnnnnnnnnnnnnnnnnnnnnnnnnnnnnnnnnnnnnnnnnnnnnnnnnnnnnnnnnnnnnnnnnnnnnnnnnnnnnnnnnnnnnnnnnnnnnnnnnnnnnnnnnnnnnnnnnnnnnnnnnnnnnnnnnnnnnnnnnnnnnnnnnnnnnnnnnnnnnnnnnnnnnnnnnnnnnnnnnnnnnnnnnnnnnnnnnnnnnnnnnnnnnnnnnnnnnnnnnnnnnnnnnnnnnnnnnnnnnnnnnnnnnnnnnnnnnnnnnnnnnnnnnnnnnnnnnnnnnnnnnnnnnnnnnnnnnnnnnnnnnnnnnnnnnnnnnnnnnnnnnnnnnnnnnnnnnnnnnnnnnnnnnnnnnnnnnnnnnnnnnnnnnnnnnnnnnnnnnnnnnnnnnnnnnnnnnnnnnnnnnnnnnnnnnnnnnnnnnnnnnnnnnnnnnnnnnnnnnnnnnnnnnnnnnnnnnnnnnnnnnnnnnnnnnnnnnnnnnnnnnnnnnnnnnnnnnnnnnnnnnnnnnnnnnnnnnnnnnnnnnnnnnnnnnnnnnnnnnnnnnnnnnnnnnnnnnnnnnnnnnnnnnnnnnnnnnnnnnnnnnnnnnnnnnnnnnnnnnnnnnnnnnnnnnnnnnnnnnnnnnnnnnnnnnnnnnnnnnnnnnnnnnnnnnnnnnnnnnnnnnnnnnnnnnnnnnnnnnnnnnnnnnnnnnnnnnnnnnnnnnnnnnnnnnnnnnnnnnnnnnnnnnnnnnnnnnnnnnnnnnnnnnnnnnnnnnnnnnnnnnnnnnnnnnnnnnnnnnnnnnnnnnnnnnnnnnnnnnnnnnnnnnnnnnnnnnnnnnnnnnnnnaagacaatgtcatgagccccgggtactatcagctgctacaagcatccttaacatgttctcctcgacgccagcggcgcagtattaaggaccacttcaatgtctataaagccacaagaccgtacctagctcactgtcccgactgtggagaagggcactcgtgccatagtcccgtagcgctagaacgcatcagaaacgaagcgacagacgggacgttgaaaatccaggtttccttgcaaatcggaataaagacggatgatagccatgattggaccaagctgcgttatnnnnnnnnnnnnnnnnnnnnnnnnnnnnnnnnnnnnnnnnnnnnnnnnnnnnnnnnnnnnnnnnnnnnnnnnnnnnnnnnnnnnnnnnnnnnnnnnnnnnnnnnnnnnnnnnnnnnnnnnnnnnnnnnnnnnnnnnnnnnnnnnnnnnnnnnnnnnnnnnnnnnnnnnnnnnnnnnnnnnnnnnnnnnnnnnnnnnnnnnnnnnnnnnnnnnnnnnnnnnnnnnnnnnnnnnnnnnnnnnnnnnnnnnnnnnnnnnnnnnnnnnnnnnnnnnnnnnnnnnnnnnnnnnnnnnnnnnnnnnnnnnnnnnnnnnnnnnnnnnnnnnnnnnnnnnnnnnnnnnnnnnnnnnnnnnnnnnnnnnnnnnnnnnnnnnnnnnnnnnnnnnnnnnnnnnnnnnnnnnnnnnnnnnnnnnnnnnnnnnnnnnnnnnnnnnnnnnnnnnnnnnnnnnnnnnnnnnnnnnnnnnnnnnnnngccgcggtcaccaatcacaaaaaatggcagtataattcccctctggtcccgcgtaatgctgaattcggggaccggaaaggaaaagttcacattccatttcctctggcaaatgtgacatgcagggtgcctaaagcaagaaaccccaccgtgacgtacggaaaaaaccaagtcatcatgttgctgtatcctgaccacccaacgctcctgtcctacaggaatatgggagaagaaccaaactatcaagaagagtgggtgacgcataagaaggagatcaggttaaccgtgccgactgaggggctcgaggtcacgtggggtaacaatgagccgtacaagtattggccgcagttatccacaaacggtacagcccacggccacccgcatgagataattctgtattattatgagctgtacccaactatgactgcggtagttttgtcagtggcctcgttcannnnnnnnnnnnnnnnnnnnnnnnnnnnnnnnnnnnnnnnnnnnnnnnnnnnnnnnnnnnnnnnnnnnnnnnnnnnnnnnnnnnnnnnnnnnnnnnnnnnnnnnnnnnnnnnnnnnnnnnnnnnnnnnnnnnnnnnnnnnnnnnnnnnnnnnnnnnnnnnnnnnnnnnnnnnnnnnnnnnnnnnnnnnnnnnnnnnnnnnnnnnnnnnnnnnnnnnnnnnnnnnnnnnnnnnnnnnnnnnnnnnnnnnnnnnnnnnnnnnnnnnnnnnnnnnnnnnnnnnnnnnnnnnnnnnnnnnnnnnnnnnnnnnnnnnnnnnnnnnnnnnnnnnnnnnnnnnnnnnnnnnnnnnnnnnnnnnnnnnnnnnnnnnnnnnnnnnnnnnnnnnnnnnnnnnnnnnnnnnnnnnnnnnnnnnnnnnnnnnnnnnnnnnnnnnnnnnnnnnnnnnnnnnnnnnnnnnnnnnnnnnnnnnnnnnnnnnnnnnnnnnnnnnnnnnnnnnnnnnnnnnnnnnnnnnnnnnnnnnnnnnnnnnnnnnnnnnnnnnnnnnnnnnnnnnnnnnnnnnnnnnnnnnnnnnnnnnnnnnnnnnnnnnnnnnnnnnnnnnnnnnnnnnnnnnnnnnnnnnnnnnnnnnnnnnnnnnnnnnnnnnnnnnnnnnnnnnnnnnnnnnnnnnnnnnnnnnnnnnnnnnnnnnnnnnnnnnnnnnnnnnnnnnnnnnnnnnnnnnnnnnnnnnnnnnnnnnnnnnnnnnnnnnnnnnnnnnnnnnnnnnnnnnnnnnnnnnnnnnnnnnnnnnnnnnnnnnngcnaaanncatagtngggccnatgnnttcnnnntngacaccnttcgacnataannnnnnnnnnnnnnnnnnnnnnnnnnnnnnnnnnnnnnnnnnnnnnnnnnnnnnnnnnnnnnnnnnnnnnnnnnnnnnnnnnnnnnnnnnnnnnnnnnnnnnnnnnnnnnnnnnnnnnnnnnnnnnnnnnnnnnnnnnnnnnnnnnnnnnnnnnnnnnnnnnnnnnnnnnnnnnnnnnnnnnnnnnnnnnnnnnnnnnnnnnnnnnnnnnnnnnnnnnnnnnnnnnnnnnnnnnnnnnnnnnnnnnnnnnnnnnnnnnnnnnnnnnnnnnnnnnnnnnnnnnnnnnnnnnnnnnnnnnnnnnnnnnnnnnnnnnnnnnnnnnnnnnnnnnnnnnnnnnnnnnnnnnnnnnnnnnnnnnnnnnnnnnnnnnnnnnnnnnnnnnnnnnnnnnnnnnnnnnnnnnnnnnnnnnnnnnnnnnnnnnnnnnnnnnnnnnnnnnnnnnnnnnnnnnnnnnnnnnnnnnnnnnnnnnnnnnnnnnnnnnnnnnnnnnnnnnnnnnnnnnnnnnnnnnnnnnnnnnnnnnnnnnnnnnnnnnnnnnnnnnnnnnnnnnnnnnnnnnnnnnnnnnnnnnnnnnnnnnnnnnnnnnnnnnnnnnnnnnnnnnnnnnnnnnnnnnnnnnnnnnnnnnnnnnnnnnnnnnnnnnnnnnnnnnnnnnnnnnnnnnnnnnnnnnnnnnnnnnnnnnnnnnnnnnnnnnnnnnnnnnnnnnnnnnnnnnnnnnnnnnnnnnnnnnnnnnnnnnnnnnnnnnnnnnnnnnnnnnnnnnnnnnnnnnnnnnnnnnnnnnnnnnnnnn
>CHIKVM53_2135 [Organism=Chikungunya virus][Host=Human][country=Mexico: Veracruz][collection_date=8-Jun-2015]
nnnnnnnnnnnnnnnnnnnnnnnnnnnnnnnnnnnnnnnnnnnnnnnnnnnnnnnnnnnnnnnnnnnnnnnnnnnnnnnnnnnnnnnnnnnnnnnnnnnnnnnnnnnnnnnnnnnnnnnnnnnnnnnnnnnnnnnnnnnnnnnnnnnnnnnnnnnnnnnnnnnnnnnnnnnnnnnnnnnnnnnnnnnnnnnnnnnnnnnnnnnnnnnnnnnnnnnnnnnnnnnnnnnnnnnnnnnnnnnnnnnnnnnnnnnnnnnnnnnnnnnnnnnnnnnnnnnnnnnnnnnnnnnnnnnnnnnnnnnnnnnnnnnnnnnnnnnnnnnnnnnnnnnnnnnnnnnnnnnnnnnnnnnnnnnnnnnnnnnnnnnnnnnnnnnnnnnnnnnnnnnnnnnnnnnnnnnnnnnnnnnnnnnnnnnnnnnnnnnnnnnnnnnnnnnnnnnnnnnnnnnnnnnnnnnnnnnnnnnnnnnnnnnnnnnnnnnnnnnnnnnnnnnnnnnnnnnnnnnnnnnnnnnnnnnnnnnnnnnnnnnnnnnnnnnnnnnnnnnnnnnnnnnannnnctgaaggctaagaacataggattatgttcaacagacctgacagaaggtagacgaggcaaattgtctatcatgagagggaaaaagctaaaaccgtgcgaccgtgtgctgttctcagtagggtcaacgctttacccggaaagccgcatgctacttaagagctggcacctaccatcggtgttccatctaaagggcaagcttagcttcacatgccgctgtgacacagtggtttcgtgtgagggctacgtcgttaagagaataacgatgagcccaggcctttatggaaaacccacggggtatgcggtaacccaccacgcagacggattcttgatgtgcaagactaccgacacggtagacggtgaaagagtgtcattctcggtgtgcacgtacgtgccggcgaccatttgtgatcaaatgaccggcatccttgctacagaagtcacgccggaggatgcacagaagctgttggtggggctgaaccagagaatagtggttaacggcagaacgcaacggaacacgaacaccatgaagaannnnnnnnnnnnnnnnnnnnnnnnnnnnnnnnnnnnnnnnnnnnnnnnnnnnnnnnnnnnnnnnnnnnnnnnnnnnnnnnnnnnnnnnnnnnnnnnnnnnnnnnnnnnnnnnnnnnnnnnnnnnnnnnnnnagcagaaaacacacacggtctacaagaggcctgatacccagtcaatccagaaggttcaggccgaattcgacagctttgtagtaccaggcctgtggtcgtccgggttgtcaatcccgttgaggactagaatcaagtggctgttacgcaaggtgccgaaagcagacctgatcccatatagcggaaatgcccaagaagcccaggatgctgaaaaagaagcagaggaagaacgagaagcagaactgactcatgaggctctaccacccctacaggcagcacaggaagatgtccaggtcgaaatcgacgtggaacaacttgaggatagagctggtgctggaannnnnnnnnnnnnnnnnnnnnnnnnnnnnnnnnnnnnnnnnnnnnnnnnnnnnnnnnnnnnnnnnnnnnnnnnnnnnnnnnnnnnnnnnnnnnnnnnnnnnnnnnnnnnnnnnnnnnnnnnnnnnnnnnnnnnnnnnnnnnnnnnnnnnnnncatagcggacgagcagggaggtatgcggtcgaagcgtacgatggccgagtcctagtgccctcaggctatgcaatttcgcccgaagacttccagagtctaagcgaaagcgcaacgatggtgtacaacgaaagagagttcgtaaacagaaagttacaccacattgcgatgcacggaccagctctgaacactgacgaagagtcgtatgagcttgtgagggcagagaggacagaacacgagtacgtctacgacgtggaccagagaagatgctgcaagaaggaagaagctgcaggattggtactggtgggcgacttgactaatccgccctaccacgaattcgcatacgaagggctaaaaattcgccccgcttgtccatataaaattgcagtcataggagtcttcggggtaccaggatctggtaagtcagccattatcaagaacctagttaccaggcaagacctggtgactagcggaaagaaagaaaactgccaagaaatcagcaccgacgtgatgagacagagaggtctagaaatatctgcacgtacggttgattcgctgctcttgaatggatgcaatagaccagtcgacgtgttgtacgtagacgaggcgtttgcgtgccactctggaacgttacttgccttgatcgccttggtgannnnnnnnnnnnnnnnnnnnnnnnnnnnnnnnnnnnnnnnnnnnnnnnnnnnnnnnnnnnnnnnnnnnnnnnnnnnnnnnnnnnnnnnnnnnnnnnnnnnnnnnnnnnnnnnnnnnnnnnnnnnnnnnnnnnnnnnnnnnnnnnnnnnnnnnnnnnnnnnnnnnnnnnnnnnnngcaaaatgcgcactacgaatgagtacaacatgccgattgtagtggacactacgggctcaacaaaacctgaccctggagacctcgtgttaacgtgcttcagagggtgggttaaacaactgcaaattgactatcgtggacacgaggtcatgacagcagccgcatcccaagggttaaccagaaaaggagtttacgcagttaggcaaaaagttaacgaaaacccactctatgcatcaacatcagagcacgtcaacgtactcctaacgcgtacggaaggtaaactggtatggaagacactctctggtgacccgtggataaagacgctgcagaacccaccgaaaggaaacttcaaggcaactattaaggagtgggaggtggagcacgcatcgataatggcgggcatctgcagtcaccaagtgacctttgacacgttccaaaacaaagccaacgtttgctgggctaagagctnnnnnnnnnnnnnnnnnnnnnnnnnnnnnnnnnnnnnnnnnnnnnnnnnnnnnnnnnnnnnnnnnnnnnnnnnnnnnnnnnnnnnnnnnnnnnnnnnnnnnnnnnnnnnnnnnnnnnnnnnnnnnnnnnnnnnnnnnnnnnnnnnnnnnnnnnnnnnnnnnnnnnnnnnnnnnnnnnnnnnnnnnnnnnnnnnnnnnnnnnnnnnnnnnnnnnnnnnnnnnnnnnnnnnnnnnnnccctgaggcagcgtccattctagaaagaaagtacccgtttacaaaaggaaagtggaacatcaacaagcagatctgcgtgactaccaggaggatagaagacttcaaccctaccaccaacattataccggccaacaggagactaccacactcattagtggccgaacaccgcccagtaaaaggggaaagaatggaatggctggttaacaagataaacggacatcatgtgctcctggttagcggctataaccttgcactgcctactaagagagtcacctgggtagcgccactaggtgtccgcggagcggactatacatacaacctagagctgggtctaccggcaacacttggtaggtatgnnnnnnnnnnnnnnnnnnnnnnnnnnnnnnnnnnnnnnnnnnnnnnnnnnnnnnnnnnnnnnnnnnnnnnnnnnnnnnnnnnnnnnnnnnnnnnnnnnnnnnnnnnnnnnnnnnnnnnnnnnnnnnnnnnnnnnnnnnnnnnnnnnnnnnnnnnnnnnnnnnnnnnnnnnnnnnnnnnnnnnnnnnnnnnnnnnnnnnnnnnnnnnnnnnnnnnnnnnnnnnnnnnnnnnnnnnnnnnnnnnnnnnnnnnnnnnnnnnnnnnnnnnnnnnnnnnnnnnnnnnnnnnnnnnnnnnnnnnnnnnnnnnnnnnnnnnnnnnnnnnnnnnnnnnnnnnnnnnnnnnnnnnnnnnnnnnnnnnnnnnnnnnnnnnnnnnnnnnnnnnnnnnnnnnnnnnnnnnnnnnnnnnnnnnnnnnnnnnnnnnnnnnnnnnnnnnnnnnnnnnnnnnnnnnnnnnnnnnnnnnnnnnnnataaaaaatggccggagtcctttaaaaatagtgcaacaccagtaggaaccgcaaaaacagttatgtgcggtacatatccagtaatccatgccgtaggaccaaacttctcaaattacacggagtccgaaggggaccgggaattggcggctgcctatcgagaagtcgcaaaggaagtaactagactgggagtaaatagcgtagctatacctctcctctccacaggtgtatactcaggagggaaagacaggctaacccagtcactgaaccacctctttacagccatggactcgacggatgcagacgtggtcatctactgccgagacaaggaatgggagaagaaaatatctgaggccatacagatgcggacccaagtggagctgctggatgagcacatctccatagactgcgatgtcattcgcgtgcaccctgacagtagtttggcaggtagaaaaggatacagcaccacggaaggcgcactgtattcatatctagaagggacacgttttcaccagacggcagtggatgtggcagagatacatactatgtggccaaagcaaatagaggccaatgagcaagtctgcctatatgccctgggggaaagtattgagtcaatcaggcagaaatgcccggtggatgatgcagatgcatcatctcccccgaaaaccgtcccgtgcctttgccgttatgccatgactcctgaacgcgtcacccgacttcgcatgaaccatgtcacaaatataattgtgtgttcttcatttccccttccaaagtacaagatagaannnnnnnnnnnnnnnnnnnnnnnnnnnnnnnnnnnnnnnnnnnnnnnnnnnnnnnnnnnnnnnnnnnnnnnnnnnnnnnnnnnnnnnnnnnnnnnnnnnnnnnnnnnnnnnnnnnnnnnnnnnnnnnnnnnnnnnnnnnnnnnnnnnnnnnnnnnnnnnnnnnnnnnnnnnnnnnnnnnnnnnnnnnnnnnnnnnnnnnnnnnnnnnnnnnnnnnnnnnnnnnnnnnnnnnnnnnnnnnnnnnnnnnnnnnnnnnnnnnnnnnnnnnnnnnnnnnnnnnnnnnnnnnnnnnnnnnnnnnnnnnnnnnnnnnnnnnnnnnnnnnnnnnnnnnnnnnnnnnnnnnnnnnnnnnnnnnnnnnnnnnnnnnnnnnnnnnnnnnnnnnnnnnnnnnnnnnnnnnnnnnnnnnnnnnnnnnnnnnnnnnnnnnnnnnnnnnnnnnnnnnnnntcgggcaccgccaagtatcaccgtggaactgagccatccaccgatctccttcggagcaccaagcgagacgttccccatcacatttggggacttcaacgatggagaaatcgaaagcttgtcttctgagctactaactttcggagacttcctacccggtgaagtggatgatttgacagatagcgactggtccacgtgctcagannnnnnnnnnnnnnnnnnnnnnnnnnnnnnnnnnnnnnnnnnnnnnnnnnnnnnnnnnnnnnnnnnnnnnnnnnnnnnnnnnnnnnnnnnnnnnnnnnnnnnnnnnnnnnnnnnnnnnnnnnnnnnnnnnnnnnnnnnnnnnnnnnnnnnnnnnnnnnnnnnnnnnnnnnnnnnnnnnnnnnnnnnnnnnnnnnnnnnnnnnnnnnnnnnnnnnnnnnnnnnnnnnnnnnnnnnnnnnnnnnnnnnnnnnnnnnnnnnnnnnnnnnnnnnnnnnnnnnnnnnnnnnnnnnnnnnnnnnnnnnnnnnnnnnnnnnnnnnnnnnnnnnnnnnnnnnnnnnnnnnnnnnnnnnnnnnnnnnnnnnnnnnnnnnnnnnnnnnnnnnnntcccgagtccgcagtggcagcatgtaatgagttcttagctagaaactacccaactgtttcatcataccaaatcaccgatgagtatgatgcatatctagacatggtggacgggtcggagagttgcttggaccgagcgacattcaatccgtcaaaacttaggagctacccgaaacaacatgcttatcacgcgccctctatcagaagcgctgtaccttccccattccagaacacactacagaatgtactggcagcagccacgaaaaggaactgcaacgtcacacagatgagggaattacccactttggactcagcagtattcaacgtggagtgttttaaaaaattcgcatgcaaccgagaatactgggaagaatttgctgccagccctatcaggataacgactgagaatctaacaacctatgtcactaaattaaaggggccaaaagcagcagcgttgcttgcaagaacccataatctgctgccgctgcaggatgtaccaatggataggttcacagtagatatgaaaagggacgtgaaggtaactcctggcacaaagcatacagaggaaaggcctaaggtgcaggttatacaggcggctgaacccttggcaacagcgtacctatgtggaattcacagagaattggttaggagattgaacgccgtcctcctacccaacgtgcatacactatttgacatgtctgccgaggacttcgatgccattatagccgcacactttaagccaggagacgccgttttagaaacggacatagcctcctttgataagagccaggatgattcacttgcgcttaccgccttaatgctgttagaagatttgggagtggatcactccttgttggacctgatagaggctgcttttggagagatttccagctgtcacctgccgacaggtacgcgcttcaagttcggcgctatgatgaaatccggtatgttcctaactctgttcgtcaacacattgttaaatatcaccatcgctagccgggtgttggaagatcgtctgacaaaatctgcatgcgcggccttcatcggcgacgacaacataatacatggtgtcgtctccgatgaattgatggcagccagatgcgctacttggatgaacatggaagtgaagatcatagatgcagttgtatcccagaaagctccctacttttgtggagggtttatactgcatgatactgtgacaggaacagcttgcagggtggcggacccgctaaaaaggttatttaaactgggcaaaccgttagcggcaggtgacgaacaagacgaagacagaaggcgggcgctggctgatgaagtaatcagatggcaacgaacagggctaatagatgagctggagaaagcggtgtactctaggtacgaagtgcagggtatatcagttgctgtaatgtccatggccacctttgcaagctccagatccaacttcgagaagctcagaggacccgtcataaccttgtacggcggtcctaaaatggagtttatcccaacccaaactttctacaataggaggtaccagcctcgaccttggactccgcgccctactatccaagtcatcagacccagaccgcgtccgcaaaggaaggccgggcaacttgcccagctgatctcagcagttaataaactgacaatgcgcgtggtacctcaacagaagccgcgcaagaatcggaagaataagaagcaaaagcaaaagcagcaggcgccacaaaacaatacgaatcaaaagaagcagccccccaaaaagaaaccggttcaaaagaaaaagaagccgggccgcagagagagaatgtgcatgaaaatcgaaaatgattgcatcttcgaagtcaagcatgaaggtaaggtaacaggttacgcgtgcttggtaggggataaagtaatgaagccagcacacgtaaangggaccatcgataacgcggacctggccaaattggccttcaagcggtcatctaagtacgaccttgaatgcgcgcagatacccgtgcacatgaagtccgacgcttcgaagttcacccatgagaaaccggaggggtactacaactggcaccacggagcagtacagtactcaggaggccgattcaccatccctacaggtgcgggcaaaccangggatagtggtagaccgatcttcgacaacaaggggcgcgtggtggccatagttttaggannnnnnnnnnnnnnnnnnnnnnnnnnnnnnnnnnnnnnnnnnnnnnnnnnnnnnnnnnnnnnnnnnnnnnnnnnnnnnnnnnnnnnnnnnnnnnnnnnnnnnnnnnnnnnnnnnnnnnnnnnnnnnnnnnnnnnnnnnnnnnnnnnnnnnnnnnnnnnnnnnnnnnnnnnnnnnnnnnnnnnnnnnnnnnnnnnnnnnnnnnnnnnnnaagacaatgtcatgagccccgggtactatcagctgctacaagcatccttaacatgttctccccgacgccagcggcgcagtattaaggaccacttcaatgtctataaagccacaagaccgtacctagctcactgtcccgactgtggagaagggcactcgtgccatagtcccgtagcgctagaacgcatcagaaacgaagcgacagacgggacgttgaaaatccaggtttccttgcaaatcggaataaagacggatgatagccatgattggaccaagctgcgttatnnnnnnnnnnnnnnnnnnnnnnnnnnnnnnnnnnnnnnnnnnnnnnnnnnnnnnnnnnnnnnnnnnnnnnnnnnnnnnnnnnnnnnnnnnnnnnnnnnnnnnnnnnnnnnnnnnnnnnnnnnnnnnnnnnnnnnnnnnnnnnnnnnnnnnnnnnnnnnnnnnnnnnnnnnnnnnnnnnnnnnnnntgaccctcctgtgataggccgggaaaaattccattcccgaccgcagcacggtagggaactaccttgcagcacgtacgcgcagagcaccgctgcaactgccgaggagatagaggtacacatgcccccagacaccccagatcgcacattaatgtcacaacagtccggcaatgtaaagatcacagtcaatagtcagacggtgcggtacaagtgcaattgtggtgactcaagtgaaggattaaccactacagataaagtgattaataactgcaaggtcgatcaatgccatgccgcggtcaccaatcacaaaaaatggcagtataattcccctctggtcccgcgtaatgctgaattcggggaccggaaaggaaaagttcacattccatttcctctggcaaatgtgacatgcagggtgcctaaagcaagaaaccccaccgtgacgtacggaaaaaaccaagtcatcatgttgctgtatcctgaccacccaacgctcctgtcctacaggaatatgggagaagaaccaaactatcaagaagagtgggtgacgcataagaaggagatcaggttaaccgtgccgactgaggggctcgaggtcacgtggggtaacaatgagccgtacaagtattggccgcagttatccacaaacggtacagcccacggccacccgcatgagataattctgtattattatgagctgtacccaactatgactgcggtagttttgtcagtggcctcgttcatactcctgtcgatggtgggtgtggcagtggggatgtgcatgtgtgcacgacgcagatgcatnnnnnnnnnnnnnnnnnnnnnnnnnnnnnnnnnnnnnnnnnnnnnnnnnnnnnnnnnnnnnnnnnnnnnnnnnnnnnnnnnnnnnnnnnnnnnnnnnnnnnnnnnnnnnnnnnnnnnnnnnnnnnnnnnnnnnnnnnnnnnnnnnnnnnnnnnnnnnnnnnnnnnnnnnnnnnnnnnnnnnnnnnnnnnnnnnnnnnnnnnnnnnnnnnnnnnnnnnnnnnnnnnnnnnnnnnnnnnnnnnnnnnnnnnnnnnnnnnnnnnnnnnnnnnnnnnnnnnnnnnnnnnnnnnnnnnnnnnnnnnnnnnnnnnnnnnnnnnnnnnnnnnnnnnnnnnnnnnnnnnnnnnnnnnnnnnnnnnnnnnnnnnnnnnnnnnnnnnnnnnnnnnnnnnnnnnnnnnnnnnnnnnnnnnnnnnnnnnnnnnnnnnnnnnnnnnnnnnnnnnnnnnnnnnnnnnnnnnnnnnnnnnnnnnnnnnnnnnnnnnnnnnnnnnnnnnnnnnnnnnnnnnnnnnnnnnnnnnnnnnnnnnnnnnnnnnnnnnnnnnnnnnnnnnnnnnnnnnnnnnnnngcaattgagcgaagcacatgtggagaagtccgaatcatgcaaaacngaatttgcatcagcatacagggctcataccgcatccgcatcagctaagctccgcgtcctttaccaaggaaataatatcactgtggctgcttatgcaaacggcgaccatgccgtcacagttaaggacgctaaattcatagtggggccaatgtcttcagcctggacacctttcgacaataaaatcgtggtgtacaaaggcgacgtctacaacatggactacccgcccttcggcgcaggaagaccaggacaatttggcgacatccaaagtcgcacgcctgagagcgaggacgtctctgctagtacacagttggtattgcatagaccgtccgcgggtacggtgcacgtgccgtactctcaggcaccatctggcttcaagtattggctaaaagaacgaggggcgtcgctgcagcacacagcaccatttggctgtcaaatagcaacannnnnnnnnnnnnnnnnnnnnnnnnnnnnnnnnnnnnnnnnnnnnnnnnnnnnnnnnnnnnnnnnnnnnnnnnnnnnnnnnnnnnnnnnnnnnnnnnnnnnnnnnnnnnnnnnnnnnnnnnnnnnnnnnnnnnnnnnnnnnnnnnnnnngggcgtagccatcattaaatatgcagccagtaagaaaggcaagtgtgcagtgcactcgatgactaacgccgtcactattcgggaagctgaaatagaagtagaagggaactctcagttgcaaatctctttttcgacggccctagccagcgccgaatttcgcgtacaagtctgttctacacaagtacactgtgcagccgagtgccatccaccgaaagaccatatagtcaattacccggcgtcacacaccaccctcggggtccaagacatttccgctacggcgatgtcatgggtgcagaagatcacgggaggtgtgggactggttgtcgctgttgcagcactgatcctaatcgtggtnnnnnnnnnnnnnnnnnnnnnnnnn
>CHIKVM54_1825 [Organism=Chikungunya virus][Host=Human][country=Mexico: Veracruz][collection_date=16-May-2015]
gcgtaccccatgtttgaggtggaacctaggcaggtcacatcaaatgaccatgctaatgctagagcgttctcgcatctagccataaaactaatagagcaggaaattgatcccgactcaaccatcctggatataggtagtgcgccagcaaggaggatgatnnnnnnnnnnnnnnnnnnnnnnnnnnnnnnnnnnnnnnnnnnnnnnnnnnnnnnnnnnnnnnnnnnnnnnnnnnnnnnnnnnnnnnnnnnnnnnnnnnnnnnnnnnnnnnnnnnnnnnnnnnnnnnnnnnnnnnnnnnnnnnnnnnnnnnnnnnnnnnnnnnnnnnnnnnnnnnnnnnnnnnnnnnnnnnnnnnnnnnnnnnnnnnnnnnnnnnnnnnnnnnnnnnnnnnnnnnnnnnnnnnnnnnnnnnnnnnnnnnnnnnnnnnnnnnnnnnnnnnnnnnnnnnnnnnnnnnnnnnnnnnnnnnnnnnnnnnnnnnnnnnnnnnnnnnnnnnnnnnnnnnnnnnnnnnnnnnnnnnnnnnnnnnnnnnnnnnnnnnnnnnnnnnnnnannnnctgaaggctaagaacataggattatgttcaacagacctgacagaaggtagacgaggcaaattgtctatcatgagagggaaaaagctaaaaccgtgcgaccgtgtgctgttctcagtagggtcaacgctttacccggaaagccgcatgctacttaagagctggcacctaccatcggtgttccatctaaagggcaagcttagcttcacatgccgctgtgacacagtggtttcgtgtgagggctacgtcgttaagagaataacgatgagcccaggcctttatggaaaaaccacggggtatgcggtaacccaccacgcagacggattcttgatgtgcaagactaccgacacggtagacggtgaaagagtgtcattctcggtgtgcacgtacgtgccggcgaccatttgtgatcaaatgaccggcatccttgctacagaagtcacgccggaggatgcacagaagctgttggtggggctgaaccagagaatagtggttaacggcagaacgcaacggaacacgaacaccatgaagaactacctgcttcccgtggtcgcccaggccttcagtaagtgggcgaaggagtgccggaaggacatggaagatgagaagcttttgggggtcagagaaagaacactgacctgctgctgtctgtgggcatttaagaagcagaaaacacacacggtctacaagaggcctgatacccagtcaatccagaaggttcaggccgaattcgacagctttgtagtaccaggcctgtggtcgtccgggttgtcaatcccgttgaggactagaatcaagtggctgttacgcaaggtgccgaaagcagacctgatcccatatagcggaaatgcccaagaagcccaggatgctgaaaaagaagcagaggaagaacgagaagcagaactgactcatgaggctctaccacccctacaggcagcacaggaagatgtccaggtcgaaatcgacgtggaacaacttgaggatagagctggtgctggaannnnnnnnnnnnnnnnnnnnnnnnnnnnnnnnnnnnnnnnnnnnnnnnnnnnnnnnnnnnnnnnnnnnnnnnnnnnnnnnnnnnnnnnnnnnnnnnnnnnnnnnnnnnnnnnnnnnnnnnnnnnnnnnnnnnnnnnnnnnnnnnnnnnnnnncatagcggacgagcagggaggtatgcggtcgaagcgtacgatggccgagtcctagtgccctcaggctatgcaatttcgcccgaagacttccagagtctaagcgaaagcgcaacgatggtgtacaacgaaagagagttcgtaaacagaaagttacaccacattgcgatgcacggaccagctctgaacactgacgaagagtcgtatgagcttgtgagggcagagaggacagaacacgagtacgtctacgacgtggaccagagaagatgctgcaagaaggaagaagctgcaggattggtactggtgggcgacttgactaatccgccctaccacgaattcgcatacgaagggctaaaaattcgccccgcttgtccatataaaattgcagtcataggagtcttcggggtaccaggatctggtaagtcagccattatcaagaacctagttaccaggcaagacctggtgactagcggaaagaaagaaaactgccaagaaatcagcaccgacgtgatgagacagagaggtctagaaatatctgcacgtacggttgattcgctgctcttgaatggatgcaatagaccagtcgacgtgttgtacgtagacgaggcgtttgcgtgccactctggaacgttacttgccttgatcgccttggtgannnnnnnnnnnnnnnnnnnnnnnnnnnnnnnnnnnnnnnnnnnnnnnnnnnnnnnnnnnnnnnnnnnnnnnnnnnnnnnnnnnnnnnnnnnnnnnnnnnnnnnnnnnnnnnnnnnnnnnnnnnnnnnnnnnnnnnnnnnnnnnnnnnnnnnnnnnnnnnnnnnnnnnnnnnnnngcaaaatgcgcactacgaatgagtacaacatgccgattgtagtggacactacgggctcaacaaaacctgaccctggagacctcgtgttaacgtgcttcagagggtgggttaaacaactgcaaattgactatcgtggacacgaggtcatgacagcagccgcatcccaagggttaaccagaaaaggagtttacgcagttaggcaaaaagttaacgaaaacccactctatgcatcaacatcagagcacgtcaacgtactcctaacgcgtacggaaggtaaactggtatggaagacactctctggtgacccgtggataaagacgctgcagaacccaccgaaaggaaacttcaaggcaactattaaggagtgggaggtggagcacgcatcgataatggcgggcatctgcagtcaccaagtgacctttgacacgttccaaaacaaagccaacgtttgctgggctaagagcnnnnnnnnnnnnnnnnnnnnnnnnnnnnnnnnnnnnnnnnnnnnnnnnnnnnnnnnnnnnnnnnnnnnnnnnnnnnnnnnnnnnnnnnnnnnnnnnnnnnnnnnnnnnnnnnnnnnnnnnnnnnnnnnnnnnnnnnnnnnnnnnnnnnnnnnnnnnnnnnnnnnnnnnnnnnnnnnnnnnnnnnnnnnnnnnnnnnnnnnnnnnnnnnnnnnnnnnnnnnnnnnnnnnnnnnnnnnnnnnnnnnnnnnnnnnnnnnnnnnnnnnnnnnnnnnnnnnnnnnnnnnnnnnnnnnnnnnnnnnnnnnnnnnnnnnnnnnnnnnnnnnnnnnnnnnnnnnnnnnnnnnnnnnnnnnnnnnnnnnnnnnnnnnnnnnnnnnnnnnnnnnnnnnnnnnnnnnnnnnnnnnnnnnnnnnnnnnnnnnnnnnnnnnnnnnnnnnnnnnnnnnnnnnnnnnnnnnnnnnnnnnnnnnnnnnnnnnnnnnnnnnnnnnnnnnnnnnnnnnnnnnnnnnnnnnnnnnnnnnnnnnnnnnnnnnnnnnnnnnnnnnnnnnnnnnnnnnnnnnnnnnnnnnnnnnnnnnnnnnnnnnnnnnnnnnnnnnnnnnnnnnnnnnnnnnnnnnnnnnnnnnnnnnnnnnnnnnnnnnnnnnnnnnnnnnnnnnnnnnnnnnnnnnnnnnnnnnnnnnnnnnnnnnnnnnnnnnnnnnnnnnnnnnnnnnnnnnnnnnnnnnnnnnnnnnnnnnnnnnnnnnnnnnnnnnnnnnnnnnnnnnnnnnnnnnnnnnnnnnnnnnnnnnnnnnnnnnnnnnnnnnnnnnnnnnnnnnnnnnncaccagtaatactgagatgttcttcctatttagcagttttgacaatggcagaaggaattttacaacgcatgttatgaacaatcaactgaacgcagcctttgtaggacaggccacccgagcaggatgtgcaccatcgtaccgggtaaagcgcatggacatcgcgaagaacgatgaagagtgcgtggtcaacgccgccaaccctcgcgggttaccgggtgacggtgtttgcaaggcagtatataaaaaatggccggagtcctttaaaaatagtgcaacaccagtaggaaccgcaaaaacagttatgtgcggtacatatccagtaatccatgccgtaggaccaaacttctcaaattacacggagtccgaaggggaccgggaattggcggctgcctatcgagaagtcgcaaaggaagtaactagactgggagtaaatagcgtagctatacctctcctctccacaggtgtatactcaggagggaaagacaggctaacccagtcactgaaccacctctttacagccatggactcgacggatgcagacgtggtcatctactgccgagacaaggaatgggagaagaaaatatctgaggccatacagatgcggacccaagtggagctgctggatgagcatatctccatagactgcgatgtcattcgcgtgcaccctgacagtagtttggcaggtagaaaaggatacagcaccacggaaggcgcactgtattcatatctagaagggacacgttttcaccagacggcagtggatgtggcagagatacatactatgtggccaaagcaaatagaggccaatgagcaagtctgcctatatgccctgggggaaagtattgagtcaatcaggcagaaatgcccggtggatgatgcagatgcatcatctcccccgaaaaccgtcccgtgcctttgccgttatgccatgactcctgaacgcgtcacccgacttcgcatgaaccatgtcacaaatataattgtgtgttcttcatttccccttccaaagtacaagatagaaggagtgcaaaaagtcaaatgctccaaggtaatgttatttgatcacaatgtgccatcgcgcgtaagtccaagggaatacagatcttcccaggagtctgtacgggaagtgagtatgacaacgtcattgacgcatagtcagtttgatctaagcgccgatggcgagacactgcccgtcccgtcagacctggatgctgacgccccagccctagaaccggcccnnnnnnnnnnnnnnnnnnnnnnnnnnnnnnnnnnnnnnnnnnnnnnnnnnnnnnnnnnnnnnnnnnnnnnnnnnnnnnnnnnnnnnnnnnnnnnnnnnnnnnnnnnnnnnnnnnnnnnnnnnnnnnnnnnnnnnnnnnnnnnnnnnnnnnnnnnnnnnnnnnnnnnnnnnnnnnnnnnnnnnnnnnnnnnnnnnnnnnnnnnnnnnnnnnnnnnnnnnnnnnnnnnnnntcgggcaccgccaagtatcaccgtggaactgagccatccaccgatctccttcggagcaccaagcgagacgttccccatcacatttggggacttcaacgatggagaaatcgaaagcttgtcttctgagctactaactttcggagacttcctacccggtgaagtggatgatttgacagatagcgactggtccacgtgctcagannnnnnnnnnnnnnnnnnnnnnnnnnnnnnnnnnnnnnnnnnnnnnnnnnnnnnnnnnnnnnnnnnnnnnnnnnnnnnnnnnnnnnnnnnnnnnnnnnnnnnnnnnnnnnnnnnnnnnnnnnnnnnnnnnnnnnnnnnnnnnnnnnnnnnnnnnnnnnnnnnnnnnnnnnnnnnnnnnnnnnnnnnnnnnnnnnnnnnnnnnnnnnnnnnnnnnnnnnnnnnnnnnnnnnnnnnnnnnnnnnnnnnnnnnnnnnnnnnnnnnnnnnnnnnnnnnnnnnnnnnnnnnnnnnnnnnnnnnnnnnnnnnnnnnnnnnnnnnnnnnnnnnnnnnnnnnnnnnnnnnnnnnnnnnnnnnnnnnnnnnnnnnnnnnnnnnnnnnnnnnaatcccgagtccgcagtggcagcatgtaatgagttcttagctagaaactacccaactgtttcatcataccaaatcaccgatgagtatgatgcatatctagacatggtggacgggtcggagagttgcttggaccgagcgacattcaatccgtcaaaacttaggagctacccgaaacaacatgcttatcacgcgccctctatcagaagcgctgtaccttccccattccagaacacactacagaatgtactggcagcagccacgaaaaggaactgcaacgtcacacagatgagggaattacccactttggactcagcagtattcaacgtggagtgttttaaaaaattcgcatgcaaccgagaatactgggaagaatttgctgccagccctatcaggataacgactgagaatctaacaacctatgtcactaaattaaaggggccaaaagcagcagcgttgcttgcaagaacccataatctgctgccgctgcaggatgtaccaatggataggttcacagtagatatgaaaagggacgtgaaggtaactcctggcacaaagcatacagaggaaaggcctaaggtgcaggttatacaggcggctgaacccttggcaacagcgtacctatgtggaattcacagagaattggttaggagattgaacgccgtcctcctacccaacgtgcatacactatttgacatgtctgccgaggacttcgatgccattatagccgcacactttaagccaggagacgccgttttagaaacggacatagcctcctttgataagagccaggatgattcacttgcgcttaccgccttaatgctgttagaagatttgggagtggatcactccttgttggacctgatagaggctgcttttggagagatttccagctgtcacctgccgacaggtacgcgcttcaagttcggcgctatgatgaaatccggtatgttcctaactctgttcgtcaacacattgttaaatatcaccatcgctagccgggtgttggaagatcgtctgacaannnnnnnnnnnnnnnnnnnnnnnnnnnnnnnnnnnnnnnnnnnnnnnnnnnnnnnnnnnnnnnnnnnnnnnnnnnnnnnnnnnnnnnnnnnnnnnnnnnnnnnnnnnnnnnnnnnnnnnnnnnnnnnnnnnnnngctccctacttttgtggagggtttatactgcatgatactgtgacaggaacagcttgcagggtggcggacccgctaaaaaggttatttaaactgggcaaaccgttagcggcaggtgacgaacaagacgaagacagaaggcgggcgctggctgatgaagtaatcagatggcaacgaacagggctaatagatgagctggagaaagcggtgtactctaggtacgaagtgcagggtatatcagttgctgtaatgtccatggccacctttgcaagctccagatccaacttcgagaagctcagaggacccgtcataaccttgtacggcggtcctaaaatggagtttatcccaacccaaactttctacaataggaggtaccagcctcgaccttggactccgcgccctactatccaagtcatcagacccagaccgcgtccgcaaaggaaggccgggcaacttgcccagctgatctcagcagttaataaactgacaatgcgcgtggtacctcaacagaagccgcgcaagaatcggaagaataagaagcaaaagcaaaagcagcaggcgccacgaaacaatacgaatcaaaagaagcagccccccaaaaagaaaccggttcaaaagaaaaagaagccgggccgcagagagagaatgtgcatgaaaatcgaaaatgattgcatcttcgaagtcaagcatgaaggtaaggtaacaggttacgcgtgcttggtaggggacaaagtaatgaagccagcacacgtaaaggggaccatcgataacgcggacctggccaaattggccttcaagcggtcatctaagtacgaccttgaatgcgcgcagatacccgtgcacatgaagtccgacgcttcgaagttcacccatgagaaaccggaggggtactacaactggcaccacggagcagtacagtactcaggaggccgattcaccatccctacaggtgcgggcaaaccaggggatagtggtagaccgatcttcgacaacaaggggcgcgtggtggccatagttttaggannnnnnnnnnnnnnnnnnnnnnnnnnnnnnnnnnnnnnnnnnnnnnnnnnnnnnnnnnnnnnnnnnnnnnnnnnnnnnnnnnnnnnnnnnnnnnnnnnnnnnnnnnnnnnnnnnnnnnnnnnnnnnnnnnnnnnnnnnnnnnnnnnnnnnnnnnnnnnnnnnnnnnnnnnnnnnnnnnnnnnnnnnnnnnnnnnnnnnnnnnnnnnnnaagacaatgtcatgagccccgggtactatcagctgctacaagcatccttaacatgttctccccgacgccagcggcgcagtattaaggaccacttcaatgtctataaagccacaagaccgtacctagctcactgtcccgactgtggagaagggcactcgtgccatagtcccgtagcgctagaacgcatcagaaacgaagcgacagacgggacgttgaaaatccaggtttccttgcaaatcggaataaagacggatgatagccatgattggaccaagctgcgttatatggacaatcacatgccagcagacgcagagcgggccgggctatttgtaagaacgtcagcaccgtgcacgattactggaacaatgggacacttcattctggcccgatgtccgaaaggagaaactctgacggtggggttcactgacggtaggaagatcagtcactcatgtacgcacccatttcaccatgaccctcctgtgataggccgggaaaaattccattcccgaccgcagcacggtagggaactaccttgcagcacgtacgcgcagagcaccgctgcaactgccgaggagatagaggtacacatgcccccagacaccccagatcgcacattaatgtcacaacagtccggcaatgtaaagatcacagtcaatagtcagacggtgcggtacaagtgcaattgtggtgactcaagtgaaggattaaccactacagataaagtgattaataactgcaaggtcgatcaatgccatgccgcggtcaccaatcacaaaaaatggcagtataattcccctctggtcccgcgtaatgctgaattcggggaccggaaaggaaaagttcacattccatttcctctggcaaatgtgacatgcagggtgcctaaagcaagaaaccccaccgtgacgtacggaaaaaaccaagtcatcatgttgctgtatcctgaccacccaacgctcctgtcctacaggaatatgggagaagaaccaaactatcaagaagagtgggtgacgcataagaaggagatcaggttaaccgtgccgactgaggggctcgaggtcacgtggggtaacaatgagccgtacaagtattggccgcagttatccacaaacggtacagcccacggccacccgcatgagataattctgtattattatgagctgtacccaactatgactgcggtagttttgtcagtggcctcgttcatactcctgtcgatggtgggtgtggcagtggggatgtgcatgtgtgcacgacgcagatgcattacaccgtacgaactgacaccaggagctnnnnnnnnnnnnnnnnnnnnnnnnnnnnnnnnnnnnnnnnnnnnnnnnnnnnnnnnnnnnnnnnnnnnnnnnnnnnnnnnnnnnnnnnnnnnnnnnnnnnnnnnnnnnnnnnnnnnnnnnnnnnnnnnnnnnnnnnnnnnnnnnnnnngtaactgtctgagactcttaccatgctgttgtaaaatgttgannnnnnnnnnnnnnnnnnnnnnnnnnnnnnnnnnnnnnnnnnnnnnnnnnnnnnnnnnnnnnnnnnnnnnnnnnnnnnnnnnnnnnnnnnnnnnnnnnnnnnnnnnnnnnnnnnnnnnnnnnnnnnnnnnnnnnnnnnnnnnnnnnnnnnnnnnnnnnnnnnnnnnnnnnnnnnnnnnnnnnnnnnnnnnnnnnnnnnnnnnnnnnnnnnnnnnnnnnnnnnnnnnnnnnnnnnnnnnnnnnnnnnnnnnnnnnnnnnnnnnnnnnnnnnnnnnnnnnnnnnnnnnnnnnnnnnnnnnnnnnnnnnnnnnnnnnnnnnnnnnnnnnnnnnnnnnnnnnnnnnnnnngcaattgagcgaagcacatgtggagaagtccgaatcatgcaaaacngaatttgcatcagcatacagggctcataccgcatccgcatcagctaagctccgcgtcctttaccaaggaaataatatcactgtggctgcttatgcaaacggcgaccatgccgtcacagttaaggacgctaaattcatagtggggccaatgtcttcagcctggacacctttcgacaataaaatcgtggtgtacaaaggcgacgtctacaacatggactacccgcccttcggcgcaggaagaccaggacaatttggcgacatccaaagtcgcacgcctgagagcgaagacgtctatgctaatacacaactggtactgcagagaccgtccgcgggtacggtgcacgtgccgtactctcaggcaccatctggcttcaagtattggctaaaagaacgaggggcgtcgctgcagcacacagcaccatttggctgtcaaatagcaacaaacccggtaagagcgatgaactgcnnnnnnnnnnnnnnnnnnnnnnnnnnnnnnnnnnnnnnnnnnnnnnnnnnnnnnnnnnnnnnnnngnnanctttaacggacatgtcgtgtgaggtatcagcctgcacccattcctcagactttnggggcgtagccatcattaaatatgcagccagtaagaaaggcaagtgtgcagtgcactcgatgactaacgccgtcactattcgggaagctgaaatagaagtagaagggaactctcagttgcaaatctctttttcgacggccctagccagcgccgaatttcgcgtacaagtctgttctacacaagtacactgtgcagccgagtgccatccaccgaaagaccatatagtcaattacccggcgtcacacaccaccctcggggtccaagacatttccgctacggcgatgtcatgggtgcagaagatcacgggaggtgtgggactggttgtcgctgttgcagcactgatcctaatcgtggtnnnnnnnnnnnnnnnnnnnnnnnnn
>CHIKVM55_3430 [Organism=Chikungunya virus][Host=Human][country=Mexico: Quintana Roo][collection_date=23-Jul-2015]
gcgtaccccatgtttgaggtggaacctaggcaggtcacatcaaatgaccatgctaatgctagagcgttctcgcatctagccataaaactaatagagcaggaaattgatcccgactcaaccatcctggatataggtagtgcgccagcaaggaggatgatnnnnnnnnnnnnnnnnnnnnnnnnnnnnnnnnnnnnnnnnnnnnnnnnnnnnnnnnnnnnnnnnnnnnnnnnnnnnnnnnnnnnnnnnnnnnnnnnnnnnnnnnnnnnnnnnnnnnnnnnnnnnnnnnnnnnnnnnnnnnnnnnnnnnnnnnnnnnnnnnnnnnnnnnnnnnnnnnnnnnnnnnnnnnnnnnnnnnnnnnnnnnnnnnnnnnnnnnnnnnnnnnnnnnnnnnnnnnnnnnnnnnnnnnnnnnnnnnnnnnnnnnnnnnnnnnnnnnnnnnnnnnnnnnnnnnnnnnnnnnnnnnnnnnnnnnnnnnnnnnnnnnnnnnnnnnnnnnnnnnnnnnnnnnnnnnnnnnnnnnnnnnnnnnnnnnnnnnnnnnnnnnnnnnnannnnctgaaggctaagaacataggattatgttcaacagacctgacagaaggtagacgaggcaaattgtctatcatgagagggaaaaagctaaaaccgtgcgaccgtgtgctgttctcagtagggtcaacgctttacccggaaagccgcatgctacttaagagctggcacctaccatcggtgttccatctaaagggcaagcttagcttcacatgccgctgtgacacagtggtttcgtgtgagggctacgtcgttaagagaataacgatgagcccaggcctttatggaaaaaccacggggtatgcggtaacccaccacgcagacggattcttgatgtgcaagactaccgacacggtagacggtgaaagagtgtcattctcggtgtgcacgtacgtgccggcgaccanttgtgatcaaatgaccggcatccttgctacagaagtcacgccggaggatgcacagaagctgttggtggggctgaaccagagaatagtggttaacggcagaacgcaacggaacacgaacaccatgaagaactacctgcttcccgtggtcgcccaggccttcagtaagtgggcgaaggagtgccggaaggacatggaagatgagaagcttttgggggtcagagaaagaacactgacctgctgctgtctgtgggcatttaagaagcagaaaacacacacggtctacaagaggcctgatacccagtcaatccagaaggttcaggccgaattcgacagctttgtagtaccaggcctgtggtcgtccgggttgtcaatcccgttgaggactagaatcaagtggctgttacgcaaggtgccgaaagcagacctgatcccatatagcggaaatgcccaagaagcccaggacgctgaaaaagaagcagaggaagaacgagaagcagaactgactcatgaggctctaccacccctacaggcagcacaggaagatgtccaggtcgaaatcgacgtggaacaacttgaggatagagctggtgctggaannnnnnnnnnnnnnnnnnnnnnnnnnnnnnnnnnnnnnnnnnnnnnnnnnnnnnnnnnnnnnnnnnnnnnnnnnnnnnnnnnnnnnnnnnnnnnnnnnnnnnnnnnnnnnnnnnnnnnnnnnnnnnnnnnnnnnnnnnnnnnnnnnnnnnnncatagcggacgagcagggaggtatgcggtcgaagcgtacgatggccgagtcctagtgccctcaggctatgcaatttcgcccgaagacttccagagtctaagcgaaagcgcaacgatggtgtacaacgaaagagagttcgtaaacagaaagttacaccacattgcgatgcacggaccagctctgaacactgacgaagagtcgtatgagcttgtgagggcagagaggacagaacacgagtacgtctacgacgtggaccagagaagatgctgcaagaaggaagaagctgcaggattggtactggtgggcgacttgactaatccgccctaccacgaattcgcatacgaagggctaaaaattcgccccgcttgtccatataaaattgcagtcataggagtcttcggggtaccaggatctggtaagtcagccattatcaagaacctagttaccaggcaagacctggtgactagcggaaagaaagaaaactgccaagaaatcagcaccgacgtgatgagacagagaggtctagaaatatctgcacgtacggttgattcgctgctcttgaatggatgcaatagaccagtcgacgtgttgtacgtagacgaggcgtttgcgtgccactctggaacgttacttgccttgatcgccttggtgagaccaagactgaaagttgtactttgtggtgacccgaagcagtgcggcttcttcaatatgatgcagatgaaagtcaactacaatcataacatctgcactcaagtgtaccacaaaagtatttccaggcggtgtacactgcctgtgactgccattgtgtcgtcgttgcattacgaaggcaaaatgcgcactacgaatgagtacaacatgccgattgtagtggacactacgggctcaacaaaacctgaccctggagacctcgtgttaacgtgcttcagagggtgggttaaacaactgcaaattgactatcgtggacacgaggtcatgacagcagccgcatcccaagggttaaccagaaaaggagtttacgcagttaggcaaaaagttaacgaaaacccactctatgcatcaacatcagagcacgtcaacgtactcctaacgcgtacggaaggtaaactggtatggaagacactctctggtgacccgtggataaagacgctgcagaacccaccgaaaggaaacttcaaggcaactattaaggagtgggaggtggagcacgcatcgataatggcgggcatctgcagtcaccaagtgacctttgacacgttccaaaacaaagccaacgtttgctgggctaagagcttggtccctatcctcgaaacagcggggataaaactaaatgataggcagtggtcccagataattcaagctttcaaagaagacaaagcatactcacccgaagtagccctgaatgaaatatgcannnnnnnnnnnnnnnnnnnnnnnnnnnnnnnnnnnnnnnnnnnnnnnnnnnnnnnnnnnnnnnnnnnnnnnnnnnnnnnnnnnnnnnnnnnnnnnnnnnnnnnnnnnnnnnnnnnncnngaggcagcgtccattctagaaagaaagtacccgtttacaaaaggaaagtggaacatcaacaagcagatctgcgtgactaccaggaggatagaagacttcaaccctaccaccaacattataccggccaacaggagactaccacactcattagtggccgaacaccgcccagtaaaaggggaaagaatggaatggctggttaacaagataaacggacatcatgtgctcctggttagcggctataaccttgcactgcctactaagagagtcacctgggtagcgccactaggtgtccgcggagcggactatacatacaacctagagctgggtctaccggcaacacttggtaggtatgnnnnnnnnnnnnnnnnnnnnnnnnnnnnnnnnnnnnnnnnnnnnnnnnnnnnnnnnnnnnnnnnnnnnnnnnnnnnnnnnnnnnnnnnnnnnnnnnnnnnnnnnnnnnnnnnnnnnnnnnnnnnnnnnnnnnnnnnnnnnnnnnnnnnnnnnnnnnnnnnnnnnnnnnnnnnnnnnnnnnnnnnnnnnnnnnnnnnnnnnnnnnnnnnnnnnnnnnnnnnnnnnnnnnnnnnnnnnnnnnnnnnnnnnnnnnnnnnnnnnnnnnnnnnnnnnnnnnnnnnnnnnnnnnnnnnnnnnnnnnnnnnnnnnnnnnnnnnnnnnnnnnnnnnnnnnnnnnnnnnnnnnnnnnnnnnnnnnnnnnnnnnnnnnnnnnnnnnnnnnnnnnnnnnnnnnnnnnnnnnnnnnnnnnnnnnnnnnnnnnnnnnnnnnnnnnnnnnnnnnnnnnnnnnnnnnnnnnnnnnnnnnnnnnataaaaaatggccggagtcctttaaaaatagtgcaacaccagtaggaaccgcaaaaacagttatgtgcggtacatatccagtaatccatgccgtaggaccaaacttctcaaattacacggagtccgaaggggaccgggaattggcggctgcctatcgagaagtcgcaaaggaagtaactagactgggagtaaatagcgtagctatacctctcctctccacaggtgtatactcaggagggaaagacaggctaacccagtcactgaaccacctctttacagccatggactcgacggatgcagacgtggtcatctactgccgagacaaggaatgggagaagaaaatatctgaggccatacagatgcggacccaagtggagctgctggatgagcacatctccatagactgcgatgtcattcgcgtgcaccctgacagtagtttggcaggtagaaaaggatacagcaccacggaaggcgcactgtattcatatctagaagggacacgttttcaccagacggcagtggatgtggcagagatacatactatgtggccaaagcaaatagaggccaatgagcaagtctgcctatatgccctgggggaaagtattgagtcaatcaggcagaaatgcccggtggatgatgcagatgcatcatctcccccgaaaaccgtcccgtgcctttgccgttatgccatgactcctgaacgcgtcacccgacttcgcatgaaccatgtcacaaatataattgtgtgttcttcatttccccttccaaagtacaagatagaannnnnnnnnnnnnnnnnnnnnnnnnnnnnnnnnnnnnnnnnnnnnnnnnnnnnnnnnnnnnnnnnnnnnnnnnnnnnnnnnnnnnnnnnnnnnnnnnnnnnnnnnnnnnnnnnnnnnnnnnnnnnnnnnnnnnnnnnnnnnnnnnnnnnnnnnnnnnnnnnnnnnnnnnnnnnnnnnnnnnnnnnnnnnnnnnnnnnnnnnnnnnnnnnnnnnnnnnnnnnnnnnnnnnnnnnnnnnnnnnnnnnnnnnnnnnnnnnnnnnnnnnnnnnnnnnnnnnnnnnnnnnnnnnnnnnnnnnnnnnnnnnnnnnnnnnnnnnnnnnnnnnnnnnnnnnnnnnnnnnnnnnnnnnnnnnnnnnnnnnnnnnnnnnnnnnnnnnnnnnnnnnnnnnnnnnnnnnnnnnnnnnnnnnnnnnnnnnnnnnnnnnnnnnnnnnnnnnnnnnnnnnntcgggcaccgccaagtatcaccgtggaattgagccatccaccgatctccttcggagcaccaagcgagacgttccccatcacatttggggacttcaacgatggagaaatcgaaagcttgtcttctgagctactaactttcggagacttcctacccggtgaagtggatgatttgacagatagcgactggtccacgtgctcagannnnnnnnnnnnnnnnnnnnnnnnnnnnnnnnnnnnnnnnnnnnnnnnnnnnnnnnnnnnnnnnnnnnnnnnnnnnnnnnnnnnnnnnnnnnnnnnnnnnnnnnnnnnnnnnnnnnnnnnnnnnnnnnnnnnnnnnnnnnnnnnnnnnnnnnnnnnnnnnnnnnnnnnnnnnnnnnnnnnnnnnnnnnnnnnnnnnnnnnnnnnnnnnnnnnnnnnnnnnnnnnnnnnnnnnnnnnnnnnnnnnnnnnnnnnnnnnnnnnnnnnnnnnnnnnnnnnnnnnnnnnnnnnnnnnnnnnnnnnnnnnnnnnnnnnnnnnnnnnnnnnnnnnnnnnnnnnnnnnnnnnnnnnnnnnnnnnnnnnnnnnnnnnnnnnnnnnnnnnnnaatcccgagtccgcagtggcagcatgtaatgagttcttagctagaaactacccaactgtttcatcataccaaatcaccgatgagtatgatgcatatctagacatggtggacgggtcggagagttgcttggaccgagcgacattcaatccgtcaaaacttaggagctacccgaaacaacatgcttatcacgcgccctctatcagaagcgctgtaccttccccattccagaacacactacagaatgtactggcagcagccacgaaaaggaactgcaacgtcacacagatgagggaattacccactttggactcagcagtattcaacgtggagtgttttaaaaaattcgcatgcaaccgagaatactgggaagaatttgctgccagccctatcaggataacgactgagaatctaacaacctatgtcactaaattaaaggggccaaaagcagcagcgttgcttgcaagaacccataatctgctgccgctgcaggatgtaccaatggataggttcacagtagatatgaaaagggacgtgaaggtaactcctggcacaaagcatacagaggaaaggcctaaggtgcaggttatacaggcggctgaacccttggcaacagcgtacctatgtggaattcacagagaattggttaggagattgaacgccgtcctcctacccaacgtgcatacactatttgacatgtctgccgaggacttcgatgccattatagccgcacactttaagccaggagacgccgttttagaaacggacatagcctcctttgataagagccaggatgattcacttgcgcttaccgccttaatgctgttagaagatttgggagtggatcactccttgttggacctgatagaggctgcttttggagagatttccagctgtcacctgccgacaggtacgcgcttcaagttcggcgctatgatgaaatccggtatgttcctaactctgttcgtcaacacattgttaaatatcaccatcgctagccgggtgttggaagatcgtctgacaaaatctgcatgcgcggccttcatcggcgacgacaacataatacatggtgtcgtctccgatgaattgatggcagccagatgcgctacttggatgaacatggaagtgaagatcatagatgcagttgtatcccagaaagctccctacttttgtggagggtttatactgcatgatactgtgacaggaacagcttgcagggtggcggacccgctaaaaaggttatttaaactgggcaaaccgttagcggcaggtgacgaacaagacgaagacagaaggcgggcgctggctgatgaagtaatcagatggcaacgaacagggctaatagatgagctggagaaagcggtgtactctaggtacgaagtgcagggtatatcagttgctgtaatgtccatggccacctttgcaagctccagatccaacttcgagaagctcagaggacccgtcataaccttgtacggcggtcctaaaatggagtttatcccaacccaaactttctacaataggaggtaccagcctcgaccttggactccgcgccctactatccaagtcatcagacccagnnnnnnnnnnnnnnnnnnnnnnnggnnnnttgcccagctgatctcagcagttaataaactgacaatgcgcgtggtacctcaacagaagccgcgcaagaatcggaagaataagaagcaaaagcaaaagcagcaggcgccacgaaacaatacgaatcaaaagaagcagccccccaaaaagaaaccggttcaaaagaaaaagaagccgggccgcagagagagaatgtgcatgaaaatcgaaaatgattgcatcttcgaagtcaagcatgaaggtaaggtaacaggttacgcgtgcttggtaggggacaaagtaatgaagccagcnnnnnnnnnnnnnnnnnnnnnnnnnnnnnnnnnnnnnnnnnnnnnnnnnnnnnnnnnnnnnnnnnnnnnnnnnnnnnnnnnnnnnnnnnnnnnnnnnnnnnnnnnnnnnnnnnnnnnnnnnnnnnnnnnnnnnnnnnnnnnnnnnnnnnnnnnnnnnnnnnnnnnnnnnnnnnnnnnnnnnnnnnnnnnnnnnnnnnnnnnnnnnnnnnnnnnnnnnnnnnnnnnnnnnnnnnnnnnnnnnnnnnnnnnnnngcgcgtggtggccatagttttaggaggagctaatgaaggagcccgtacagccctctcggtggtgacctggaacaaagacatcgtcacgaaaatcacccctnnnnnnnnnnnnnnnnnnnnnnnnnnnnnnnnnnttnnnnnnnnncnngcaaatancannnnnnnntnctnnnnnnccccttgcacaccctgctgctacgaaaaagagccggagaaaaccttgcgcatgcttgaagacaatgtcatgagccccgggtactatcagctgctacaagcatccttaacatgttctccccgacgccagcggcgcagtattaaggaccacttcaatgtttataaagccacaagaccgtacctagctcactgtcccgactgtggagaagggcactcgtgccatagtcccgtagcgctagaacgcatcagaaacgaagcgacagacgggacgttgaaaatccaggtttccttgcaaatcggaataaagacggatgatagccacgattggaccaagctgcgttatatggacaatcacatgccagcagacgcagagcgggccgggctatttgtaagaacgtcagcaccgtgcacgattactggaacaatgggacacttcattctggcccgatgtccgaaaggagaaactctgacggtggggttcactgacggtaggaagatcagtcactcatgtacgcacccatttcaccatgaccctcctgtgataggccgggaaaaattccattcccgaccgcagcacggtagnnnnnnnnnnnnnnnnnnnnnnnnnnnnnnnaccgctgcaactgccgaggagatagaggtacacatgcccccagacaccccagatcgcacattaatgtcacaacagtccggcaatgtaaagatcacagtcaatagtcagacggtgcggtacaagtgcaattgtggtgactcaagtgaaggattaaccactacagataaagtgattaataactgcaaggtcgatcaatgccatgccgcggtcaccaatcacaaaaaatggcagtataattcccctctggtcccgcgtaatgctgaattcggggaccggaaaggaaaagttcacattccatttcctctggcaaatgtgacatgcagggtgcctaaagcaagaaaccccaccgtgacgtacggaaaaaaccaagtcatcatgttgctgtatcctgaccacccaacgctcctgtcctacaggaatatgggagaagaaccaaactatcaagaagagtgggtgacgcataagaaggagatcaggttaaccgtgccgactgaggggctcgaggtcacgtggggtaacaatgagccgtacaagtattggccgcagttatccacaaacggtacagcccacggccacccgcatgagataattctgtattattatgagctgtacccaactatgactgcggtagttttgtcagtggcctcgttcatactcctgtcgatggtgggtgtggcagtggggatgtgcatgtgtgcacgacgcagatgcattacaccgtacgaactgacaccaggagctaccgtccctttcctgcttagcctaatatgctgcattagaacagctaaagcggccacataccaggaggccgcggtatacctgtggaacgagcagcagcctttattttggatgcaagcccttattccgctggcagccctgattgtcctatgtaactgtctgagactcttaccatgctgttgtaaaatgttgactnnnnnnnnnnnnnnnnnnnnnnnnnnnnnnnnnnnnnnnnnnnnnnnnnnnnnnnnnnnnnnnnnnnnnnnnnnnnnnnnnnnnnnnnnnnnnnnnnnnnnnnnnnnnnnnnnnnnnnnnnnnnnnnnnnnnnnnnnnnnnnnnnnnnnnnnnnnnnnnnnnnnnnnnnnnnnnnnnnnnnnnnnnnnnnnnnnnnnnnnnnnnnnnnnnnnnnnnnnnnnnnnnnnnnnnnnnnnnnnnnnnnnnnnnnnnnnnnnnnnnnnnnnnnnnnnnnnnnnnnnnnnnnnnnnnnnnnnnnnnnnnnnnnnnnnnnnnnnnnnnnnnnnnnnnnnnnnnnnnnnnnngcaattgagcgaagcacatgtggagaagtccgaatcatgcaaaacngaatttgcatcagcatacagggctcataccgcatccgcatcagctaagctccgcgtcctttaccaaggaaataatatcactgtggctgcttatgcaaacggcgaccatgccgtcacagttaaggacgctaaattcatagtggggccaatgtcttcagcctggacacctttcgacaataannnnnnnnnnnnnnnnnnnnnnnnnnnnnnnnnnnnnnnnnnnnnnnnnnnnnnnnnnnnnnnnnnnnnnnnnnnnnnnnnnnnnnnnnnnnnnnnnnnnnnnnnnnnnnnnnnnnnnnnnnnnnnnnnnnnnnnnnnnnnnnnnnnnnnnnnnnnnnnnnnnnnnnnnnnnnnnnnnnnnnnnnnnnnnnnnnnnnnnnnnnnnnnnnnnnnnnnnnngtcgctgcagcacacagcaccatttggctgtcaaatagcaacaaacccggtaagagcgatgaactgcgccgtagggaacatgcctatctccatcgacataccggacgcagcctttaccagggtcgtcgacgcgccatctttaacggacatgtcgtgtgaggtatcagcctgcacccattcctcagactttgggggcgtagccatcattaaatatgcagccagtaagaaaggcaagtgtgcagtgcactcgatgacnnnnnnnnnnnnnnnnnnnnnnnnnnnnnnnnnnnnnnnnnnnnnnnnnnnnnnnnnnnnnnnnnnnnnnnnnnnnnnnnnnnnnnnnnnnnnnnnnnnnnnnnnnnnnnnnnnnnnnnnnnnnnnnnnnnnnnnnnnnnnnnnnnnnnnnnnnnnnnnnnnnnnnnnnnnnnnnnnnnnnnnnnnnnnnnnnnnnnnnnnnnnnnnnnnnnnnnnnnnnnnnnnnnnnnnnnnnnnnnnnnnnnnnnnnnnnnnnnnnnnnnnnnnnnnnnnnnnnnnnnnnnnnnnnnnnnnnnnnnnnnnnnnnnnnnnnnnn
>CHIKVM56_2007 [Organism=Chikungunya virus][Host=Human][country=Mexico: Michoacan][collection_date=13-May-2015]
[truncated: 44,701 more chars]
