# Supplementary material for: Convergent trends and spatiotemporal patterns of Aedes-borne arboviruses in Mexico and Central America
Source: PLoS Negl Trop Dis. 2023 Sep 6;17(9):e0011169. doi: 10.1371/journal.pntd.0011169 (PMC10506721; doi:10.1371/journal.pntd.0011169)
Supplement: S2 Data — (FASTA) [file pntd.0011169.s018.fasta]

>M1_198cc [Organism=Dengue virus 1][Isolate=198cc][Genotype=5][Host=Human][Isolation_source=serum][country=Mexico: Quintana Roo][collection_date=18-Mar-2013]
ACCGCGTGTCAACTGGTTCACAGTTGGCGAAGAGATTCTCAAAAGGACTGCTTTCAGGCCAAGGACCCATGAAATTGGTGATGGCTTTCATAGCATTTCTAAGATTTCTAGCCATACCCCCAACAGCAGGAATTTTGGCTAGATGGAGCTCATTCAAGAAGAATGGAGCGATCAAAGTGTTACGGGGTTTCAAAAAAGAGATCTCAAGCATGTTGAACATAATGAACAGGAGGAAAAGATCCGTGACCATGCTCCTCATGCTGCTGCCCACAGCCCTGGCGTTCCATTTGACCACACGAGGGGGAGAGCCACACATGATAGTTAGTAAGCATGAAAGAGGAAAGTCACTCTTGTTTAAGACTTCTGCAGGTGTCAACATGTGCACTCTCATTGCGATGGACTTGGGAGAGTTATGTGAGGATACAATGACCTACAAATGTCCCCGGATTACTGAGGCGGAACCAGATGACGTTGACTGCTGGTGCAATGCCACAGACACATGGGTGACCTATGGGACGTGTTCTCAAACCGGCGAACACCGACGAGACAAACGTTCCGTGGCACTGGCCCCGCACGTGGGACTTGGTCTAGAAACAAGAACCGAAACATGGATGTCCTCTGAAGGCGCCTGGAAACAAATACAAAGAGTGGAGACTTGGGCTTTGAGACACCCAGGATTCACGGTGATAGCCCTTTTCTTAGCACATGCCATAGGAACATCCATCACTCAGAAAGGGATCATTTTCATTTTGCTAATGCTGGTGACACCATCAATGGCCATGCGATGCGTGGGAATAGGCAACAGAGATTTCGTTGAAGGACTGTCAGGAGCAACGTGGGTGGACGTAGTATTGGAGCATGGAAGCTGCGTCACCACCATGGCAAAAAATAAACCAACCTTGGACATTGAACTCTTGAAGACGGAGGTCACGAACCCTGCCGTCTTGCGCAAACTGTGCATTGAAGCTAAAATATCAAACACCACTACCGATTCAAGATGTCCAACACAAGGAGAGGCTACACTGGTGGAAGAACAAGACGCGAACTTCGTGTGTCGCCGAACGTTTGTGGACAGAGGCTGGGGTAATGGTTGCGGACTATTCGGAAAGGGAAGCCTATTGACGTGTGCCAAGTTCAAGTGTGTGACAAAACTAGAAGGAAAGATAGTTCAATATGAAAACTTGAAATATTCAGTGATAGTCACTGTCCACACTGGGGACCAGCACCAGGTGGGAAACGAGACTACAGAACATGGAACAATTGCAACCATAACACCTCAAGCTCCTACGTCGGAAATACAGCTGACTGACTACGGAGCCCTCACATTGGACTGCTCACCTAGAACAGGGCTGGACTTCAATGAGATGGTGCTATTGACAATGAAAGAAAAATCATGGCTTGTCCACAAACAATGGTTTCTAGACTTACCACTGCCTTGGACTTCGGGGGCTTCAACATCTCAAGAGACCNNNNNNNNNNNNNNNNNNNNNNNNNNNNNNNNNNNNNNNNNNNNNNNNNNNNNNNNNNNNNNNNNNNNNNNNNNNNNNNNNNNNNNNNNNNNNNNNNNNNNNNNNNNNNNNNNNNNNNNNNNNNNNNNNNNNNNNNNNNNNNNNNNNNNNNNNNNNNNNNNNNNNNNNNNNNNNNNNNNNNNNNNNNNNNNNNNNNNNNNNNNNNNNNNNNNNNNNNNNNNNNNNNNNNNNNNNNNNNNNNNNNNNNNNNNNNNNNNNNNNNNNNNNNNNNNNNNNNNNNNNNNNNNNNNNNNNNNNNNNNNNNNNNNNNNNNNNNNNNNNNNNNNNNNNNNNNNNNNNNNNNNNNNNNNNNNNNNNNNNNNNNNNNNNNNNNNNNNNNNNNNNNNNNNNNNNNNNNNNNNNNNNNNNNNNNNNNNNNNNNNNNNNNNNNNNNNNNNNNNNNNNNNNNNNNNNNNNNNNNNNNNNNNNNNNNNNNNNNNNNNNNNNNNNNNNNNNNNNNNNNNNNNNNAAATGTTCGAAGCAACTGCCCGAGGAGCACGAAGGATGGCTATCCTGGGAGACACCGCATGGGACTTCGGCTCTATAGGAGGAGTGTTCACATCTGTAGGAAAATTGGTACACCAGGTTTTTGGAACCGCATATGGGGTTCTGTTCAGCGGTGTTTCTTGGACCATGAAAATAGGAATAGGGATTCTGCTGACATGGTTGGGATTAAATTCAAGGAGCACGTCATTTTCAATGACGTGCATTGCAGTTGGCATGATAACACTGTACCTAGGAGTCATGGTTCAAGCGGACTCGGGATGTGTAATCAACTGGAAGGGCAGAGAACTTAAATGTGGAAGTGGCATTTTTGTCACTAATGAAGTCCACACTTGGACAGAGCAATACAAATTCCAGGCTGACTCCCCAAAAAGACTGTCAGCAGCCATTGGAAAGGCATGGGAGGAGGGCGTGTGTGGAATTCGATCAGCCACGCGTCTTGAGAACATCATGTGGAAGCAAATATCAAATGAATTGAACCACATTCTACTTGAAAATGACATGAAATTCACAGTGGTTGTAGGAGATGCTAATGGAATTTTGGCCCAAGGGAAAAAAATGATTAGGCCACAACCCATGGAACACAAATACTCATGGAAAAGCTGGGGAAAAGCTAAAATCATAGGAGCAGACATACAAAATACCACCTTCATCATCGACGGCCCAGATACCCCAGAATGCCCCGATGACCAAAGAGCGTGGAACATTTGGGAAGTCGAGGACTATGGGTTTGGAATTTTCACGACTAACATATGGCTGAAATTGCGTGACTCCTACACCCAAATGTGTGACCACCGGCTAATGTCAGCTGCCATCAAGGACAGCAAGGCAGTCCATGCTGACATGGGGTACTGGATAGAAAGTGAAAAGAACGAAACCTGGAAGTTGGCGAGAGCCTCCTTCATAGAAGTCAAGACATGCACCTGGCCGAAATCTCACACTCTATGGAGCAATGGAGTTTTGGAAAGTGAAATGATAATCCCAAAGATATATGGAGGACCAATATCTCAGCACAACTACAGACCAGGGTATTTCACACAAACAGCAGGGCCATGGCACCTAGGCAAGTTGGAATTGGATTTTGACTTGTGTGAAGGTACCACAGTTGTTGTGGATGAACATTGTGGAAATCGAGGTCCATCTCTCAGAACTACAACGGTCACAGGAAAGATAATCCATGAATGGTGTTGCAGATCCTGCACGTTACCCCCCTTACGTTTCAGAGGAGAAGACGGATGTTGGTATGGCATGGAAATCAGACCAGTAAAGGAGAAGGAGGAGAATCTAGTTAGGTCGATGGTTTCTGCAGGGTCAGGAGAAGTGGACAGTTTTTCACTGGGAATACTATGCGTATCAATAATGATTGAAGAAGTGATGAGATCCAGATGGAGTAGAAAGATGCTGATGACTGGAACACTGGCTGTTTTCCTCCTTCTTATAATGGGACAACTGACATGGAATGATCTGATTAGGTTATGCATCATGGTTGGAGCCAATGCTTCAGACAGGATGGGGATGGGAACAACGTACCTAGCCTTGATGGCCACTTTCAAAATGAGACCAATGTTCGCTGTTGGGATATTGTTTCGCAGACTAACATCCAGAGAAGTTCTTCTTCTCACGATTGGATTAAGCCTGGTGGCATCCGTAGAGCTACCAAATTCTTTGGAGGAGCTAGGGGATGGACTTGCAATGGGTATCATGATGTTAAAATTATTGACTGAATTTCAGCCACACCAGTTATGGACCACCTTACTGTCTCTGACATTTATCAAAACAACTCTTTCATTGGATTATGCATGGAAAACAACGGCTATGGCACTGTCAATCGTATCTCTCTTTCCTTTATGCCTGTCTACGACCTCCCAAAAAACAACATGGCTTCCGGTGCTGTTAGGATCTTTTGGATGCAAACCATTAACCATGTTTCTTATAACAGAAAACAAAATCTGGGGAAGGAAAAGTTGGCCCATCAATGAAGGAATTATGGCTGTTGGAATAGTCAGCATTCTACTGAGTTCACTCCTCAAAAATGATGTGCCGTTGGCCGGGCCACTAATAGCTGGAGGCATGCTAATAGCATGTTACGTCATATCCGGAAGCTCAGCCGATTTATCATTGGAGAAAGCGGCTGAGGTGTCCTGGGAACAAGAAGCAGAACACTCAGGTACCTCACACAACATATTAGTAGAGGTCCAAGATGATGGAACTATGAGAATAAAAGATGAAGAGAAGGATGACATACTCACTATACTCCTTAAGGCAACTTTGCTGGCAGTCTCAGGAGTGTACCCAATGTCAATACCAGCAACTCTTTTTGTGTGGTATTTCTGGCAGAAAAAGAAACAGAGATCAGGAGTGTTATGGGACACACCCAGCCCTCCGGAAGTGGAAAGAGCAGTTCTTGATGATGGCATCTATAGAATCTTGCAAAGAGGACTGTTGGGCAGATCCCAAGTGGGAGTGGGAGTTTTCCAAGACGGCGTGTTCCACACAATGTGGCACGTCACCAGGGGAGCTGTCCTTATGTACCAAGGGAAGAGGCTGGAACCAAGCTGGGCCAGTGTCAAAAAGGACTTGATCTCATATGGAGGAGGTTGGAGGTTTCAAGGATCATGGAACACGGGAGAAGAAGTGCAGGTGATAGCTGTTGAACCAGGAAAAAACCCCAAAAATGTACAGACAACGCCGGGTACCTTCAAGACTCCTGAAGGCGAAGTCGGAGCTATAGCTCTAGATTTTAAACCCGGCACATCTGGATCTCCCATCGTGAACAGAGAGGGAAAAATAGTAGGTCTTTATGGAAATGGAGTGGTGACAACAAGTGGAACCTACGTCAGTGCCATTGCTCAAGCTAAAGCATCACAGGAAGGGCCTCTACCAGAGATTGAGGACGAGGTGTTCAAGAAAAGAAACTTAACAATAATGGACCTGCATCCAGGATCAGGAAAAACAAGGAGATATCTTCCGGCCATAGTCCGTGAGGCCATAAAAAGGAAGCTGCGTACGTTAATCTTGGCTCCCACAAGAGTTGTCGCCTCTGAAATGGCAGAGGCGCTCAAGGGAATGCCAATAAGATATCAGACAACAGCAGTGAAGAGTGAACACACAGGAAGGGAGATAGTAGACCTCATGTGCCACGCTACTTTTACCATGCGTCTCTTATCCCCAGTGAGAGTTCCCAATTACAACATGATTATTATGGATGAAGCACATTTCACCGATCCAGCCAGCATAGCGGCCAGAGGGTACATCTCAACCCGAGTGGGTATGGGTGAAGCAGCTGCGATCTTTATGACAGCCACTCCCCCAGGATCGGTAGAGGCCTTTCCACAGAGTAATGCAGTTATCCAAGATGAGGAAAGAGACATTCCCGAGAGATCATGGAACTCAGGCTACGACTGGATCACTGATTTTCCAGGTAAAACAGTCTGGTTTGTCCCAAGCATTAAATCAGGAAATGACATTGCCAACTGTTTAAGAAAGAACGGAAAACGGGTAATCCAATTGAGCAGAAAAACCTTTGACACTGAGTACCAAAAAACAAAAAACAATGATTGGGACTATGTCGTCACAACAGACATTTCCGAAATGGGGGCAAATTTCCGGGCTGACAGGGTAATAGACCCAAGGCGGTGCTTGAAACCGGTAATACTAAAAGATGGTCCAGAGCGTGTCATTCTAGCCGGACCGATGCCAGTGACTGTGGCTAGTGCTGCCCAGAGGAGAGGAAGAATTGGAAGGAACCAAAACAAGGAAGGTGATCAGTATGTTTACATGGGACAGCCTTTGAACAACGATGAGGATCACGCTCATTGGACAGAAGCAAAAATGCTCCTTGACAATATAAACACACCAGAAGGGATCATCCCAGCCCTCTTTGAGCCAGAGAGAGAAAAGAGTGCAGCAATAGACGGGGAGTACAGACTGCGGGGAGAAGCAAGGAAAACGTTCGTGGAGCTCATGAGAAGAGGAGATCTACCAGTTTGGCTATCCTACAAAGTAGCCTCAGAAGGTTTCCAGTACTCGGACAGAAGGTGGTGCTTTGATGGGGAAAGGAACAACCAGGTGTTGGAGGAGAACATGGACGTGGAGATCTGGACAAAGGAAGGAGAAAGAAAGAAATTGCGACCCCGCTGGTTGGACGCCAGAACATACTCTGATCCACTGGCCCTGCGCGAGTTTAAAGAGTTTGCAGCAGGAAGAAGAAGTGTCTCAGGTGACCTAATATTGGAAATAGGGAAACTTCCACAACACTTGACGCTGAGAGCCCAGAATGCTCTGGATAACTTGGTCATGTTGCACAATTCCGAACAAGGAGGAAAAGCCTATAGACATGCTATGGAGGAACTACCAGACACCATAGAAACATTGATGCTTTTAGCTTTGATAGCTGTGTTGACTGGTGGAGTGACGCTGTTCTTCCTATCAGGAAAAGGTCTAGGGAAAACATCCATTGGCTTGCTTTGTGTGACGGCCTCAAGCGCACTGTTATGGATGGCCAGTGTGGAGCCCCATTGGATAGCGGCCTCCATCATACTAGAGTTCTTCTTGATGGTGTTGCTCATTCCAGAGCCAGATAGACAGCGCACTCCACAGGACAACCAGCTAGCATATGTGGTGATAGGTTTGTTATTCATGATACTGACAGTGGCAGCCAATGAGATGGGATTATTGGAAACCACAAAGAGAGACCTGGGGATTGGCCATGTGGCCGCCGAAAACCACCAACATGCCACAATGCTGGACGTAGACCTACGTCCAGCTTCAGCCTGGACTCTCTATGCAGTAGCCACAACAGTTATCACTCCCATGATGAGACACACAATTGAAAATACAACGGCAAACATTTCCCTGACAGCCATTGCAAATCAGGCAGCTATATTGATGGGACTTGACAAGGGATGGCCAATATCGAAGATGGACATAGGAGTCCCACTTCTCGCCTTAGGGTGCTATTCCCAGGTGAACCCATTGACACTGACAGCGGCAGTGTTGATGTTAGTGGCTCATTATGCCATAATTGGACCAGGACTGCAAGCAAAGGCCACTAGAGAAGCTCAAAAAAGGACAGCGGCCGGAATAATGAAAAATCCAACTGTAGACGGGATTGTTGCTATAGACTTGGATCCTGTGGTTTATGATGCAAAATTTGAAAAACAGCTAGGCCAAATAATGCTACTGATACTTTGTACATCACAAATTCTCTTGATGCGGACCACATGGGCCTTGTGTGAATCCATCACACTGGCGACTGGACCCCTGACCACTCTCTGGGAGGGATCTCCAGGAAAATTCTGGAATACAACGATAGCAGTGTCCATGGCAAACATCTTCAGGGGAAGTTATCTAGCAGGAGCAGGTCTGGCTTTCTCATTGATGAAATCTTTAGGAGGAGGTAGGAGAGGTACGGGAGCTCAAGGGGAAACACTGGGAGAGAAATGGAAAAGACAGTTAAACCAACTGAGCAAGCCAGAATTCAACACCTACAAAAGGAGTGGGATTATGGAGGTGGACAGATCCGAAGCCAAAGAGGGACTAAAAAGAGGAGAAACAACCAAACATGCAGTGTCGAGAGGAACAGCCAAACTGAGGTGGTTTGTGGAGAGGAACCTCGTGAAACCAGAAGGGAAAGTCATAGACCTCGGTTGTGGAAGGGGTGGCTGGTCATATTATTGTGCTGGGCTGAAGAAAGTCACTGAAGTGAAGGGATACACAAAAGGAGGACCTGGACATGAGGAACCTATCCCAATGGCGACCTATGGATGGAACCTAGTAAAGCTACACTCTGGAAAAGATGTATTTTTTATGCCACCTGAGAAATGTGACACCCTTTTGTGTGATATTGGTGAGTCCTCTCCGAATCCAACTATAGAAGAAGGAAGAACGTTACGTGTTCTAAAAATGGTGGAACCATGGCTCAGAGGAAACCAATTCTGCATAAAAATCCTAAATCCTTACATGCCAAGTGTGGTAGAAACTTTGGAGCAAATGCAAAGAAAACATGGAGGGATGCTAGTGCGAAACCCACTCTCAAGAAATTCCACCCATGAAATGTACTGGGTTTCATGTGGAACAGGAAATATTGTGTCGGCAGTGAACATGACATCCAGAATGTTACTGAATCGATTCACAATGGCTCACAGGAAGCCAACATATGAAAGAGACGTGGATTTAGGCGCTGGAACAAGACATGTGGCAGTGGAACCAGAGGTAGCCAACCTAGATATCATTGGCCAGAGGATAGAGAATATAAAAAATGAACACAAGTCAACATGGCATTATGATGAGGACAATCCATACAAAACATGGGCCTATCATGGATCATATGAGGTCAAGCCATCAGGATCAGCCTCATCTATGGTAAATGGAGTGGTGAGATTGCTCACAAAACCATGGGATGTTATCCCCATGGTCACACAAATAGCCATGACTGATACCACACCCTTTGGACAACAGAGAGTGTTTAAAGAGAAAGTTGACACGCGCACACCAAGAGCAAAACGAGGCACAACACAAATTATGGAGGTGACAGCCAAGTGGTTGTGGGGTTTCCTTTCCAGAAACAAAAAACCCAGAATCTGCACAAGAGAGGAGTTCACAAGAAAGGTTAGGTCAAACGCAGCAATGGGAGCAGTGTTCGTTGATGAAAACCAATGGAACTCAGCAAAAGAAGCAGTGGAAGACGAAAGGTTTTGGGATCTTGTGCATAGAGAGAGGGAGCTTCATAAACAGGGAAAATGTGCCACGTGTGTCTACAACATGATGGGGAAGAGAGAGAAAAAACTAGGAGAGTTTGGAAAGGCAAAAGGAAGCCGTGCAATATGGTACATGTGGCTGGGAGCACGCTTTCTGGAGTTCGAAGCCCTTGGTTTCATGAATGAAGATCACTGGTTTAGCAGAGAGAATTCACTCAGTGGAGTGGAAGGAGAAGGACTGCACAAACTTGGATACATACTCAGAGACATATCAAAGATTCCAGGGGGAAATATGTATGCAGATGATACAGCCGGATGGGACACAAGAATAACAGAGGATGATCTTCAGAATGAGGCTAAAATCACTGACATCATGGAGCCTGAACATGCTCTATTGGCTACATCAATCTTTAAGCTGACCTATCAAAATAAGGTGGTGAGGGTGCAAAGACCAGCAAAAAATGGAACCGTGATGGATGTTATATCTAGACGTGACCAGAGAGGAAGTGGACAGGTCGGAACTTATGGCTTAAATACTTTCACTAATATGGAGGTCCAACTAATAAGACAAATGGAGTCTGAAGGAATCTTTTTACCCAGCGAATTGGAAACCCCCAATCTAGCTGAGAGAGTTCTTGACTGGTTGGAAAAACATGGCGCCGAAAGGCTGAAAAGAATGGCAATCAGCGGAGATGATTGCGTGGTGAAACCAATTGACGACAGGTTCGCAACAGCCTTAACAGCCCTGAATGACATGGGAAAAGTAAGAAAAGACATACCGCAGTGGGAACCTTCAAAAGGATGGAATGATTGGCAGCAAGTGCCTTTCTGTTCACACCATTTTCACCAGCTGATCATGAAGGATGGNNNNNNNNNNNNNNNNNNNNNNNNNNNNNNNNNNNNNNNNNNNNNNNNNNNNNNNNNNNNNNNNNNNNNNNNNNNNNNNNNNNNNNNNNNNNNNNNNNNNNNNNNNNNNNNNNNNNNNNNNNNNNNNNNNNNNNNNNNNNNNNNNNNNNNNNNNNNNNNNNNNNNNNNNNNNNNNNNNNNNNNNNNNNNNNNNNNNNNNNNNNNNNNNNNNNNNNNNNNNNNNNNNNNNNNNNNNNNNNNNNNNNNNNNNNNNNNNNNNNNNNNNNNNNNNNNNNNNNNNNNNNNNNNNNNNNNNNNNNNNNNNNNNNNNNNNNNNNNNNNNNNNNNNNNNNNNNNNNNNNNNNNNNNNNNNNNNNNNNNNNNNNNNNNNNNNNNNNNNNNNNNNNNNNNNNNNNNNNNNNNNNNNNNNNNNNNNNNNNNNNNNNN
>M2_112cc [Organism=Dengue virus 1][Isolate=112cc][Genotype=5][Host=Human][Isolation_source=serum][country=Mexico: Veracruz][collection_date=09-Jan-2013]
ACCGCGTGTCAACTGGTTCACAGTTGGCGAAGAGATTCTCAAAAGGATTGCTTTCAGGCCAAGGACCCATGAAATTGGTGATGGCTTTTATAGCATTTCTAAGATTTCTAGCCATACCCCCAACAGCAGGAATTTTGGCTAGATGGAGCTCATTCAAGAAGAATGGAGCGATCAAAGTGTTACGGGGTTTCAAAAAAGAGATCTCAAGCATGTTGAACATAATGAACAGGAGGAAAAGATCCGTGACCATGCTTCTCATGCTGCTGCCCACAGCCCTGGCATTCCATTTGACCACACGAGGGGGAGAGCCACACATGATAGTTAGTAAGCAGGAAAGAGGAAAGTCACTCTTGTTTAAGACCTCTGCAGGTGTCAATATGTGCACTCTTATTGCGATGGACTTGGGAGAGTTATGTGAGGACACAATGACCTACAAATGCCCCCAGATCACTGAGGCGGAACCAGATGACGTTGACTGCTGGTGCAACGCCACAGACACATGGGTGACCTATGGGACGTGTTCTCAAACCGGCGAACACCGACGAGACAAACGTTCCGTGGCACTGGCCCCACACGTGGGACTTGGTCTAGAAACAAGAACCGAAACATGGATGTCCTCTGAAGGCGCCTGGAAGCAAATACAAAGAGTGGAGACTTGGGTTTTGAGACACCCAGGATTCACGGTGATAGCCTTTTTTTTAGCACATACTATAGGAACATCCATCACTCAGAAAGGGATCATTTTTATTTTGCTGATGCTGGTGACACCATCAATGGCCATGCGATGCGTGGGAATAGGCAACAGAGACTTCGTTGAAGGACTGTCAGGAGCAACGTGGGTGGACGTGGTATTGGAGCATGGAAGCTGCGTCACTACCATGGCAAAAAATAAACCAACCTTGGACATTGAACTCTTGAAGACGGAGGTTACGAACCCTGCCATCTTGCGCAAACTGTGCATTGAAGCTAAAATATCAAACACCACTACCGATTCAAGATGTCCAACACAAGGAGAGGCCACACTGATGGAAGAACAAGACGCGAACTTTGTGTGTCGCCGAACGTTTGTGGACAGAGGCTGGGGTAATGGCTGTGGACTATTCGGAAAGGGAAGCCTATTGACGTGTGCTAAGTTCAAATGTGTGACAAAATTAGAAGGAAAGATAGTTCAATATGAAAACTTGAAATATTCAGTGATAGTCACTGTCCACACTGGGGACCAGCACCAGGTGGGAAACGAGACTACAGAACATGGAACAATTGCGACCATAACACCTCAAGCTCCTACGTCGGAAATACAGCTGACCGACTACGGAGCCCTCACATTGGACTGCTCACCTAGAACAGGGCTGGACTTTAATGAGATGGTGCTATTGACAATGAAAGAAAAATCATGGCTTGTCCACAAACAATGGTTTCTAGACTTACCATTGCCTTGGACTTCGGGGGCTTCAACATCCCAAGAGACCTGGAACAGACAAGATTTGCTGGTCACATTTAAGACAGCTCATGCAAAGAAACAGGAAGTAGTCGTACTGGGATCACAGGAAGGAGCAATGCACACTGCGTTGACTGGGGCGACAGAAATCCAGACGTCAGGAACGACAACAATCTTTGCAGGACATCTGAAATGCAGGCTAAAAATGGATAAACTGGCTTTAAAAGGGACATCATATGTGATGTGCACAGGCTCATTTAAGCTAGAGAAGGAAGTGGCTGAGACTCAGCATGGAACTGTTCTAGTGCAGGTCAAATACGAAGGAACAGACGCGCCATGCAAGATCCCCTTTTCGACCCAAGATGAGAAAGGGGTGACCCAGAATGGGAGATTGATAACAGCCAATCCCATAGTCACTGACAAAGAAAAACCAGTCAACATTGAGACAGAACCACCTTTTGGTGAGAGCTACATCGTGGTAGGGGCAGGTGAAAAAGCTTTAAAACTAAGCTGGTTCAAGAAAGGAAGCAGCATAGGGAAAATGTTCGAAGCAACCGCCCGAGGAGCACGAAGGATGGCTATTCTGGGAGACACCGCATGGGACTTTGGCTCCATAGGAGGAGTGTTCACATCTGTGGGAAAATTGGTACACCAGGTTTTTGGAACCGCATATGGGGTTCTGTTCAGCGGTGTTTCTTGGACTATGAAAATAGGAATAGGGATTCTGCTGACATGGTTGGGATTAAATTCAAGGAGCACGTCACTTTCGATGACGTGCATTGCAGTTGGCATGGTCACACTATACCTAGGAGTCATGGTTCAAGCGGACTCGGGATGTGTAATCAACTGGAAGGGCAGAGAACTCAAATGTGGAAGTGGCATTTTTGTCACCAATGAAGTCCACACTTGGACAGAGCAATACAAATTCCAGGCTGACTCCCCAAAACGACTGTCAGCAGCCATTGGAAAGGCATGGGAGGAGGGCGTGTGTGGAATTCGATCAGCCACGCGTCTTGAGAACATCATGTGGAAGCAAATATCAAATGAATTGAACCACATTCTACTTGAAAATGACATGAAATTCACAGTGGTTGTAGGAGATGCTAATGGAATTTTGGCCCAAGGGAAAAAAATGATTAGGCCACAACCCATGGAACACAAATACTCATGGAAAAGCTGGGGAAAAGCTAAAATCATAGGAGCAGACATACAAAATACCACCTTCATCATCGACGGCCCAGATACCCCAGAATGCCCCGATAACCAAAGAGCGTGGAACATTTGGGAAGTTGAGGACTATGGGTTTGGAATTTTCACGACAAACATATGGTTGAAATTGCGTGACTCCTACACCCAAATGTGTGACCACCGGCTAATGTCAGCTGCCATCAAGGACAGCAAGGCAGTCCATGCTGACATGGGGTACTGGATAGAAAGTGAAAAGAACGAAACCTGGAAGCTGGCGAGAGCCTCCTTCATAGAAGTCAAGACATGCACCTGGCCGAAATCTCACACTCTATGGAGCAATGGAGTTTTGGAAAGTGAAATGATAATCCCAAAGATATATGGAGGACCAATATCTCAGCACAACTATAGACCAGGGTATTTCACACAAACAGCAGGGCCATGGCACCTAGGCAAGTTGGAATTGGATTTTGACTTGTGTGAAGGTACCACAGTCGTTGTGGATGAACATTGTGGAAATCGAGGTCCTTCTCTCAGAACCACAACAGTCACAGGAAAGATAATCCACGAATGGTGTTGCAGATCCTGCACGTTACCCCCCTTACGTTTCAGAGGAGAAGACGGATGTTGGTATGGCATGGAAATCAGACCAGTAAAAGAGAAGGAGGAGAATCTAGTTAGGTCAATGGTCTCTGCAGGGTCAGGAGAAGTGGACAGTTTTTCATTAGGAATACTATGCGTATCAATAATGATTGAAGAAGTGATGAGATCCAGATGGAGTAGAAAGATGCTGATGACTGGAACACTGGCTGTTTTCCTCCTTCTTGTAATGGGACAACTGACATGGAATGATCTGATTAGGTTATGCATCATGGTTGGAGCTAATGCTTCAGACAGGATGGGGATGGGAACAACGTACCTAGCCTTGATGGCTACTTTCAAAATGAGACCAATGTTCGCTGTTGGGTTATTATTTCGCAGACTAACATCCAGAGAAGTTCTTCTTCTCACGATTGGATTAAGCTTGGTGGCATCTGTGGAGCTACCAAATTCTTTGGAGGAGCTAGGAGATGGACTTGCAATGGGTATCATGATGCTAAAATTATTGACTGAATTTCAGCCACACCAGTTATGGACCACCTTACTGTCTCTGACATTCATCAAAACAACTCTTTCATTGGATTATGCATGGAAAACAACGGCTATGGCACTGTCAATCGTATCTCTCTTTCCTTTATGCCTGTCTACGACCTCCCAAAAAACAACATGGCTTCCGGTGCTGTTAGGATCTTTTGGATGCAAACCGTTAACTATGTTTCTTATAACAGAAAACAAAATCTGGGGAAGGAAAAGTTGGCCCCTCAATGAAGGAATTATGGCTATTGGAATAGTTAGCATCCTACTAAGTTCACTTCTCAAAAATGATGTGCCGTTGGCCGGCCCACTAATAGCTGGAGGCATGCTAATAGCATGTTATGTCATATCCGGAAGCTCAGCCGATTTATCATTGGAGAAAGCGGCTGAGGTGTCCTGGGAACAAGAGGCAGAACATTCCGGTACCTCACACAACATACTAGTAGAGGTCCAAGATGATGGAACTATGAAAATAAAAGATGAAGAGAGGGATGACACACTCACTATACTCCTTAAAGCAACTTTGCTGGCAGTCTCAGGAGTGTACCCAATGTCAATACCAGCAACTCTTTTTGTGTGGTACTTTTGGCAGAAAAAGAAACAGAGATCAGGAGTGTTATGGGACACACCCAGTCCTCCGGAAGTGGAAAGAGCAGTTCTTGATGATGGCATCTATAGAATCCTGCAAAGAGGACTGTTGGGCAGGTCCCAAGTAGGAGTGGGAGTTTTCCAAGACGGCGTGTTCCACACAATGTGGCACGTCACCAGGGGAGCTGTCCTTATGTACCAAGGGAAGAGGCTAGAACCAAGCTGGGCCAGTGTCAAAAAGGATTTGATCTCATATGGAGGAGGTTGGAGGTTCCAAGGATCATGGAACACGGGAGAAGAAGTGCAAGTGATAGCTGTTGAACCAGGAAAAAACCCCAAAAATGTACAGACAACGCCGGGTACCTTCAAGACTCCTGAAGGTGAAGTTGGAGCCATAGCTCTAGATTTTAAACCCGGCACATCTGGATCTCCCATCGTGAACAGAGAGGGAAAAATAGTAGGTCTTTATGGAAATGGAGTGGTGACAANNNNNNNNNNNNNNNNNNNNNNNNNNNNNNNNNNNNNNNNNNNNNNNNNNNNNNNNNNNNNNNNNNNNNNNNNNNNNNNNNNNNNNNNNNNNNNNNNNNNNNNNNNNNNNNNNNNNNNNNNNNNNNNNNNNNNNNNNNNNNNNNNNNNNNNNNNNNNNNNNNNNNNNNNNNNNNNNNNNNNNNNNNNNNNNNNNNNNNNNNNNNNNNNNNNNNNNNNNNNNNNNNNNNNNNNNNNNNNNNNNNNNNNNNNNNNNNNNNNNNNNNNNNNNNNNNNNNNNNNNNNNNNNNNNNNNNNNNNNNNNNNNNNNNNNNNNNNNNNNNNNNNNNNNNNNNNNNNNNNNNNNNNNNNNNNNNNNNNNNNNNNNNNNNNNNNNNNNNNNNNNNNNNNNNNNNNNNNNNNNNNNNNNNNNNNNNNNNNNNNNNNNNNNNNNNNNNCAACCCGAGTGGGCATGGGTGAAGCAGCTGCGATCTTTATGACAGCCACTCCCCCAGGATCGGTGGAGGCCTTTCCACAGAGCAATGCAGTTATCCAAGATGAGGAAAGAGACATTCCTGAAAGATCATGGAACTCAGGCTACGACTGGATCACTGATTATCCAGGTAAAACAGTCTGGTTTGTCCCAAGTATTAAATCAGGAAATGACATTGCTAACTGTTTAAGAAAGAACGGAAAACGGGTAATCCAATTGAGCAGAAAAACCTTTGACACTGAGTACCAGAAAACAAAAAACAATGACTGGGACTATGTTGTCACAACAGACATTTCCGAAATGGGGGCAAATTTCCGGGCCGACAGGGTAATAGACCCAAGGCGATGCTTGAAACCGGTAATACTAAAAGATGGTCCAGAGCGTGTCATTCTAGCCGGACCGATGCCAGTGACTGTGGCCAGTGCTGCCCAGAGGAGAGGAAGAATTGGAAGGAACCAAAACAAGGAAGGTGATCAGTATGTCTACATGGGACAGCCTTTAAACAATGATGAGGATCACGCTCATTGGACAGAAGCAAAAATGCTCCTTGACAATATAAACACACCAGAAGGGATCATCCCAGCCCTCTTTGAGCCAGAGAGAGAAAAGAGTGCAGCAATAGACGGGGAGTACAGACTGCGGGGAGAAGCAAGGAAAACGTTCGTGGAGCTCATGAGAAGAGGAGATCTACCAGTTTGGCTGTCCTATAAAGTAGCCTCAGAAGGTTTCCAGTACTCCGACAGAAGGTGGTGCTTTGATGGGGAAAGGAACAACCAGGTGTTGGAGGAGAACATGGACGTGGAGATCTGGACAAAGGAAGGAGAAAGAAAGAAATTGCGACCCCGCTGGTTGGATGCCAGAACATACTCTGATCCATTGGCCCTGCGCGAGTTCAAAGAGTTTGCAGCAGGAAGAAGAAGTGTCTCAGGTGACCTAATATTGGAAATAGGGAAACTTCCACAACATTTGACGTTAAGAGCCCAGAATGCTCTGGACAACTTGGTCATGTTGCACAATTCCGAACAAGGAGGAAAAGCCTATAGACATGCCATGGAGGAACTGCCAGACACCATAGAAACATTGATGCTTCTAGCCTTGATAGCTGTGTTAACTGGTGGAGTGACGCTGTTTTTCCTATCAGGAAAAGGTCTAGGGAAAACATCCATCGGCCTGCTCTGTGTGACGGCCTCAAGCGCACTGTTGTGGATGGCCAGTGTGGAGCCCCATTGGATAGCGGCCTCCATCATATTAGAGTTCTTTTTGATGGTGCTGCTTATTCCAGAGCCAGACAGACAGCGCACTCCACAGGACAACCAGCTAGCATATGTGGTGATAGGTTTGTTATTCATGATACTGACAGTGGCAGCCAATGAGATGGGATTATTGGAAACCACAAAGAAAGACCTAGGGATTGGCCATGTAGCCGCCGAAAACCACCAACATGCTACAATGCTGGACGTAGACCTACGTCCAGCTTCAGCCTGGACTCTCTATGCAGTAGCTACAACAGTTATCACTCCCATGATGAGACACACAATTGAAAATACAACGGCAAACATTTCCCTGACAGCCATTGCAAATCAGGCAGCTATATTGATGGGACTTGACAAGGGATGGCCAATATCGAAGATGGACATAGGAGTTCCACTTCTCGCCCTAGGGTGCTATTCCCAGGTGAACCCATTGACACTGACAGCGGCGGTGTTGATGTTAGTGGCTCATTATGCCATAATTGGACCAGGACTGCAAGCAAAGGCCACTAGAGAAGCTCAAAAAAGGACAGCGGCCGGAATAATGAAAAATCCAACCGTAGACGGGATTGTTGCAATAGACTTGGATCCTGTGGTTTATGATGCAAAATTTGAAAAACAGCTAGGCCAAATAATGTTACTGATACTTTGTACATCACAGATCCTCTTGATGCGGACCACATGGGCCTTGTGTGAATCCATCACACTGGCTACTGGACCCCTGACCACTCTTTGGGAGGGATCTCCAGGAAAATTCTGGAATACCACGATAGCAGTGTCCATGGCAAACATCTTCAGGGGAAGTTATCTAGCAGGAGCAGGTCTGGCTTTCTCATTAATGAAATCTTTAGGAGGAGGCAGGAGAGGTACGGGAGCTCAAGGGGAAACACTAGGAGAGAAATGGAAAAGACAGTTAAACCAACTGAGCAAGTCAGAATTCAACACCTACAAAAGGAGTGGAATTATGGAGGTGGACAGATCCGAAGCCAAAGAGGGACTGAAAAGAGGAGAAACAACCAAACATGCAGTGTCGAGAGGAACAGCCAAACTGAGGTGGTTTGTGGAGAGGAACCTCGTGAAACCAGAAGGGAAAGTCATAGACCTCGGTTGTGGAAGAGGTGGCTGGTCATATTATTGTGCTGGGCTGAAGAAAGTCACTGAAGTGAAGGGATACACAAAAGGAGGACCTGGACATGAGGAACCTATCCCAATGGCGACCTATGGATGGAACCTAGTAAAGCTACACTCTGGAAAAGATGTATTTTTTATGCCACCTGAGAAATGTGACACCCTTCTGTGTGATATTGGTGAGTCCTCTCCGAATCCAACTATAGAAGAAGGAAGAACGTTACGTGTTTTAAAAATGGTGGAACCATGGCTAAGAGGAAACCAATTCTGCATAAAAATCTTAAATCCTTACATGCCAAGTGTGGTAGAAACTCTGGAGCAAATGCAAAGAAAACATGGAGGGATGCTAGTGCGAAACCCACTCTCAAGAAATTCCACCCATGAAATGTACTGGGTCTCATGCGGAACAGGAAACATTGTGTCGGCAGTGAACATGACATCCAGAATGTTACTGAATCGATTCACAATGGCTCACAGGAAGCCAACTTATGAAAGAGACGTGGACTTAGGCGCTGGAACAAGACATGTGGCAGTGGAACCAGAGGTAGCCAACCTAGATATCATTGGCCAGAGGATAGAGAATATAAAAAATGAACACAAGTCAACATGGCACTATGATGAGGACAATCCATACAAAACATGGGCCTATCATGGATCATATGAGGTCAAGCCATCAGGATCAGCCTCATCTATGGTGAATGGAGTGGTGAGATTGCTCACAAAACCATGGGATGTTATCCCCATGGTCACACAAATAGCTATGACCGATACCACACCCTTTGGACAACAGAGAGTGTTTAAAGAGAAAGTTGACACGCGCACACCAAGAGCAAAACGAGGCACAACACAAATTATGGAGGTGACAGCCAAGTGGTTATGGGGTTTCCTTTCCAGAAACAAAAAACCCAGAATCTGCACAAGAGAGGAGTTCACAAGAAAGGTTAGGTCAAACGCAGCAATAGGAGCAGTGTTCGTTGATGAAAACCAATGGAACTCAGCAAAAGAAGCAGTGGAAGACGAAAGGTTTTGGGATCTCGTGCACAGAGAGAGGGAGCTTCATAAACAGGGGAAATGTGCCACGTGTGTCTACAACATGATGGGGAAGAGAGAGAAAAAACTAGGAGAGTTTGGAAAGGCAAAAGGAAGCCGTGCAATATGGTACATGTGGCTGGGAGCACGCTTTCTGGAATTCGAAGCCCTTGGTTTCATGAATGAAGATCACTGGTTTAGCAGAGAGAATTCACTCAGTGGAGTGGAAGGAGAAGGACTGCACAAACTTGGATACATACTCAGAGACATATCAAAAATTCCGGGGGGAAATATGTATGCAGATGATACAGCCGGTTGGGACACAAGAATAACAGAGGATGATCTTCAGAATGAGGCTAAAATCACTGAAATCATGGAGCCTGAACATGCTCTATTGGCTACGTCAATTTTTAAGCTGACTTATCAAAACAAAGTGGTGAGGGTGCAAAGACCAGCAAAAAACGGAACCGTGATGGATGTCATATCCAGACGTGACCAGAGAGGAAGTGGACAGGTCGGAACTTATGGCTTAAATACTTTCACCAATATGGAGGTCCAACTAATAAGACAAATGGAGTCTGAAGGAATCTTTTTACCCAGCGAATTGGAAACCCCCAATCTAGCTGAGAGAGTTCTTGACTGGTTGGAAAAACATGGCGCCGAAAGGCTGAAAAGAATGGCAATCAGCGGAGATGATTGCGTGGTGAAACCAATTGACGACAGGTTCGCTACAGCCTTAACAGCCCTGAATGACATGGGAAAAGTAAGAAAAGACATACCGCAGTGGGAACCTTCAAAAGGATGGAACGATTGGCAGCAAGTGCCTTTCTGTTCACACCATTTCCACCAGCTGATCATGAAGGATGGGAGGGAAATAGTGGTGCCATGCCGCAACCAAGATGAACTTGTGGGCAGGGCTAGAGTATCACAAGGCGCCGGATGGAGCCTGAAAGAAACTGCTTGCCTAGGCAAGTCATATGCACAAATGTGGCAGCTGATGTACTTCCACAGGAGAGACCTGAGACTGGCGGCTAACGCTATCTGTTCAGCTGTCCCAGTTGACTGGGTCCCAACCAGCCGCACAACCTGGTCAATCCATGCCCACCACCAATGGATGACAACAGAAGACATGTTATCAGTGTGGAATAGGGTTTGGATAGAGGAAAACCCATGGATGGAGGACAAAACTCATGTATCCAGTTGGGAAGAAGTTCCATACCTAGGGAAAAGGGAAGATCAATGGTGTGGATCCCTGATAGGCTTGACAGCGAGGGCCACCTGGGCCACTAACAT
>M3_321cc [Organism=Dengue virus 1][Isolate=321cc][Genotype=5][Host=Human][Isolation_source=serum][country=Mexico: Chiapas][collection_date=18-May-2014]
ACCGCGTGTCAACTGGTTCACAGTTGGCGAAGAGATTCTCAAAAGGACTGCTTTCAGGCCAAGGACCCATGAAATTGGTGATGGCTTTCATAGCATTTCTAAGATTTCTAGCCATACCCCCAACAGCAGGAATTTTGGCTAGATGGAGCTCATTCAAGAAGAATGGAGCGATCAAAGTGTTACGGGGTTTCAAAAAAGAGATCTCAAGCATGTTGAACATAATGAACAGGAGGAAAAGATCCGTGACCATGCTCCTCATGCTGCTGCCTACAGCCCTGGCGTTCCATTTGACCACACGAGGGGGAGAGCCACACATAATAGTTAGTAAGCATGAAAGAGGAAAGTCACTCTTGTTTAAGACTTCTGCAGGTGTCAACATGTGCACTCTCATTGCGATGGACTTGGGAGAGTTATGTGAGGATACAATGACCTACAAATGTCCCCGGATTACTGAGGCGGAACCAGATGACGTTGACTGCTGGTGCAATGCCACAGACACATGGGTGACCTATGGGACGTGTTCTCAAACCGGCGAACACCGACGAGACAAACGTTCCGTGGCACTGGCCCCGCACGTGGGACTTGGTCTAGAAACAAGAACCGAAACATGGATGTCCTCTGAAGGCGCCTGGAAACAAATACAAAGAGTGGAGACTTGGGCTTTGAGACACCCAGGATTCACGGTGATAGCCCTTTTCTTAGCACATGCCATAGGAACATCCATCACTCAGAAAGGGATCATTTTCATTTTGCTAATGCTGGTGACACCATCAATGGCCATGCGATGCGTGGGAATAGGCAACAGAGATTTCGTTGAAGGACTGTCAGGAGCAACGTGGGTGGACGTAGTATTGGAGCATGGAAGCTGCGTCACCACCATGGCAAAAAATAAACCAACCTTGGACATTGAACTCTTGAAGACGGAGGTCACGAACCCTGCCGTCTTGCGCAAACTGTGCATTGAAGCTAAAATATCAAACACCACTACCGATTCAAGATGTCCAACACAAGGAGAGGCTGCACTGGTGGAAGAACAAGACGCGAACTTCGTGTGTCGCCGAACGTTTGTGGACAGAGGCTGGGGTAATGGTTGCGGACTATTCGGAAAGGGAAGCCTATTGACGTGTGCCAAGTTCAAGTGTGTGACAAAACTAGAAGGAAAGATAGTTCAATATGAAAACTTGAAATATTCAGTGATAGTCACTGTTCACACTGGGGACCAGCACCAGGTGGGAAACGAGACTACAGAACATGGAACAATTGCAACCATAACACCTCAAGCTCCTACGTCGGAAATACAGCTGACTGACTACGGAGCCCTCACATTGGACTGCTCACCTAGAACAGGGCTGGACTTCAATGAGATGGTGCTATTGACAATGAAAGAAAAATCATGGCTTGTCCACAAACAATGGTTTCTAGACTTACCACTGCCTTGGACTTCGGGGGCTTCAACATCTCAAGAGACCNNNNNNNNNNNNNNNNNNNNNNNNNNNNNNNNNNNNNNNNNNNNNNNNNNNNNNNNNNNNNNNNNNNNNNNNNNNNNNNNNNNNNNNNNNNNNNNNNNNNNNNNNNNNNNNNNNNNNNNNNNNNNNNNNNNNNNNNNNNNNNNNNNNNNNNNNNNNNNNNNNNNNNNNNNNNNNNNNNNNNNNNNNNNNNNNNNNNNNNNNNNNNNNNNNNNNNNNNNNNNNNNNNNNNNNNNNNNNNNNNNNNNNNNNNNNNNNNNNNNNNNNNNNNNNNNNNNNNNNNNNNNNNNNNNNNNNNNNNNNNNNNNNNNNNNNNNNNNNNNNNNNNNNNNNNNNNNNNNNNNNNNNNNNNNNNNNNNNNNNNNNNNNNNNNNNNNNNNNNNNNNNNNNNNNNNNNNNNNNNNNNNNNNNNNNNNNNNNNNNNNNNNNNNNNNNNNNNNNNNNNNNNNNNNNNNNNNNNNNNNNNNNNNNNNNNNNNNNNNNNNNNNNNNNNNNNNNNNNNNNNNNNNNNAAATGTTCGAAGCAACTGCCCGAGGAGCACGAAGGATGGCTATCCTGGGAGACACCGCATGGGACTTCGGCTCTATAGGAGGAGTGTTCACATCTGTAGGAAAATTGGTACACCAGGTTTTTGGAACCGCATATGGGGTTCTGTTCAGCGGTGTTTCTTGGACCATGAAAATAGGAATAGGGATTCTGCTGACATGGTTGGGATTAAATTCAAGGAGCACGTCATTTTCAATGACGTGCATTGCAGTTGGCATGGTAACACTGTACCTAGGAGTCATGGTTCAAGCGGACTCGGGATGTGTAATCAACTGGAAGGGCAGAGAACTTAAATGTGGAAGTGGCATTTTTGTCACTAATGAAGTCCACACTTGGACAGAGCAATACAAATTCCAGGCTGACTCCCCAAAAAGACTGTCAGCAGCCATTGGAAAGGCATGGGAGGAGGGCGTGTGTGGAATTCGATCAGCCACGCGTCTTGAGAACATCATGTGGAAGCAAATATCAAATGAATTGAACCACATTCTACTTGAAAATGACATGAAATTCACAGTGGTTGTAGGAGATGCTAATGGAATTTTGGCCCAAGGGAAAAAAATGATTAGGCCACAACCCATGGAACACAAATACTCATGGAAAAGCTGGGGAAAAGCTAAAATCATAGGAGCAGACATACAAAATACCACCTTCATCATCGACGGCCCAGATACCCCAGAATGCCCCGATGACCAAAGAGCGTGGAACATTTGGGAAGTCGAGGACTATGGGTTTGGAATTTTCACGACTAACATATGGCTGAAATTGCGTGACTCCTACACCCAAATGTGTGACCACCGGCTAATGTCAGCTGCCATCAAGGACAGCAAGGCAGTCCATGCTGACATGGGGTACTGGATAGAAAGTGAAAAGAACGAAACCTGGAAGTTGGCGAGAGCCTCCTTCATAGAAGTCAAGACATGCACCTGGCCGAAATCTCACACTCTATGGAGCAATGGAGTTTTGGAAAGTGAAATGATAATCCCAAAGATATATGGAGGACCAATATCTCAGCACAACTACAGACCAGGGTATTTCACACAAACAGCAGGGCCATGGCACCTAGGCAAGTTGGAATTGGATTTTGACTTGTGTGAAGGTACCACAGTTGTTGTGGATGAACATTGTGGAAATCGAGGTCCATCTCTCAGAACTACAACGGTCACAGGAAAGATAATCCATGAATGGTGTTGCAGATCCTGCACGTTACCCCCCTTACGTTTCAGAGGAGAAGACGGATGTTGGTATGGCATGGAAATCAGACCAGTAAAGGAGAAGGAGGAGAATCTAGTTAGGTCGATGGTCTCTGCAGGGTCAGGAGAAGTGGACAGTTTTTCACTGGGAATACTATGCGTATCAATAATGATTGAAGAAGTGATGAGATCCAGATGGAGTAGAAAGATGCTGATGACTGGAACACTGGCTGTTTTCCTCCTTCTTATAATGGGACAACTGACATGGAATGATCTGATTAGGTTATGCATCATGGTTGGAGCCAATGCTTCAGACAGGATGGGGATGGGAACAACGTACCTAGCCTTGATGGCCACTTTCAAAATGAGACCAATGTTCGCTGTTGGGATATTGTTTCGCAGACTAACATCCAGAGAAGTTCTTCTTCTCACGATTGGATTAAGCCTGGTGGCATCCGTAGAGCTACCAAATTCTTTGGAGGAGCTAGGGGATGGACTTGCAATGGGTATCATGATGTTAAAATTATTGACTGAATTTCAGCCACACCAGTTATGGACCACCTTACTGTCTCTGACATTTATCAAAACAACTCTTTCATTGGATTATGCATGGAAAACAACGGCTATGGCACTGTCAATCGTATCTCTCTTTCCTTTATGCCTGTCTACGACCTCCCAAAAAACAACATGGCTTCCGGTGCTGTTAGGATCTTTTGGATGCAAACCATTAACCATGTTTCTTATAACAGAAAACAAAATCTGGGGAAGGAAAAGTTGGCCCATCAATGAAGGAATTATGGCTGTTGGAATAGTCAGCATTCTACTGAGTTCACTCCTCAAAAATGATGTGCCGTTGGCCGGGCCACTAATAGCTGGAGGCATGCTAATAGCATGTTACGTCATATCCGGAAGCTCAGCCGATTTATCATTGGAGAAAGCGGCTGAGGTGTCCTGGGAACAAGAAGCAGAACACTCAGGTACCTCACACAACATATTAGTAGAGGTCCAAGATGATGGAACTATGAGAATAAAAGATGAAGAGAAGGATGACACACTCACTATACTCCTTAAGGCAACCTTGCTGGCAGTCTCAGGAGTGTACCCAATGTCAATACCAGCAACTCTTTTTGTGTGGTATTTCTGGCAGAAAAAGAAACAGAGATCAGGAGTGTTATGGGACACACCCAGCCCTCCGGAAGTGGAAAGAGCAGTTCTTGATAATGGCATCTATAGAATCTTGCAAAGAGGACTGTTGGGCAGATCCCAAGTGGGAGTGGGAGTTTTCCAAGACGGCGTGTTCCACACAATGTGGCACGTCACCAGGGGAGCTGTCCTTATGTACCAAGGGAAGAGGCTGGAACCAAGCTGGGCCAGTGTCAAAAAGGACTTGATCTCATATGGAGGAGGTTGGAGGTTTCAAGGATCATGGAACACGGGAGAAGAAGTGCAGGTGATAGCTGTTGAACCAGGAAAAAACCCCAAAAATGTACAGACAACGCCGGGTACCTTCAAGACTCCTGAAGGCGAAGTCGGAGCTATAGCTCTAGATTTTAAACCCGGCACATCTGGATCTCCCATCGTGAACAGAGAGGGAAAAATAGTAGGTCTTTATGGAAATGGAGTGGTGACAACAAGTGGAACCTACGTCAGTGCCATTGCTCAAGCTAAAGCATCACAGGAAGGGCCTCTACCAGAGATTGAGGACGAGGTGTTCAAGAAAAGAAACTTAACAATAATGGACCTGCATCCAGGATCAGGAAAAACAAGGAGATATCTTCCGGCCATAGTCCGTGAGGCCATAAAAAGGAAGCTGCGTACGTTAATCTTGGCTCCCACAAGAGTTGTCGCCTCTGAAATGGCAGAGGCGCTCAAGGGAATGCCAATAAGATATCAGACAACAGCAGTGAAGAGTGAACACACAGGAAGGGAGATAGTAGATCTCATGTGCCACGCCACTTTTACCATGCGTCTCTTATCCCCAGTGAGAGTTCCCAATTACAACATGATTATTATGGATGAAGCACATTTCACCGATCCAGCCAGCATAGCGGCCAGAGGGTACATCTCAACCCGAGTGGGTATGGGTGAAGCAGCTGCGATCTTTATGACAGCCACTCCCCCAGGATCGGTAGAGGCCTTTCCACAGAGTAATGCAGTTATCCAAGATGAGGAAAGAGACATTCCCGAGAGATCATGGAACTCAGGCTACGACTGGATCACTGATTTTCCAGGTAAAACAGTCTGGTTTGTCCCAAGCATTAAATCAGGAAATGACATTGCCAACTGTTTAAGAAAGAACGGAAAACGGGTAATCCAATTGAGCAGAAAAACCTTTGACACTGAGTACCAGAAAACAAAAAACAATGATTGGGACTATGTCGTCACAACAGACATTTCCGAAATGGGGGCAAATTTCCGGGCTGACAGGGTAATAGACCCAAGGCGGTGCTTGAAACCGGTAATACTAAAAGATGGTCCAGAGCGTGTCATTCTAGCCGGACCGATGCCAGTGACTGTGGCTAGTGCTGCCCAGAGGAGAGGAAGAATTGGAAGGAACCAAAACAAGGAAGGTGATCAGTATGTTTACATGGGACAGCCTTTGAACAACGATGAGGATCACGCTCACTGGACAGAAGCAAAAATGCTCCTTGACAATATAAACACACCAGAAGGGATCATCCCAGCCCTCTTTGAGCCAGAGAGAGAAAAGAGTGCAGCAATAGACGGGGAGTACAGACTGCGGGGAGAAGCAAGGAAAACGTTCGTGGAGCTCATGAGAAGAGGAGATCTACCAGTTTGGCTATCCTACAAAGTAGCCTCAGAAGGTTTCCAGTACTCGGACAGAAGGTGGTGCTTTGATGGGGAAAGGAACAACCAGGTGTTGGAGGAGAACATGGACGTGGAGATCTGGACAAAGGAAGGAGAAAGAAAGAAATTGCGACCCCGCTGGTTGGATGCCAGAACATACTCTGATCCACTGGCCCTGCGCGAGTTTAAAGAGTTTGCAGCAGGAAGAAGAAGTGTCTCAGGTGACCTAATATTGGAAATAGGGAAACTTCCACAACACTTGACGCTGAGAGCCCAGAATGCTCTGGATAACTTGGTCATGTTGCACAATTCCGAACAAGGAGGAAAAGCCTACAGACATGCTATGGAGGAACTACCAGACACCATAGAAACATTGATGCTTTTAGCTTTGATAGCTGTGCTGACTGGTGGAGTGACGCTGTTCTTCCTATCAGGAAAAGGTCTAGGGAAAACATCCATTGGCTTGCTCTGTGTGACGGCCTCAAGCGCACTGTTATGGATGGCCAGTGTGGAGCCCCATTGGATAGCGGCCTCCATCATACTAGAGTTCTTCTTGATGGTGTTGCTCATTCCAGAGCCAGATAGACAGCGCACTCCACAGGACAACCAGCTAGCATATGTGGTGATAGGTTTGTTATTCATGATACTGACAGTGGCAGCCAATGAGATGGGATTATTGGAAACCACAAAGAGAGACCTGGGGATTGGCCATGTGGCCGCCGAAAACCACCAACATGCCACAATGCTGGACGTAGACCTACGTCCAGCTTCAGCCTGGACTCTCTATGCAGTAGCCACAACAGTTATCACTCCCATGATGAGACACACAATTGAAAATACAACGGCAAACATTTCCCTGACAGCCATTGCAAATCAGGCAGCTATATTGATGGGACTTGACAAGGGATGGCCAATATCGAAGATGGACATAGGAGTCCCACTTCTCGCCTTAGGGTGCTATTCCCAGGTGAACCCATTGACACTGACAGCGGCAGTGTTGATGTTAGTGGCTCATTATGCCATAATTGGACCAGGACTGCAAGCAAAGGCCACTAGAGAAGCTCAAAAAAGGACAGCGGCCGGAATAATGAAAAATCCAACTGTAGACGGGATTGTTGCTATAGACTTGGATCCTGTGGTTTATGATGCAAAATTTGAAAAACAGCTAGGCCAAATAATGCTACTGATACTTTGTACATCACAAATTCTCTTGATGCGGACCACATGGGCCTTGTGTGAATCCATCACACTGGCGACTGGACCCCTGACCACTCTCTGGGAGGGATCTCCAGGAAAATTCTGGAATACAACGATAGCAGTGTCCATGGCAAACATCTTCAGGGGAAGTTATCTAGCAGGAGCAGGTCTGGCTTTCTCATTGATGAAATCTTTAGGAGGAGGTAGGAGAGGTACAGGAGCTCAAGGGGAAACACTGGGAGAGAAATGGAAAAGACAGTTAAACCAACTGAGCAAGCCAGAATTCAACACCTACAAAAGGAGTGGGATTATGGAGGTGGACAGATCCGAAGCCAAAGAGGGACTAAAAAGAGGAGAAACAACCAAACATGCAGTGTCGAGAGGAACAGCCAAACTGAGGTGGTTTGTGGAGAGGAACCTCGTGAAACCAGAAGGGAAAGTCATAGACCTCGGTTGTGGAAGGGGTGGCTGGTCATATTATTGTGCTGGGCTGAAGAAAGTCACTGAAGTGAAGGGATACACAAAAGGAGGACCTGGACATGAGGAACCTATCCCAATGGCGACCTATGGATGGAACCTAGTAAAGCTACACTCTGGAAAAGATGTATTTTTTATGCCACCTGAGAAATGTGACACCCTTTTGTGTGATATTGGTGAGTCCTCTCCGAATCCAACTATAGAAGAAGGAAGAACGTTACGTGTTCTAAAAATGGTGGAACCATGGCTCAGAGGAAACCAATTCTGCATAAAAATCCTAAATCCTTACATGCCAAGTGTGGTGGAAACTTTGGAGCAAATGCAAAGAAAACATGGAGGGATGCTAGTGCGAAACCCACTCTCAAGAAATTCCACCCATGAAATGTACTGGGTTTCATGTGGAACAGGAAATATCGTGTCGGCAGTGAACATGACATCCAGAATGTTACTGAATCGATTCACAATGGCTCACAGGAAGCCAACATATGAAAGAGACGTGGATTTAGGCGCTGGAACAAGACATGTGGCAGTGGAACCAGAGGTAGCCAACCTAGATATCATTGGCCAGAGGATAGAGAATATAAAAAATGAACACAAGTCAACATGGCATTATGATGAGGACAATCCATACAAAACATGGGCCTATCATGGATCATATGAGGTCAAGCCATCAGGATCAGCCTCATCTATGGTAAATGGAGTGGTGAGATTGCTCACAAAACCATGGGATGTTATCCCCATGGTCACACAAATAGCTATGACTGATACCACACCCTTTGGACAACAGAGAGTGTTTAAAGAGAAAGTTGACACGCGCACACCAAGAGCAAAACGAGGCACAACACAAATTATGGAGGTGACAGCCAAGTGGTTGTGGGGTTTCCTTTCCAGAAACAAAAAACCCAGAATCTGCACAAGAGAGGAGTTCACAAGAAAGGTTAGGTCAAACGCAGCAATGGGAGCAGTGTTCGTTGATGAAAACCAATGGAACTCAGCAAAAGAAGCAGTGGAAGACGAAAGGTTTTGGGATCTTGTGCATAGAGAGAGGGAGCTTCATAAACAGGGAAAATGTGCCACGTGTGTCTACAACATGATGGGGAAGAGAGAGAAAAAACTAGGAGAGTTTGGAAAGGCAAAAGGAAGCCGTGCAATATGGTACATGTGGCTGGGAGCACGCTTTCTGGAGTTCGAAGCCCTTGGTTTCATGAATGAAGATCACTGGTTTAGCAGAGAGAATTCACTCAGTGGAGTGGAAGGAGAAGGACTGCACAAACTTGGATACATACTCAGAGACATATCAAAGATTCCAGGGGGAAATATGTATGCAGATGATACAGCCGGATGGGACACAAGAATAACAGAGGATGATCTTCAGAATGAGGCTAAAATCACTGACATCATGGAGCCTGAACATGCTCTATTGGCTACATCAATCTTTAAGCTGACCTATCAAAATAAGGTGGTGAGGGTGCAAAGACCAGCAAAAAATGGAACCGTGATGGATGTTATATCTAGACGTGACCAGAGAGGAAGTGGACAGGTCGGAACTTATGGCTTAAATACTTTCACTAATATGGAGGTCCAACTAATAAGACAAATGGAGTCTGAAGGAATCTTTTTACCCAGCGAATTGGAAACCCCCAATCTAGCTGAGAGAGTTCTTGACTGGTTGGAAAAACATGGCGCCGAAAGGCTGAAAAGAATGGCAATCAGCGGAGATGATTGCGTGGTGAAACCAATTGACGACAGGTTCGCAACAGCCTTAACAGCCCTGAATGACATGGGAAAAGTAAGAAAAGACATACCGCAGTGGGAACCTTCAAAAGGATGGAATGATTGGCAGCAAGTGCCTTTCTGTTCACACCATTTTCACCAGCTGATCATGAAGGATGGGAGGGAAATAGTGGTGCCATGCCGCAACCAAGATGAGCTTGTAGGCAGGGCTAGAGTATCACAAGGCGCCGGATGGAGCCTGAGAGAAACTGCTTGCCTAGGCAAGTCATATGCACAAATGTGGCAGTTGATGTACTTCCACAGGAGAGACCTGAGACTAGCGGCTAACGCTATCTGTTCAGCCGTCCCAGTTGATTGGGTCCCAACCAGCCGCACAACCTGGTCAATTCATGCCCACCACCAATGGATGACAACAGAAGACATGTTATCAGTGTGGAATAGGGTTTGGATAGAGGAAAACCCATGGATGGAGGACAAAACTCATGTATCCAGTTGGGAAGAAGTCCCATACCTAGGGAAAAGGGAAGATCAATGGTGTGGATCCCTGATAGGCTTGACAGCGAGGGCCACCTGGGCCACCAACAT
>M7_640cc [Organism=Dengue virus 1][Isolate=640cc][Genotype=5][Host=Mosquito][Isolation_source=mosquito pool][country=Mexico: Morelos]
ACCGCGTGTCAACTGGTTCACAGTTGGCGAAGAGATTCTCAAAAGGATTGCTTTCAGGCCAAGGACCCATGAAATTGGTGATGGCTTTCATAGCATTTCTAAGATTTCTAGCCATACCCCCAACAGCAGGAATTTTGGCTAGATGGAGCTCATTCAAGAAGAATGGAGCGATCAAAGTGTTACGGGGTTTCAAAAAAGAGATCTCAAGCATGTTGAACATAATGAACAGGAGGAAAAGATCCGTGACCATGCTTCTCATGTTGCTGCCCACAGCCCTGGCGTTCCATTTGACCACACGAGGGGGAGAGCCACACATGATAGTTAGTAAGCAGGAAAGAGGAAAGTCACTCTTGTTTAAGACCTCTGCAGGTGTCAATATGTGCACTCTCATTGCGATGGACTTGGGAGAGTTATGTGAGGACACAATGACCTACAAATGCCCCCAGATCACTGAGGCGGAACCAGATGACGTTGACTGCTGGTGCAACGCCACAGACGCTTGGGTGACCTATGGGACGTGTTCTCAAAACGGCGAACACCGACGAGACAAACGTTCCGTGGCACTGGCCCCACACGTGGGACTTGGTCTAGAAACAAGAACCGAAACATGGATGTCCTCTGAAGGCGCCTGGAAACAAATACAAAGAGTGGAGACTTGGGCTTTGAGACACCCAGGATTCACGGTGATAGCCCTTTTTTTAGCACATGCCATAGGAACATCCATCACTCAGAAAGGGATCATTTTCATTTTGCTGATGCTGGTGACACCATCAATGGCCATGCGATGCGTGGGAATAGGCAACAGAGACTTCGTTGAAGGACTGTCAGGAGCAACGTGGGTGGACGTGGTATTGGAGCATGGAAGCTGCGTCACCACCATGGCAAAAAATAAACCAACCTTGGACATTGAACTCTTGAAGACGGAGGTCACGAACCCTGCCATCTTGCGCAAACTGTGCATTGAAGCCAAAATATCAAACACCACCACCGATTCAAGATGTCCAACACAAGGAGAGGCCACATTGGTGGAAGAACAAGACGCGAACTTTGTGTGTCGCCGAACGTTTGTGGACAGAGGCTGGGGTAATGGCTGTGGACTATTCGGAAAGGGAAGCCTATTGACGTGTGCCAAGTTCAAGTGTGTGACAAAACTAGAAGGAAAGATAGTTCAATATGAAAACTTAAAATATTCAGTGATAGTCACTGTCCACACTGGGGACCAGCACCAGGTGGGAAACGAGACTACAGAACATGGAACAATTGCGACCATAACACCTCAAGCTCCTACGTCGGAAATACAGCTGACCGACTACGGAGCCCTCACATTGGACTGCTCACCTAGAACAGGGTTGGACTTTAATGAGATGGTGCTATTGACAATGAAAGAAAAATCATGGCTTGTCCACAAACAATGGTTTCTAGACTTACCACTGCCTTGGACTTCGGGGGCTTCAACATCCCAAGAGACCTGGAACAGACAAGATTTGCTAGTCACATTTAAGACAGCTCATGCAAAGAAACAGGAAGTAGTCGTACTGGGATCACAGGAAGGAGCAATGCACACTGCGTTGACTGGGGCGACAGAAATCCAGACGTCAGGAACGACAACAATCTTTGCAGGACATCTGAAATGCAGACTAAAAATGGATAAACTGACTTTAAAAGGGACGTCATATGTGATGTGCACAGGCCCATTTAAGCTAGAGAAGGAAGTGGCTGAGACTCAGCATGGAACTGTTCTAGTGCAGGTCAAATACGAAGGAACAGACGCGCCATGCAAGATCCCCTTTTCGACCCAAGATGAGAAAGGGGTGACCCAGAATGGGAGATTGATAACAGCCAATCCCATAGTCACTGACAAAGAAAAACCAGTCAACATTGAGACAGAACCACCTTTTGGTGAGAGCTACATCGTGGTAGGGGCAGGTGAAAAAGCTTTAAAACTAAGCTGGTTCAAGAAAGGAAGCAGCATAGGGAAAATGTTCGAAGCAACCGCCCGAGGAGCACGAAGGATGGCTATTCTGGGAGACACCGCATGGGACTTTGGCTCCATAGGAGGAGTGTTCACATCTGTGGGAAAATTGGTACACCAGGTTTTTGGAACCGCATATGGGGTTCTGTTCAGCGGTGTTTCTTGGACTATGAAAATAGGAATAGGGATTCTGCTGACATGGTTGGGATTAAATTCAAGGAGCACGTCACTTTCGATGACGTGCATTGCAGTTGGCATGGTTACACTATACCTAGGAGTCATGGTTCAAGCGGACTCGGGATGTGTAATCAACTGGAAGGGCAGAGAACTCAAATGTGGAAGTGGCATTTTTGTCACCAATGAAGTCCACACTTGGACAGAGCAATACAAATTCCAGGCTGACTCCCCAAAACGACTGTCAGCAGCCATTGGAAAGGCATGGGAGGAGGGCGTGTGTGGAATTCGATCAGCCACGCGTCTTGAGAACATCATGTGGAAGCAAATATCAGATGAATTGAACCACATTCTACTTGAAAATGACATGAAATTCACAGTGGTTGTAGGAGATGCTAATGGAATTTTGGCCCAAGGGAAAAAAATGATTAGGCCACAACCCATGGAACACAAATACTCATGGAAAAGCTGGGGAAAAGCTAAAATCATAGGAGCAGACATACAAAATACCACCTTCATCATCGACGGCCCAGATACTCCAGAATGCCCCGATAACCAAAGAGCGTGGAACATTTGGGAAGTTGAGGACTATGGGTTTGGAATTTTCACGACAAACATCTGGTTGAAATTGCGTGACTCCTACACCCAAATGTGTGACCACCGGCTAATGTCAGCTGCCATCAAGGACAGCAAGGCAGTCCATGCTGACATGGGGTACTGGATAGAAAGTGAAAAGAACGAAACCTGGAAGCTGGCGAGAGCCTCCTTCATAGAAGTCAAGACATGCACCTGGCCGAAATCTCACACTCTATGGAGCAATGGAGTTTTGGAAAGTGAAATGATAATCCCAAAGATATATGGAGGACCAATATCTCAGCACAACTATAGACCAGGGTATTTCACACAAACAGCAGGGCCATGGCACCTAGGCAAGTTGGAATTGGATTTTGACTTGTGTGAAGGTACCACAGTCGTTGTGGATGAACATTGTGGAAATCGAGGTCCTTCTCTCAGAACCACAACAGTCACAGGAAAGATAATCCATGAATGGTGTTGTAGATCCTGCACGTTACCCCCCTTACGTTTCAGAGGAGAAGACGGATGTTGGTATGGCATGGAAATTAGACCAGTAAAGGAGAAGGAGGAGAATTTAGTTAGGTCAATGGTCTCTGCAGGGTCAGGAGAAGTGGACAGTTTTTCATTAGGAATACTATGCGTATCAATAATGATTGAAGAGGTGATGAGATCTAGATGGAGTAAAAAGATGCTGATGACTGGAACACTGGCTGTTTTCCTCCTTCTTGTAATGGGACAACTGACATGGAATGATCTGATTAGGTTATGCATCATGGTTGGAGCTAATGCTTCAGACAGGATGGGGATGGGAACAACGTACCTAGCCTTGATGGCTACTTTCAAAATGAGACCAATGTTCGCTGTTGGGTTATTATTTCGCAGACTAACATCCAGAGAAGTTCTTCTTCTCACGATTGGATTGAGCTTGGTGGCATCTGTGGAGCTACCAAATTCTTTGGAGGAGCTAGGGGATGGACTTGCAATGGGTATCATGATGTTAAAATTATTGACTGAATTTCAGCCACACCAGTTATGGACCACCTTACTGTCTCTGACATTCATCAAAACAACTCTTTCATTGGATTATGCATGGAAAACAACGGCTATGGCACTGTCAATCGTATCTCTCTTTCCTTTATGCCTGTCTACGACCTCCCAAAAAACAACATGGCTTCCGGTGCTGTTAGGATCTTTTGGATGCAAACCGTTAACTATGTTTCTTATAACAGAAAACAAAATCTGGGGAAGGAAAAGTTGGCCCCTTAATGAAGGAATTATGGCTATTGGAATAGTTAGCATCCTACTAAGTTCACTCCTAAAAAATGATGTGCCGTTGGCCGGCCCACTAATAGCTGGAGGCATGCTAATAGCATGTTATGTCATATCCGGAAGCTCAGCCGATTTATCATTGGAGAAAACGGCTGAGGTGTCCTGGGAACAAGAGGCAGAACATTCCGGTACCTCACACAACATACTAGTAGAGGTCCAAGATGATGGAACTATGAAAATAAAAGATGAAGAGAGGGATGACACACTCACTATACTCCTTAAAGCAACTTTGCTGGCAGTCTCAGGAGTGTACCCAATGTCAATACCAGCAACTCTTTTTGTGTGGTACTTTTGGCAGAAAAAGAAACAGAGATCAGGAGTGTTATGGGACACACCCAGTCCTCCTGAAGTGGAAAGAGCAGTTCTTGATGATGGCATCTATAGAATCTTGCAAAGAGGACTGTTGGGCAGGTCCCAAGTAGGAGTGGGAGTTTTCCAAGACGGCGTGTTCCACACAATGTGGCACGTCACCAGGGGAGCTGTCCTTATGTACCAAGGGAAGAGGCTGGAACCAAGCTGGGCCAGTGTCAAAAAGGATTTGATCTCATATGGAGGAGGTTGGAGGTTCCAAGGATCATGGAACACGGGAGAAGAAGTGCAGGTGATAGCTGTTGAACCGGGAAAAAACCCCAAAAATGTACAGACAACGCCGGGTATCTTCAAGACTCCTGAAGGTGAAGTTGGAGCCATAGCTCTAGATTTTAAACCCGGCACATCTGGATCTCCCATCGTGAACAGAGAGGGAAAAATAGTAGGTCTTTATGGAAATGGAGTGGTGACAACAAGTGGAACCTACGTCAGTGCCATTGCCCAAGCTAAGGCATCACAGGAAGGGCCTCTACCAGAGATTGAGGACGAGGTGTTTAAGAAAAGAAACTTAACAATAATGGACCTGCATCCAGGATCAGGAAAAACAAGAAGATATCTTCCAGCCATAGTCCGTGAGGCCATAAAAAGGAAACTGCGTACGTTAATCTTGGCTCCCACAAGAGTTGTCGCTTCTGAAATGGCAGAGGCGCTCAAGGGAATGCCAATAAGATATCAGACAACAGCAGTGAAGAGTGAACACACAGGAAGGGAAATAGTTGACCTCATGTGCCATGCCACCTTTACCATGCGTCTCTTATCCCCAGTGAGAGTTCCTAATTACAACATGATCATCATGGACGAAGCACATTTTACCGATCCAGCCAGCATAGCGGCTAGAGGGTACATCTCAACCCGAGTGGGCATGGGTGAAGCAGCTGCGATCTTTATGACAGCCACTCCCCCAGGATCAGTGGAGGCCTTTCCACAGAGCAATGCAGTTATCCAAGATGAGGAAAGAGACATTCCTGAGAGATCATGGAACTCAGGCTACGACTGGATCACTGATTTTCCAGGTAAAACAGTCTGGTTTGTCCCAAGTATTAAATCAGGAAATGACATTGCTAACTGTTTAAGAAAGAACGGAAAACGGGTAATTCAATTGAGCAGAAAAACCTTTGACACTGAGTACCAGAAAACAAAAAACAATGACTGGGACTATGTTGTCACAACAGACATTTCCGAAATGGGGGCAAATTTCCGGGCCGACAGGGTAATAGACCCAAGGCGGTGCTTGAAACCGGTAATATTAAAAGATGGTCCAGAGCGCGTCATTCTAGCCGGACCGATGCCAGTGACTGTGGCCAGTGCTGCCCAGAGGAGAGGAAGAATTGGAAGGAACCAAAACAAGGAAGGTGATCAGTATGTTTACATGGGACAGCCTTTAAACAATGATGAGGATCACGCTCATTGGACAGAAGCAAAAATGCTCCTTGACAATATAAACACACCAGAAGGGATCATCCCAGCCCTCTTTGAGCCAGAGAGAGAAAAGAGTGCAGCAATAGACGGGGAGTACAGACTGCGGGGAGAAGCAAGGAAAACGTTCGTGGAGCTCATGAGAAGAGGAGATCTACCAGTTTGGCTGTCCTACAAAGTAGCCTCAGAAGGTTTCCAGTACTCCGACAGAAGGTGGTGCTTTGATGGGGAAAGGAACAACCAGGTGTTGGAGGAGAACATGGACGTGGAGATCTGGACAAAGGAAGGAGAAAGAAAGAAATTGCGACCCCGCTGGTTGGATGCCAGAACATACTCTGATCCATTGGCCCTGCGCGAGTTCAAAGAGTTTGCAGCAGGAAGAAGAAGCATCTCAGGTGACCTAATATTGGAAATAGGGAAACTTCCACAACATTTGACGTCAAGAGCCCAGAATGCTCTGGACAACTTGGTCATGTTGCACAATTCCGAACAAGGAGGAAAAGCCTATAGACATGCCATGGAGGAACTACCAGACACCATAGAAACATTGATGCTTCTAGCTTTGATAGCTGTGTTGACTGGTGGAGTGACGCTGTTCTTCCTATCAGGAAAAGGTCTAGGGAAAACATCCATCGGCCTGCTCTGTGTGACGGCCTCAAGCGCACTGTTGTGGATGGCCAGTGTGGAGCCCCATTGGATAGCAGCCTCCATCATACTAGAGTTCTTTTTGATGGTGCTGCTTATTCCAGAGCCAGACAGACAGCGCACTCCACAGGACAACCAGCTGGCATATGTGGTGATAGGTTTGTTATTCATGATACTGACAGTGGCAGCCAATGAGATGGGATTATTGGAAACCACAAAGAAAGACCTGGGGATTGGCCATGTAGCCGCCGAAAACCACCAACATGCTACAATGCTGGACGTAGACCTACGTCCAGCTTCAGCCTGGACTCTCTATGCAGTAGCCACAACAGTTATCACTCCCATGATGAGACACACAATTGAAAATACAACGGCAAACATTTCCCTGACAGCCATTGCAAATCAGGCAGCTATATTGATGGGACTTGACAAGGGATGGCCAATATCGAAGATGGACATAGGAGTTCCACTTCTCGCCTTAGGGTGCTACTCCCAGGTGAACCCATTGACACTGACAGCGGCGGTGTTGATGTTAGTGGCTCATTATGCCATAATTGGACCAGGACTGCAAGCAAAGGCCACTAGAGAAGCTCAAAAAAGGACAGCGGCCGGAATAATGAAAAATCCAACCGTAGACGGGATTGTTGCAATAGACTTGGATCCTGTGGTTTATGATGCAAAATTTGAAAAACAGCTAGGCCAAATAATGTTACTGATACTTTGTACATCACAGATCCTCTTGATGCGGACCACATGGGCCTTGTGTGAATCCATCACACTGGCTACTGGACCCCTGACCACTCTTTGGGAGGGATCACCAGGAAAATTCTGGAATACCACGATAGCAGTGTCCATGGCAAACATCTTCAGAGGAAGTTATCTAGCAGGAGCAGGTCTGGCTTTCTCATTAATGAAATCTTTAGGAGGAGGCAGGAGAGGTACGGGAGCTCAAGGGGAAACACTGGGAGAGAAATGGAAAAGACAATTAAACCAACTGAGCAAGTCAGAATTCAACACCTACAAAAGGAGTGGAATTATGGAGGTGGACAGATCCGAAGCCAAAGAGGGACTGAAAAGAGGAGAAACAACCAAACATGCAGTGTCGAGAGGAACAGCCAAACTGAGGTGGTTTGTGGAGAGGAACCTCGTGAAACCAGAAGGGAAAGTCATAGACCTCGGTTGTGGAAGAGGTGGCTGGTCATATTATTGTGCTGGGCTGAAGAAAGTCACTGAAGTGAAGGGATACACAAAAGGAGGACCTGGACATGAGGAGCCTATCCCAATGGCGACCTATGGATGGAACCTAGTAAAGCTACACTCTGGAAAAGATGTATTTTTTATGCCACCTGAGAAATGTGACACCCTTCTGTGTGATATTGGTGAGTCCTCTCCGAATCCAACTATAGAAGAAGGAAGAACGTTACGTGTTTTAAAAATGGTGGAACCATGGCTAAGAGGAAACCAATTCTGCATAAAAATCCTAAATCCTTACATGCCAAGTGTGGTAGAAACTCTGGAGCAAATGCAAAGAAAACATGGAGGGATGCTAGTGCGAAATCCACTCTCAAGAAATTCCACCCATGAAATGTACTGGGTTTCATGTGGAACAGGAAACATTGTGTCGGCAGTGAACATGACATCCAGAATGTTACTGAATCGATTCACAATGGCTCACAGGAAGCCAACATATGAAAGAGACGTGGACTTAGGCGCTGGAACAAGACATGTGGCAGTGGAACCAGAGGTAGCCAACCTAGATATCATTGGCCAGAGGATAGAGAATATAAAAAATGAACACAAGTCAACATGGCACTATGATGAGGACAATCCATACAAAACATGGGCCTATCATGGATCATATGAGGTCAAGCCATCAGGATCAGCCTCATCTATGGTGAATGGAGTGGTGAGATTGCTCACAAAACCATGGGATGTTATCCCCATGGTCACACAAATAGCCATGACCGATACCACACCCTTTGGACAACAGAGAGTGTTTAAAGAGAAAGTTGACACGCGCACACCAAGAGCAAAACGAGGCACAACACAAATTATGGAGGTGACAGCCAAGTGGTTATGGGGTTTCCTTTCCAGAAACAAAAAACCCAGAATCTGCACAAGAGAGGAGTTCACAAGAAAGGTTAGGTCAAACGCAGCAATAGGAGCAGTGTTCGTTGATGAAAACCAATGGAACTCAGCAAAAGAAGCAGTGGAAGACGAAAGGTTTTGGGATCTCGTGCACAGAGAGAGGGAGCTTCATAAACAGGGAAAATGTGCCACGTGTGTCTACAATATGATGGGGAAGAGAGAGAAAAAACTAGGAGAGTTTGGAAAGGCAAAAGGAAGCCGTGCAATATGGTACATGTGGCTGGGGGCACGCTTTCTGGAATTCGAAGCCCTTGGTTTCATGAATGAAGATCACTGGTTTAGCAGAGAGAATTCACTCAGTGGAGTGGAAGGAGAAGGACTGCACAAACTTGGATACATACTCAGAGACATATCAAAGATTCCGGGGGGAAATATGTATGCAGATGATACAGCCGGTTGGGACACAAGAATAACAGAGGATGATCTTCAAAATGAGGCTAAAATCACTGAATTCATGGAGCCTGAACATGCTCTATTGGCTACGTCAATTTTTAAGCTGACTTATCAAAACAAAGTGGTGAGGGTGCAAAGACCAGCAAAAAACGGAACCGTGATGGATGTTATATCCAGACGTGACCAGAGAGGAAGTGGACAGGTCGGAACTTATGGCTTAAATACTTTCACTAATATGGAGGTCCAACTAATAAGACAAATGGAGTCTGAAGGAATCTTTTTACCCAGCGAACTGGAAACCCCCAATCTAGCTGAGAGAGTTTTTGACTGGTTAGAAAAACATGGCGCCGAAAGGCTGAAAAGAATGGCAATCAGCGGAGATGATTGCGTGGTGAAACCAATTGACGACAGGTTCGCTACAGCCTTAACAGCCCTGAATGACATGGGAAAAGTAAGAAAAGACATACCGCAGTGGGAACCTTCAAAAGGATGGAATGATTGGCAGCAAGTGCCTTTCTGTTCACACCATTTCCACCAGCTGATCATGAAGGATGGGAGGGAAATAGTGGTGCCATGCCGCAACCAAGATGAACTTGTGGGCAGGGCTAGAGTATCACAAGGCGCCGGATGGAGCCTGAGAGAAACTGCTTGCCTAGGCAAGTCATATGCACAAATGTGGCAGCTGATGTACTTCCACAGGAGAGACCTGAGACTGGCGGCTAACGCTATCTGTTCAGCTGTCCCAGTTGACTGGGTCCCAACCAGCCGCACAACTTGGTCAATCCATGCCCACCACCAATGGATGACAACAGAAGACATGTTATCAGTGTGGAATAGGGTTTGGATAGAGGAAAACCCATGGATGGAGGACAAAACTCATGTATCCAGTTGGGAAGAAGTTCCATACCTAGGGAAAAGGGAAGATCAATGGTGTGGATCCCTGATAGGCTTGACAGCGAGGGCCACCTGGGCCACTAACAT
>M10_1748 [Organism=Dengue virus 1][Isolate=1748][Genotype=5][Host=Human][Isolation_source=serum][country=Mexico: Jalisco][collection_date=18-Oct-2013]
ACCGCGTGTCAACTGGTTCACAGTTGGCGAAGAGATTCTCAAAAGGATTGCTTTCAGGCCAAGGACCCATGAAATTGGTGATGGCTTTCATAGCATTTCTAAGATTTCTAGCCATACCCCCAACAGCAGGAATTTTGGCTAGATGGAGCTCATTCAAGAAGAATGGAGCGATCAAAGTGTTACGGGGTTTCAAAAAAGAGATCTCAAGCATGTTGAACATAATGAACAGGAGGAAAAGATCCGTGACCATGCTTCTCATGCTGCTGCCCACAGCCCTGGCGTTCCATTTGACCACACGAGGGGGAGAGCCACACATGATAGTTAGTAAACAGGAAAGAGGAAAGTCACTCTTGTTTAAGACCTCTGCAGGTGTCAATATGTGCACTCTCATTGCGATGGACTTGGGAGAGTTATGTGAGGACACAATGACCTACAAATGCCCCCAGATCACTGAGGCGGAACCAGATGACGTTGACTGCTGGTGCAACGCCACAGACACATGGGTGACCTATGGGACGTGTTCTCAAACCGGCGAACACCGACGAGAGAAACGTTCCGTGGCACTGGCCCCACACGTGGGACTTGGTCTAGAAACAAGAACCGAAACATGGATGTCCTCTGAAGGCGCCTGGAAACAAATACAAAGAGTGGAGACTTGGGCTTTGAGACACCCAGGATTCACGGTGATAGCCCTTTTTTTAGCACATGCCATAGGAACATCCATCACTCAGAAAGGGATCATTTTCATTTTGCTGATGCTGGTGACACCATCAATGGCCATGCGATGCGTGGGAATAGGCAACAGAGACTTCGTTGAAGGACTGTCAGGAGCAACGTGGGTGGACGTGGTATTGGAGCATGGAAGCTGCGTCACTACCATGGCAAAAAATAAACCAACCTTGGACATTGAACTCTTGAAGACGGAGGTCACGAACCCTGCCATCTTGCGCAAACTGTGCATTGAAGCTAAAATATCAAACACCACCACCGATTCAAGATGTCCAACACAAGGAGAAGCTACATTGGTGGAAGAACAAGACGCGAACTTTGTGTGTCGCCGAACGCTTGTGGACAGAGGCTGGGGTAATGGCTGTGGACTATTCGGAAAGGGAAGCCTATTGACGTGTGCCAAGTTCAAGTGTGTGACAAAACTAGAAGGAAAGATAGTTCAATATGAAAACTTAAAATATTCAGTGATAGTCACTGTCCACACTGGGGACCAGCACCAGGTGGGAAACGAGACTACAGAACATGGAACAATTGCGACCATAACACCTCAAGCTCCTACGTCGGAAATACAGCTGACCGACTACGGAGCCCTCACATTGGACTGCTCACCTCGAACAGGGCTGGACTTTAATGAAATGGTGCTATTGACAATGAAAGAAAAATCATGGCTTGTCCACAAACAATGGTTTCTGGACTTACCACTGCCTTGGACTTCGGGGGCTTCAACATCCCAAGAGACCNNNNNNNNNNNNNNNNNNNNNNNNNNNNNNNNNNNNNNNNNNNNNNNNNNNNNNNNNNNNNNNNNNNNNNNNNNNNNNNNNNNNNNNNNNNNNNNNNNNNNNNNNNNNNNNNNNNNNNNNNNNNNNNNNNNNNNNNNNNNNNNNNNNNNNNNNNNNNNNNNNNNNNNNNNNNNNNNNNNNNNNNNNNNNNNNNNNNNNNNNNNNNNNNNNNNNNNNNNNNNNNNNNNNNNNNNNNNNNNNNNNNNNNNNNNNNNNNNNNNNNNNNNNNNNNNNNNNNNNNNNNNNNNNNNNNNNNNNNNNNNNNNNNNNNNNNNNNNNNNNNNNNNNNNNNNNNNNNNNNNNNNNNNNNNNNNNNNNNNNNNNNNNNNNNNNNNNNNNNNNNNNNNNNNNNNNNNNNNNNNNNNNNNNNNNNNNNNNNNNNNNNNNNNNNNNNNNNNNNNNNNNNNNNNNNNNNNNNNNNNNNNNNNNNNNNNNNNNNNNNNNNNNNNNNNNNNNNNNNNNNNNNNNNNNNNNNNNNNNNNNNNNNNNNNNNNNNNNNNNNNNNNNNNNNNNNNNNNNNNNNNNNNNNNNNNNNNNNNNNNNNNNNNNNNNNNNNNNNNNNNNNNNNNNNNNNNNNNNNNNNNNNNNNNNNNNNNNNNNNNNNNNNNNNNNNNNNNNNNNNNNNNNNNNNNNNNNNNNNNNNNNNNNNNNNNNNNNNNNNNNNNNNNNNNNNNNNNNNNNNNNNNNNNNNNNNNNNNNNNNNNNNNNNNNNNNNNNNNNNNNNNNNNNNNNNNNNNNNNNNNNNNNNNNNNNNNNNNNNNNNNNNNNNNNNNNNNNNNNNNNNNNNNNNNNNNNNNNNNNNNNNNNNNNNNNNNNNNNNNNNNNNNNNNNNNNNNNNNNNNNNNNNNNNNNNNNNNNNNNNNNNNNNNNNNNNNNNNNNNNNNNNNNNNNNNNNNNNNNNNNNNNNNNNNNNNNNNNNNNNNNNNNNNNNNNNNNNNNNNNNNNNNNNNNNNNNNNNNNNNNNNNNNNNNNNNNNNNNNNNNNNNNNNNNNNNNNNNNNNNNNNNNNNNNNNNNNNNNNNNNNNNNNNNNNNNNNNNNNNNNNNNNNNNNNNNNNNNNNNNNNNNNNNNNNNNNNNNNNNNNNNNNNNNNNNNNNNNNNNNNNNNNNNNNNNNNNNNNNNNNNNNNNNNNNNNNNNNNNNNNNNNNNNNNNNNNNNNNNNNNNNNNNNNNNNNNNNNNNNNNNNNNNNNNNNNNNNNNNNNNNNNNNNNNNNNNNNNNNNNNNNNNTATGGGTTTGGAATTTTCACGACAAACATATGGTTGAAATTGCGTGACTCCTACACCCAAATGTGTGACCACCGGCTAATGTCAGCTGCCATCAAGGACAGCAAGGCAGTCCATGCTGACATGGGGTATTGGATAGAGAGTGAAAAGAACGAAACCTGGAAGCTGGCGAGAGCCTCCTTCATAGAAGTCAAGACATGCACCTGGCCGAAATCTCACACTCTATGGAGCAATGGAGTTTTGGAAAGTGAAATGATAATCCCAAAGATATATGGAGGACCAATATCTCAGCACAACTATAGACCAGGGTATTTCACACAAACAGCAGGGCCATGGCACCTAGGCAAGTTGGAATTGGATTTTGACTTGTGTGAAGGTACCACAGTCGTTGTGGATGAACATTGTGGAAATCGAGGTCCTTCTCTCAGAACCACAACAGTCACAGGAAAGATAATCCATGAATGGTGTTGTAGATCCTGCACGTTACCCCCCTTACGTTTCAGAGGAGAAGACGGATGTTGGTATGGCATGGAAATCAGACCAGTAAAGGAGAAGGAGGAGAATCTAGTTAGGTCAATGGTCTCTGCAGGTTCAGGAGAAGTGGACAGTTTTTCATTAGGAATACTATGCGTATCAATAATGATTGAAGAAGTGATGAGATCCAGATGGAGTAGAAAGATGCTGATGACTGGAACACTGGCTGTTTTCCTCCTTCTTATAATGGGACAACTGACATGGAAAGATCTGATTAGATTATGCATCATGGTTGGAGCTAATGCTTCAGACAGGATGGGGATGGGAACAACGTACTTAGCCTTGATGGCTACTTTCAAAATGAGACCAATGTTCGCTGTTGGGCTATTATTTCGCAGACTAACATCCAGAGAAGTTCTTCTTCTCACGATTGGATTAAGCTTGGTGGCATCCGTGGAGCTACCAAGTTCTTTGGAGGAGCTAGGGGATGGACTTGCAATGGGTATCATGATGTTAAAATTGTTGACTGAATTCCATCCACACCAGTTATGGACCACCTTACTGTCTCTGACATTCATCAAAACAACTCTATCATTGGATTATGCATGGAAAACAACGGCTATGGCACTGTCAATCGTATCTCTCTTTCCTTTATGCCTGTCTACGACTTCCCAAAAAACAACATGGCTTCCGGTGCTGTTAGGATCTTTTGGATGCAAACCGTTAACTATGTTTCTTATAACAGAAAACAAAATCTGGGGAAGAAAAAGCTGGCCCCTCAATGAAGGAATTATGGCTATTGGAATAGTTAGCATTCTACTAAGTTCACTCCTCAAAAATGATGTGCCGTTGGCCGGCCCACTAATAGCTGGAGGCATGCTAATAGCATGTTATGTCATATCTGGAAGCTCAGCCGATTTATCATTGGAGAAAGCGGCTGAGGTGTCTTGGGAACAAGAGGCAGAACACTCCGGTACCTCACACAACATACTAGTAGAGGTCCAAGATGATGGAACTATGAGAATAAAAGATGAAGAGAGGGATGACACACTCACTATACTCCTTAAAGCAACTTTGCTGGCAGTCTCAGGAGTGTACCCAATGTCAATACCAGCAACTCTTTTTGTGTGGTACTTTTGGCAGAAAAAGAAACAGAGATCAGGAGTGTTATGGGACACACCCAGTCCTCCAGAAGTGGAAAGAGCAGTTCTTGATGATGGCATCTATAGAATCTTGCAAAGAGGACTGTTGGGCAGGTCCCAAGTAGGAGTGGGAGTTTTCCAAGACGGCGTGTTTCACACAATGTGGCACGTCACCAGGGGAGCCGTCCTTATGTACCAAGGGAAAAGGCTGGAACCAAGCTGGGCCAGTGTCAAAAAGGATTTGATCTCATACGGAGGAGGTTGGAGGTTTCAAGGATCATGGAATACGGGAGAAGAAGTGCAGGTGATAGCTGTTGAACCAGGAAAAAACCCCAAAAATGTACAGACAACGCCGGGTACCTTCAAGACCCCTGAAGGTGAAGTTGGAGCCATAGCTCTAGATTTTAAACCCGGCACATCTGGATCTCCCATTGTGAACAGAGAGGGAAAAATAGTAGGTCTCTATGGAAATGGAGTGGTGACAACAAGTGGAACCTACGTCAGTGCCATTGCCCAAGCTAAAGCATCACAGGAAGGGCCTCTACCAGAGATTGAGGACGAGGTGTTTAAGAAAAGAAACTTAACAATAATGGACCTGCATCCAGGATCAGGAAAAACAAGAAGATATCTTCCAGCCATAGTCCGTGAGGCCATAAAAAGGAAACTGCGTACGTTAATCTTGGCTCCCACAAGAGTCGTCGCCTCTGAAATGGCAGAGGCGCTCAAGGGAATGCCAATAAGATATCAGACAACAGCAGTGAAGAGTGAACACACAGGAAAGGAGATAGTTGACCTCATGTGCCACGCCACTTTTACCATGCGTCTCTTATCCCCAGTGAGAGTTCCCAATTACAACATGATTATCATGGATGAAGCACATTTTACCGATCCAGCCAGCATAGCGGCCAGAGGGTACATCTCAACCCGAGTGGGTATGGGTGAAGCAGCTGCGATCTTTATGACAGCCACTCCCCCAGGATCGGTGGAGGCCTTTCCACAGAGCAATGCAGTTATCCAAGATGAGGAAAGAGACATTCCNNNNNNNNNNNNNNNNNNNNNNNNNNNNNNNNNNNNNNNNNNNNNNNNNNNNNNNNNNNNNNNNNNNNNNNNNNNNNNNNNNNNNNNNNNNNNNNNNNNNNNNNNNNNNNNNNNNNNNNNNNNNNNNNNNNNNNNNNNNNNNNNNNNNNNNNNNNNNNNNNNNNNNNNNNNNNNNNNNNNNNNNNNNNNNNNNNNNNNNNNNNNNNNNNNNNNNNNNNNNNNNNNNNNNNNNNNNNNNNNNNNNNNNNNNNNNNNNNNNNNNNNNNNNNNNNNNNNNNNNNNNNNNNNNNNNNNNNNNNNNNNNNNNNNNNNNNNNNNNNNNNNNNNNNNNNNNNNNNNNNNNNNNNNNNNNNNNNNNNNNNNNNNNNNNNNNNNNNNNNNNNNNNNNNNNNNNNNNNNNNNNNNNNNNNNNNNNNNNNNNNNNNNNNNNNNNNNNNNNNNNNNNNNNNNNNNNNNNNNNNNNNNNNNNNNNNNNNNNNNNNNNNNNNNNNNNNNNNNNNNNNNNNNNNNNNNNNNNNNNNNNNNNNNNNNNNNNNNNNNNNNNGAGTACAGACTGCGGGGAGAAGCAAGGAAAACGTTCGTGGAGCTCATGAGAAGAGGAGATCTACCAGTTTGGCTGTCCTATAAAGTAGCCTCAGAAGGTTTCCAGTACTCCGACAGAAGGTGGTGCTTTGATGGGGAAAGGAACAACCAGGTGTTGGAGGAGAACATGGACGTGGAGATCTGGACAAAGGAAGGAGAAAGAAAGAAATTGCGACCCCGCTGGTTGGATGCCAGAACATACTCTGATCCATTGGCCCTGCGCGAGTTTAAAGAGTTTGCAGCAGGAAGAAGAAGTGTCTCAGGTGACCTAATATTGGAGATAGGGAAACTTCCACAACATTTGACGCTAAGAGCCCAGAATGCTCTAGATAACTTGGTCATGTTGCACAATTCCGAACAAGGAGGAAAAGCCTATAGACATGCCATGGAGGAACTACCAGACACCATAGAAACATTGATGCTTCTAGCTTTGATAGCTGTGTTGACTGGTGGAGTGACGCTGTTTTTCCTATCAGGAAAAGGTCTAGGGAAAACATCCATCGGCCTGCTCTGTGTGACGGCCTCAAGCGCACTGTTGTGGATGGCCAGTGTGGAGCCTCATTGGATAGCGGCCTCCATCATACTAGAGTTCTTTTTGATGGTGCTGCTTATTCCAGAGCCAGACAGACAGCGCACTCCACAGGACAACCAGCTAGCATATGTGGTGATAGGTTTGTTATTCATGATACTGACAGTGGCAGCCAATGAGATGGGATTATTGGAAACCACAAAGAAAGACCTGGGGATTGGCCATGTAGCCGCCGAAAACCACCAACATGCTACAATGCTGGACGTAGACCTACGTCCNNNNNNNNNNNNNNNNNNNNNNNNNNNNNNNNNNNNNNNNNNNNNNNNNNNNNNNNNNNNNNNNNNNNNNNNNNNNNNNNNNNNNNNNNNNNNNNNNNNNNNNNNNNNNNNNNNNNNNNNNNNNNNNNNNNNNNNNNNNNNNNNNNNNNNNNNNNNNNNNNNNNNNNNNNNNNNNNNNNNNNNNNNNNNNNNNNNNNNNNNNNNNNNNNNNNNNNNNNNNNNNNNNNNNNNNNNNNNNNNNNNNNNNNNNNNNNNNNNNNNNNNNNNNNNNNNNNNNNNNNNNNNNNNNNNNNNNNNNNNNNNNNNNNNNNNNNNNNNNNNNNNNNNNNNNNNNNNNNNNNNNNNNNNNNNNNNNNNNNNNNNNNNNNNNNNNNNNNNNNNNNNNNNNNNNNNNNNNNNNNNNNNNNNNNNNNNNNNNNNNNNNNNNNNNNNNNNNNNNNNNNNNNNNNNNNNNNNNNNNNNNNNNNNNNNNNNNNNNNNNNNNNNNNNNNNNNNNNNNNNNNNNNNNNNNNNNNNNNNNNNNNNNNNNNNNNNNNNNNNNNNNNNNNNNNNNNNNNNNNNNNNNNNNNNNNNNNNNNNNNNNNNNNNNNNNNNNNNNNNNNNNNNNNNNNNNNNNNNNNNNNNNNNNNNNNNNNNNNNNNNNNNNNNNNNNNNNNNNNNNNNNNNNNNNNNNNNNNNNNNNAAAAGACAGTTAAACCAACTGAGCAAGTCAGAATTCAACACCTACAAAAGGAGTGGAATTATGGAGGTGGACAGATCCGAAGCCAAAGAGGGACTGAAAAGAGGAGAAACAACCAAACATGCAGTGTCGAGAGGAACAGCCAAACTGAGGTGGTTTGTGGAGAGGAACCTCGTGAAACCAGAAGGGAAAGTCATAGACCTCGGTTGTGGAAGAGGTGGCTGGTCATATTATTGTGCTGGGCTGAAGAAAGTCACTGAAGTGAAGGGATACACAAAAGGAGGACCTGGACATGAGGAACCTATCCCAATGGCGACCTATGGATGGAACCTAGTAAAGCTACACTCTGGAAAAGATGTATTTTTTATGCCACCTGAGAAATGTGACACCCTTCTGTGTGATATTGGCGAGTCCTCTCCGAATCCAACTATAGAAGAAGGAAGAACATTACGTGTTTTAAAAATGGTGGAACCATGGCTAAGAGGAAACCAATTCTGCATAAAAATCCTAAATCCTTACATGCCAAGTGTGGTAGAAACTCTGGAGCAAATGCAAAGAAAACATGGAGGCATGCTAGTGCGAAACCCACTCTCAAGAAATTCCACCCATGAAATGTACTGGGTTTCATGTGGAACAGGAAACATTGTGTCGGCAGTGAACATGACATCCAGAATGTTACTGAATCGATTCACAATGGCTCACAGGAAGCCAACATATGAAAGAGACGTGGACTTAGGTGCTGGAACAAGACATGTGGCAGTGGAACCAGAGGTAGCCAACCTAGACATCATAGGCCAGAGGATAGAGAATATAAAAAATGAACACAAGTCAACATGGCACTATGATGAAGACAATCCATACAAAACATGGGCCTATCATGGATCATANNNNNNNNNNNNNNNNNNNNNNNNNNNNNNNNNNNNNNNNNNNNNNNNNNNNNNNNNNNNNNNNNNNNNNNNNNNNNNNNNNNNNNNNNNNNNNNNNNNNNNNNNNNNNNNNNNNNNNNNNNNNNNNNNNNNNNNNNNNNNNNNNNNNNNNNNNNNNNNNNNNNNNNNNNNNNNNNNNNNNNNNNNNNNNNNNNNNNNNNNNNNNNNNNNNNNNNNNNNNNNNNNNNNNNNNNNNNNNNNNNNNNNNNNNNNNNNNNNNNNNNNNNNNNNNNNNNNNNNNNNNNNNNNNNNNNNNNNNNNNNNNNNNNNNNNNNNNNNNNNNNNNNNNNNNNNNNNNNNNNNNNNNNNNNNNNNNNNNNNNNNNNNNNNNNNNNNNNNNNNNNNNNNNNNNNNNNNNNNNNNNNNNNNNNNNNNNNNNNNNNNNNNNNNNNNNNNNNNNNNNNNNNNNNNNNNNNNNNNNNNNNNNNNNNNNNNNNNNNNNNNNNNNNNNNNNNNNNNNNNNNNNNNNNNNNNNNNNNNNNNNNNNNNNNNNNNNNNNNNNNNNNNNNNNNNNNNNNNNNNNNNNNNNNNNNNNNNNNNNNNNNNNNNNNNNNNNNNNNNNNNNNNNNNNNNNNNNNNNNNNNNNNNNNNNNNNNNNNNNNNNNNNNNNNNNNNNNNNNNNNNNNNNNNNNNNNNNNNNNNNNNNNNNNNNNNNNNNNNNNNNNNNNNNNNNNNNNNNNNNNNNNNNNNNNNNNNNNNNNNNNNNNNNNNNNNNNNNNNNNNNNNNNNNNNNNNNNNNNNNNNNNNNNNNNNNNNNNNNNNNNNNNNNNNNNNNNNNNNNNNNNNNNNNNNNNNNNNNNNNNNNNNNNNNNNNNNNNNNNNNNNNNNNNNNNNNNNNNGACAGGTCGGAACTTATGGCTTAAATACTTTCACTAATATGGAAGTCCAACTAATAAGACAAATGGAGTCTGAAGGAATCTTTTTACCCAGCGAATTGGAAACCCCCAATCTAGCTGAGAGGGTTCTTGACTGGTTGGAAAAACATGGCGCCGAAAGGCTGAAAAGAATGGCAATCAGCGGAGATGATTGCGTGGTGAAACCAATTGACGACAGGTTCGCTACAGCCTTAACAGCCCTGAATGACATGGGAAAAGTAAGAAAAGACATACCGCAGTGGGAACCTTCAAAAGGATGGAATGATTGGCAGCAAGTGCCTTTCTGTTCACACCATTTCCACCAGCTGATCATGAAGGATGGGAGGGAAATAGTGGTGCCATGCCGCAACCAAGATGAACTTGTGGGCAGGGCTAGAGTATCACAAGGCGCCGGATGGAGCCTGAAAGAAACTGCTTGCCTAGGCAAGTCATATGCACAAATGTGGCAGCTGATGTACTTCCACAGGAGAGACCTGAGACTGGCGGCTAACGCTATCTGTTCAGCCGTCCCAGTTGATTGGGTCCCAACCAGCCGCACAACCTGGTCAATCCATGCCCACCACCAATGGATGACAACAGAAGACATGTTATCAGTGTGGAATAGGGTTTGGATAGAGGAAAACCCATGGATGGAGGACAAAACTCATGTATCCAGTTGGGAAGAAGTTCCATACCTAGGGAAAAGGGAAGATCAATGGTGTGGATCCCTGATAGGCTTGACAGCGAGGGCCACCTGGGCCACTAACAT
>M11_3933 [Organism=Dengue virus 1][Isolate=3933][Genotype=5][Host=Mosquito][Isolation_source=mosquito pool][country=Mexico: Jalisco][collection_date=22-Nov-2017]
ACCGCGTGTCAACTGGTTCACAGTTGGCGAAGAGATTCTCAAAAGGACTGCTTTCAGGCCAAGGACCCATGAAATTGGTGATGGCTTTCATAGCATTTCTAAGATTTCTAGCCATACCCCCAACAGCAGGAATTTTGGCTAGATGGAGCTCATTCAAGAAGAATGGAGCGATTAAAGTGTTACGGGGTTTCAAAAAAGAGATCTCAAGCATGTTGAACATAATGAACAGGAGGAAAAGATCCGTGGCCATGCTCCTCATGCTGCTGCCCACAGCCCTGGCGTTCCATTTGACCACACGAGGGGGAGAGCCACACATGATAGTTAGTAAGCATGAAAGAGGAAAGTCACTCTTGTTTAAGACTTCTGCAGGTGTCAACATGTGCACTCTCATTGCGATGGACTTGGGAGAGTTATGTGAGGACACAATGACCTACAAATGTCCCCGGATTACTGAGGCGGAACCAGACGACGTTGACTGCTGGTGCAATGCCACAGACACATGGGTGACCTATGGGACGTGTTCTCAAACCGGCGAACACCGACGAGACAAACGTTCCGTGGCACTGGCCCCGCACGTGGGACTTGGTCTAGAAACAAGAACTGAAACATGGATGTCCTCTGAAGGCGCCTGGAAACAAATACAAAGAGTGGAGACTTGGGCTTTGAGACACCCAGGATTCACGGTGATAGCCCTTTTCTTAGCACATGCCATAGGAACATCCATCACTCAGAAAGGGATCATTTTCATTTTGCTAATGCTGGTGACACCATCAATGGCCATGCGATGCGTGGGAATAGGCAACAGAGATTTCGTTGAAGGACTGTCAGGAGCAACGTGGGTGGACGTAGTATTGGAGCATGGAAGCTGCGTCACCACCATGGCAAAAAATAAACCAACCTTGGACATTGAACTCTTGAAGACGGAGGTCACGAACCCTGCCGTCTTGCGCAAACTGTGCATTGAAGCTAAAATATCAAACACCACTACCGATTCAAGATGTCCAACACAAGGAGAGGCTACATTGGTGGAAGAACAAGACGCGAACTTTGTGTGTCGCCGAACGTTTGTGGACAGAGGCTGGGGTAATGGTTGCGGACTATTCGGAAAGGGAAGCCTATTGACGTGTGCCAAGTTCAAGTGTGTGACAAAACTAGAAGGAAAGATAGTTCAATATGAAAACTTGAAATATTCAGTGATAGTCACTGTCCACACTGGGGACCAGCATCAGGTGGGAAACGAGACTACAGAACATGGAACAATTGCAACCATAACACCTCAAGCTCCTACGTCGGAAATACAGCTGACTGACTACGGAGCCCTCACATTGGACTGCTCACCTAGAACAGGGCTGGACTTCAATGAGATGGTGCTATTGACAATGAAAGAAAAATCATGGCTTGTCCACAAACAATGGTTTCTAGACTTACCACTGCCTTGGACTTCGGGGGCTTCAACATCTCAAGAGACCNNNNNNNNNNNNNNNNNNNNNNNNNNNNNNNNNNNNNNNNNNNNNNNNNNNNNNNNNNNNNNNNNNNNNNNNNNNNNNNNNNNNNNNNNNNNNNNNNNNNNNNNNNNNNNNNNNNNNNNNNNNNNNNNNNNNNNNNNNNNNNNNNNNNNNNNNNNNNNNNNNNNNNNNNNNNNNNNNNNNNNNNNNNNNNNNNNNNNNNNNNNNNNNNNNNNNNNNNNNNNNNNNNNNNNNNNNNNNNNNNNNNNNNNNNNNNNNNNNNNNNNNNNNNNNNNNNNNNNNNNNNNNNNNNNNNNNNNNNNNNNNNNNNNNNNNNNNNNNNNNNNNNNNNNNNNNNNNNNNNNNNNNNNNNNNNNNNNNNNNNNNNNNNNNNNNNNNNNNNNNNNNNNNNNNNNNNNNNNNNNNNNNNNNNNNNNNNNNNNNNNNNNNNNNNNNNNNNNNNNNNNNNNNNNNNNNNNNNNNNNNNNNNNNNNNNNNNNNNNNNNNNNNNNNNNNNNNNNNNNNNNNNNNNAAATGTTCGAAGCAACTGCTCGAGGAGCACGAAGGATGGCTATCCTGGGAGACACCGCATGGGACTTCGGCTCTATAGGAGGAGTGTTCACATCTGTAGGAAAATTGGTACACCAGGTTTTTGGAACCGCATATGGGGTTCTGTTCAGCGGTGTTTCTTGGACCATGAAAATAGGAATAGGGATTCTGCTGACATGGTTGGGATTAAATTCAAGGAGCACGTCATTTTCAATGACGTGCATTGCAGTTGGCATGGTAACACTGTACCTAGGAGTCATGGTTCAAGCGGACTCGGGATGTGTAATCAACTGGAAGGGCAGAGAACTTAAATGTGGAAGTGGCATTTTTGTCACTAATGAAGTCCACACTTGGACAGAGCAATACAAATTCCAGGCTGACTCCCCAAAAAGACTGTCAGCAGCCATTGGAAAGGCATGGGAGGAGGGCGTGTGTGGAATTCGATCAGCCACGCGTCTTGAGAACATCATGTGGAAGCAAATATCAAATGAATTGAACCACATTCTACTTGAAAATGACATGAAATTCACAGTGGTTGTAGGAGATGCTAATGGAATTTTGGCCCAAGGGAAAAAAATGATTAGGCCACAACCCATGGAACACAAATACTCATGGAAAAGCTGGGGAAAAGCTAAAATCATAGGAGCAGACATACAAAATACCACCTTCATCATCGACGGCCCAGATACCCCAGAATGCCCCGATGACCAAAGAGCATGGAACATTTGGGAAGTCGAGGACTATGGGTTTGGAATTTTCACGACTAACATATGGCTGAAATTGCGTGACTCATACACCCAAATGTGTGATCACCGGCTAATGTCAGCTGCCATCAAGGACAGCAAGGCAGTCCATGCTGACATGGGGTACTGGATAGAAAGTGAAAAGAACGAAACCTGGAAGTTGGCGAGAGCCTCCTTCATAGAAGTCAAGACATGCACCTGGCCGAAATCTCACACTTTATGGAGCAATGGAGTTTTGGAAAGTGAAATGATAATCCCAAAGATATATGGAGGACCAATATCTCAGCACAACTACAGACCAGGATATTTCACACAAACAGCAGGGCCATGGCACTTAGGCAAGTTGGAACTGGATTTTGACTTGTGTGAAGGTACCACAGTTGTTGTGGATGAACACTGTGGAAATCGAGGTCCATCTCTCAGAACTACAACGGTCACAGGAAAGATAATCCATGAATGGTGTTGCAGATCCTGCACGTTACCCCCCTTACGCTTCAGAGGAGAAGACGGATGTTGGTATGGCATGGAAATCAGACCAGTAAAGGAGAAGGAGGAGAATCTAGTTAGGTCGATGGTCTCTGCAGGGTCAGGAGAAGTGGACAGTTTTTCACTGGGAATACTATGCGTATCAATAATGATTGAAGAAGTGATGAGATCCAGATGGAGTAGAAGGATGCTGATGACTGGAACACTGGCTGTTTTCCTCCTTCTTATAATGGGACAACTGACATGGAATGATCTGATTAGGTTATGCATCATGGTTGGAGCTAATGCTTCAGACAGGATGGGGATGGGAACAACGTACCTAGCCTTGATGGCCACTTTCAAAATGAGACCAATGTTCGCTGTTGGGATATTGTTTCGCAGACTAACATCCAGAGAAGTTCTTCTTCTCACGATTGGACTAAGCCTGGTGGCATCCGTAGAGCTACCAAATTCTTTGGAGGAGCTAGGGGATGGACTTGCAATGGGTATCATGATGTTAAAATTATTGACTGAATTTCAGCCACACCAGTTATGGACCACCTTACTGTCTCTGACATTTATCAAAACAACTCTTTCATTGGATTATGCATGGAAAACAACGGCCATGGCACTGTCAATCGTATCTCTCTTTCCTTTATGCCTGTCTACGACCTCCCAAAAAACAACATGGCTTCCGGTGCTGTTAGGATCTTTTGGATGCAAACCATTAACCATGTTTCTTATAACAGAAAACAAAATCTGGGGAAGGAAAAGTTGGCCCATCAATGAAGGAATTATGGCTATTGGAATAGTCAGCATTCTATTGAGTTCACTCCTCAAAAATGATGTGCCGTTGGCCGGGCCACTAATAGCTGGAGGCATGCTAATAGCATGTTACGTCATATCCGGAAGCTCAGCCGATTTATCATTGGAGAAAGCGGCTGAGGTGTCCTGGGAACAAGAAGCAGAACACTCAGGTACCTCACACAACATATTAGTAGAGGTCCAAGATGATGGAACTATGAGAATAAAAGATGAAGAGAAGGATGACACACTCACTATACTCCTTAAGGCAACTTTGCTGGCAGTCTCAGGAGTGTACCCAATGTCAATACCAGCAACTCTTTTTGTGTGGTATTTCTGGCAGAAAAAGAAACAGAGATCAGGAGTGTTATGGGACACACCCAGCCCTCCGGAAGTGGAAAGAGCAGTTCTTGATGATGGCATCTACAGAATCTTGCAAAGAGGACTGTTGGGCAGATCCCAAGTGGGAGTGGGAGTTTTCCAAGACGGCGTGTTCCACACAATGTGGCACGTCACCAGGGGAGCTGTCCTTATGTACCAAGGGAAGAGGCTGGAACCAAGCTGGGCCAGTGTCAAAAAGGACTTGATCTCATATGGAGGAGGTTGGAGGTTTCAAGGATCATGGAACACGGGAGAAGAAGTGCAGGTGATAGCTGTTGAACCAGGAAAAAACCCCAAAAATGTACAGACAACGCCGGGTACCTTCAAGACTCCTGAAGGCGAAGTCGGAGCTATAGCTCTAGATTTTAAACCCGGCACATCTGGATCTCCCATCGTGAACAGAGAGGGAAAAATAGTAGGTCTTTATGGAAATGGAGTGGTGACAACAAGTGGAACCTACGTCAGTGCCATTGCTCAAGCTAAAGCATCACAGGAAGGGCCTCTACCAGAGATTGAGGACGAGGTGTTCAAGAAAAGAAACTTAACAATAATGGACCTGCATCCAGGATCAGGAAAAACAAGGAGATACCTTCCGGCCATAGTCCGTGAGGCCATAAAAAGGAAGCTGCGCACGCTAATCTTGGCTCCCACAAGAGTTGTCGCCTCTGAAATGGCAGAGGCGCTCAAAGGAATGCCAATAAGATATCAGACAACAGCAGTGAAGAGTGAACACACAGGAAGGGAGATAGTGGACCTCATGTGCCACGCCACTTTTACCATGCGTCTCTTATCCCCAGTGAGAGTTCCCAATTACAACATGATTATTATGGATGAAGCACATTTCACCGATCCAGCCAGCATAGCGGCCAGAGGGTACATCTCAACCCGAGTGGGTATGGGTGAAGCAGCTGCGATCTTTATGACAGCCACTCCTCCAGGATCGGTAGAGGCCTTTCCACAGAGTAATGCAGTTATCCAAGATGAGGAAAGAGACATTCCCGAGAGATCATGGAACTCAGGCTACGACTGGATCACTGATTTTCCAGGTAAGACAGTCTGGTTTGTCCCAAGCATTAAATCAGGAAATGACATTGCCAACTGTTTAAGAAAGAACGGAAAACGGGTAATCCAATTGAGCAGAAAAACCTTTGACACTGAGTACCAGAAAACAAAAAACAATGATTGGGACTATGTCGTCACAACAGACATTTCCGAAATGGGGGCAAATTTCCGGGCTGACAGGGTAATAGACCCAAGGCGGTGCTTGAAACCAGTAATACTAAAAGATGGTCCAGAGCGTGTCATTCTAGCCGGACCGATGCCAGTGACTGTGGCTAGTGCTGCCCAGAGGAGAGGAAGAATTGGAAGGAACCAAAACAAGGAAGGTGATCAGTATGTTTACATGGGACAGCCTTTGAACAACGATGAGGATCACGCTCATTGGACAGAAGCAAAAATGCTCCTTGACAATATAAACACACCAGAAGGGATCATCCCAGCCCTCTTTGAGCCAGAGAGAGAAAAGAGTGCAGCAATAGACGGGGAGTACAGACTGCGGGGAGAAGCAAGGAAAACGTTCGTGGAGCTCATGAGAAGAGGAGATCTACCAGTTTGGCTATCCTACAAAGTAGCCTCAGAAGGTTTCCAGTACTCGGACAGAAGGTGGTGCTTTGATGGAGAAAGGAACAACCAGGTGTTGGAGGAGAACATGGACGTGGAGATTTGGACAAAGGAAGGAGAAAGAAAGAAATTGCGACCCCGCTGGTTGGATGCCAGAACATACTCTGATCCACTGGCCCTGCGCGAGTTTAAAGAGTTTGCAGCAGGAAGAAGGAGTGTCTCAGGTGACCTAATATTGGAAATAGGGAAACTTCCACAACACTTGACGCTGAGAGCCCAGAATGCTCTGGATAACTTGGTCATGTTGCACAATTCCGAACAAGGAGGAAAAGCCTACAGACATGCTATGGAGGAACTACCAGACACTATAGAAACATTGATGCTTTTAGCTTTGATAGCTGTGTTGACCGGTGGAGTGACGCTGTTCTTCCTATCAGGAAAAGGTCTAGGGAAAACATCCATTGGCTTGCTCTGTGTAACGGCCTCAAGCGCACTGTTATGGATGGCCAGTGTGGAGCCCCATTGGATAGCGGCCTCCATCATACTAGAGTTCTTCTTGATGGTGTTGCTCATTCCAGAGCCAGATAGACAGCGCACTCCACAGGACAACCAGCTAGCATATGTGGTGATAGGTTTGTTATTCATGATACTGACAGTGGCAGCCAATGAGATGGGATTATTGGAAACCACAAAGAGAGACCTGGGGATTGGCCATGTGGCCGCCGAGAACCACCAACATGCCACAATGCTGGACGTAGACCTACGTCCAGCTTCAGCCTGGACTCTCTATGCAGTAGCCACAACAGTTATCACTCCCATGATGAGACACACAATTGAAAATACAACGGCAAACATTTCCCTGACAGCCATTGCAAATCAGGCAGCTATATTGATGGGACTTGACAAGGGATGGCCAATATCGAAGATGGACATAGGAGTCCCACTTCTCGCCTTAGGGTGCTATTCCCAGGTGAACCCATTGACACTGACAGCGGCAGTGTTGATGTTAGTGGCTCATTATGCCATAATTGGACCAGGACTGCAAGCAAAGGCCACTAGAGAAGCTCAAAAAAGGACAGCGGCCGGAATAATGAAAAATCCAACTGTAGACGGGATTGTTGCTATAGACTTGGATCCTGTGGTTTATGATGCAAAATTTGAAAAACAGCTAGGCCAAATAATGCTACTGATACTTTGTACATCACAAATTCTCTTAATGCGGACCACATGGGCCTTGTGTGAATCCATCACACTGGCGACTGGACCCTTGACCACTCTCTGGGAGGGATCTCCAGGAAAATTCTGGAATACAACGATAGCAGTGTCCATGGCAAACATCTTCAGGGGAAGTTATCTAGCAGGAGCAGGTCTGGCTTTCTCATTGATGAAATCTTTAGGAGGAGGTAGGAGAGGTACGGGAGCTCAAGGGGAAACACTGGGAGAGAAATGGAAAAGACAGTTAAACCAACTGAGCAAGCCAGAATTCAACACCTACAAAAGGAGTGGGATTATGGAGGTGGACAGATCCGAAGCCAAAGAGGGACTAAAAAGAGGAGAAACAACCAAACATGCAGTGTCGAGAGGAACAGCCAAACTGAGGTGGTTTGTGGAGAGGAACCTCGTGAAACCAGAAGGGAAAGTCATAGACCTCGGTTGTGGAAGGGGTGGCTGGTCATATTATTGTGCTGGGCTGAAGAAAGTCTCTGAAGTGAAGGGATACACAAAAGGAGGACCTGGACATGAGGAACCTATCCCAATGGCGACCTATGGATGGAACCTAGTAAAGCTACACTCTGGAAAAGATGTATTTTTTATGCCACCTGAGAAATGTGACACCCTTTTGTGTGATATTGGTGAGTCCTCTCCGAATCCAACTATAGAAGAAGGAAGAACGTTACGTGTTCTAAAAATGGTGGAACCATGGCTCAGAGGAAACCAATTCTGCATAAAAATCCTAAATCCTTACATGCCAAGTGTGGTAGAAACTCTGGAGCAAATGCAAAGAAAACATGGAGGGATGCTAGTGCGAAACCCACTCTCAAGAAATTCCACCCATGAAATGTACTGGGTTTCATGTGGAACAGGAAATATTGTGTCGGCAGTGAACATGACATCCAGAATGTTACTGAATCGATTCACAATGGCTCACAGGAAGCCAACATATGAAAGAGACGTGGATTTAGGTGCTGGAACAAGACATGTGGCAGTGGAACCAGAGGTAGCCAACCTAGATATCATTGGCCAGAGGATAGAGAATATAAAAAATGAACACAAGTCAACATGGCATTATGATGAGGACAATCCATACAAAACATGGGCCTATCATGGATCTTATGAGGTCAAGCCATCAGGATCAGCCTCATCTATGGTAAATGGAGTGGTGAGATTGCTCACAAAACCATGGGATGTTATCCCCATGGTCACACAAATAGCTATGACTGATACCACACCCTTTGGACAACAGAGAGTGTTTAAAGAGAAAGTTGACACGCGCACACCAAGAGCAAAACGAGGCACAACACAAATTATGGAGGTGACAGCCAAGTGGTTGTGGGGATTCCTTTCCAGAAACAAAAAACCCAGAATCTGCACAAGAGAGGAGTTCACAAGAAAGGTTAGGTCAAACGCAGCAATAGGAGCAGTGTTTGTTGATGAAAACCAATGGAACTCGGCAAAAGAAGCAGTGGAAGACGAAAGGTTTTGGGATCTTGTGCATAGAGAGAGGGAGCTTCATAAACAGGGAAAATGTGCCACGTGTGTCTACAACATGATGGGGAAGAGAGAGAAAAAACTAGGAGAGTTTGGAAAGGCAAAAGGAAGCCGTGCAATATGGTACATGTGGCTGGGAGCACGCTTTCTGGAGTTCGAAGCCCTTGGTTTCATGAATGAAGATCACTGGTTCAGCAGAGAGAATTCACTCAGTGGAGTGGAAGGAGAAGGACTGCACAAACTTGGATACATACTCAGAGACATATCAAAGATTCCAGGGGGAAATATGTATGCAGATGATACAGCCGGATGGGACACAAGAATAACAGAGGATGATCTTCAGAATGAGGCTAAAATCACTGACATCATGGAGCCTGAACATGCTCTATTGGCTACATCAATTTTTAAGCTGACCTATCAAAACAAGGTGGTGAGGGTGCAAAGACCAGCAAAAAATGGAACCGTGATGGATGTTATATCTAGACGTGACCAGAGAGGAAGTGGACAGGTCGGAACTTATGGCTTAAATACTTTCACTAATATGGAGGTCCAACTAATAAGACAAATGGAGTCTGAAGGAATCTTTTTACCCAGCGAATTGGAAACCCCCAATCTAGCTGAGAGAGTTCTTAACTGGTTAGAAAAACATGGCGCCGAAAGGCTGAAAAGAATGGCAATCAGCGGAGATGATTGCGTGGTGAAACCAATTGACGACAGGTTCGCAACAGCCTTAACAGCTCTGAATGACATGGGAAAAGTAAGAAAAGACATACCGCAGTGGGAACCTTCAAAAGGATGGAATGATTGGCAGCAAGTGCCTTTCTGTTCACACCATTTTCACCAGCTGATCATGAAGGATGGGAGGGAAATAGTGGTGCCATGCCGCAACCAAGATGAGCTTGTAGGCAGGGCTAGAGTATCACAAGGCGCCGGATGGAGCCTGAGAGAAACTGCTTGCCTAGGCAAGTCATATGCACAAATGTGGCAGTTGATGTACTTCCACAGGAGAGACCTGAGACTAGCGGCTAACGCTATCTGTTCAGCCGTCCCAGTTGATTGGGTCCCAACCAGCCGCACAACCTGGTCAATACATGCCCACCACCAATGGATGACAACAGAAGATATGTTATCAGTGTGGAATAGGGTTTGGATAGAGGAAAACCCATGGATGGAGGACAAAACTCATGTATCCAGTTGGGAAGAAGTTCCATACCTAGGGAAAAGGGAAGATCAATGGTGTGGATCCCTGATAGGCTTGACAGCGAGGGCCACCTGGGCCACCAACAT
>M12_3761 [Organism=Dengue virus 1][Isolate=3761][Genotype=5][Host=Mosquito][Isolation_source=mosquito pool][country=Mexico: Jalisco]
ACCGCGTGTCAACTGGTTCACAGTTGGCGAAGAGATTCTCAAAAGGATTGCTTTCAGGCCAAGGACCCATGAAATTGGTGATGGCTTTCATAGCATTTCTAAGATTTCTAGCCATACCCCCAACAGCAGGAATTTTGGCTAGATGGAGCTCATTCAAGAAGAATGGAGCGATCAAAGTGTTACGGGGTTTCAAAAAAGAGATCTCAAGCATGTTGAACATAATGAACAGGAGGAAAAGATCCGTGACCATGCTTCTCATGCTGCTGCCCACAGCCCTAGCGTTCCATTTGACCACACGAGGGGGAGAGCCACACATGATAGTTAGTAAGCAGGAAAGAGGAAAGTCACTCTTGTTTAAGACCTCTGCAGGTGTCAATATGTGCACTCTCATTGCGATGGACTTGGGAGAGTTATGTGAGGACACAATGACCTACAAATGCCCCCAGATCACTGAGGCGGAACCAGATGACGTTGACTGCTGGTGCAACGCCACAGACACTTGGGTGACCTATGGGACGTGTTCTCAAAACGGCGAACACCGACGAGACAAACGTTCCGTGGCACTGGCCCCACACGTGGGACTTGGTCTAGAAACAAGAACCGAAACATGGATGTCCTCTGAAGGTGCCTGGAAACAAATACAAAGAGTGGAGACTTGGGCTTTGAGACACCCAGGATTCACGGTGATAGCCCTTTTTTTAGCACATGCCATAGGAACATCCATCACTCAGAAAGGGATCATTTTCATTTTGCTGATGCTGGTGACACCATCAATGGCCATGCGATGCGTGGGAATAGGCAACAGAGACTTTGTTGAAGGACTGTCAGGAGCAACGTGGGTGGACGTGGTATTGGAGCATGGAAGCTGCGTCACTACCATGGCAAAAAATAAACCAACCTTGGACATTGAACTCTTGAAGACGGAGGTCACGAACCCTGCCATCTTGCGTAAACTGTGCATTGAAGCCAAAATATCAAACACCACCACCGATTCAAGATGTCCAACACAAGGAGAGGCCACATTGGTGGAAGAACAAGACGCGAACTTTGTGTGTCGCCGAACGTTTGTGGACAGAGGCTGGGGTAATGGCTGTGGACTATTCGGAAAGGGAAGTCTATTGACGTGTGCCAAGTTCAAGTGTGTGACAAAACTAGAAGGAAAGATAGTTCAATATGAAAACTTAAAATATTCAGTGATAGTCACTGTCCACACTGGGGACCAGCACCAGGTGGGAAACGAGACTACAGAACATGGAACAATTGCGACCATAACACCTCAAGCTCCTACGTCGGAAATACAGCTGACCGACTACGGAGCCCTCACATTGGACTGCTCACCTAGAACAGGGCTGGATTTTAATGAGATGGTGCTATTGACAATGAAAGAAAAATCATGGCTTGTCCACAAACAATGGTTTCTAGACTTACCACTGCCTTGGACTTCGGGGGCTTCAACATCCCAAGAGACCTGGAACAGACAAGATTTGTTGGTCACATTTAAGACAGCTCATGCAAAGAAACAGGAAGTAGTCGTACTGGGATCACAAGAAGGAGCAATGCACACTGCGTTGACTGGGGCGACAGAAATCCAGACGTCAGGAACGACAACAATCTTTGCAGGACATCTGAAATGCAGACTAAAAATGGATAAACTGACTTTAAAAGGGACGTCATATGTGATGTGCACAGGCCCATTTAAGCTAGAGAAGGAAGTGGCTGAGACTCAGCATGGAACTGTTCTAGTGCAGGTCAAATACGAAGGAACAGACGCGCCATGCAAGATCCCCTTTTCGACCCAAGATGAGAAAGGGGTGACCCAGAATGGGAGATTGATAACAGCCAATCCCATAGTCACTGACAAAGAAAAACCAGTCAACATTGAGACAGAACCACCTTTTGGTGAGAGCTACATCGTGGTAGGGGCAGGTGAAAAAGCTATAAAACTAAGCTGGTTCAAGAAAGGAAGCAGCATAGGGAAAATGTTCGAAGCAACCGCCCGAGGAGCACGAAGGATGGCTATTCTGGGAGACACCGCATGGGACTTTGGCTCCATAGGAGGAGTGTTCACATCTGTGGGAAAATTGGTACACCAGGTTTTTGGAACCGCATATGGGGTTCTGTTCAGCGGTGTTTCTTGGACTATGAAAATAGGAATAGGGATTCTGCTGACATGGTTGGGATTAAATTCAAGGAGCACGTCACTTTCGATGACGTGCATTGCAGTTGGCATGGTTACACTATACCTAGGAGTCATGGTCCAAGCGGACTCGGGATGTGTAATCAACTGGAAGGGCAGAGAACTCAAATGTGGAAGTGGCATTTTTGTCACCAATGAAGTCCACACTTGGACAGAGCAATACAAATTCCAGGCTGACTCCCCAAAACGACTGTCAGCAGCCATTGGAAAGGCATGGGAGGAGGGCGTGTGTGGAATTCGATCAGCCACGCGTCTTGAGAACATCATGTGGAAGCAAATATCAAATGAATTGAACCACATTCTACTTGAAAATGACATGAAATTCACAGTGGTTGTAGGAGATGCTAATGGAATTTTGGCCCAGGGGAAAAAAATGATTAGGCCACAACCCATGGAACACAAATACTCATGGAAAAGCTGGGGAAAAGCTAAAATCATAGGAGCAGACATACAAAATACCACCTTCATCATTGACGGCCCAGATACTCCAGAATGCCCCGATGACCAAAGAGCGTGGAACATTTGGGAAGTTGAGGACTATGGGTTTGGAATTTTCACGACAAACATCTGGTTGAAATTGCGTGACTCCTACACCCAAATGTGTGACCACCGGCTAATGTCAGCTGCCATCAAGGACAGCAAGGCAGTCCATGCTGACATGGGGTACTGGATAGAAAGTGAAAAGAACGAAACCTGGAAGCTGGCGAGAGCCTCCTTCATAGAAGTCAAGACATGCACCTGGCCGAAATCTCACACTCTATGGAGCAATGGAGTTTTGGAAAGTGAAATGATAATCCCAAAGATATATGGAGGACCAATATCTCAGCACAACTATAGACCAGGGTATTTCACACAAACAGCAGGGCCATGGCACCTAGGCAAGTTGGAATTGGATTTTGACTTGTGTGAAGGTACCACAGTCGTTGTGGATGAACATTGTGGAAATCGAGGTCCTTCTCTCAGAACCACAACAGTCACAGGAAAGATAATCCATGAATGGTGTTGCAGATCCTGCACGTTACCCCCCTTACGTTTCAGAGGAGAAGACGGATGTTGGTATGGCATGGAAATCAGACCAGTAAAGGAGAAGGAGGAGAATCTAGTTAGGTCAATGGTCTCTGCAGGGTCAGGAGAAGTGGACAGTTTTTCATTAGGAATACTATGCGTATCAATAATGATTGAAGAGGTGATGAGATCCAGATGGAGTAGAAAGATGCTGATGACTGGAACACTGGCTGTTTTTCTCCTTCTTGTAATGGGACAACTGACATGGAATGATCTGATTAGGTTATGCATCATGGTTGGAGCTAATGCTTCAGACAGGATGGGGATGGGAACAACGTACCTAGCCTTGATGGCTACTTTTAGAATGAGACCAATGTTCGCTGTTGGGTTATTATTTCGCAGACTAACATCCAGAGAAGTTCTTCTTCTCACGATTGGATTGAGCTTGGTGGCATCTGTGGAGCTACCAAATTCTTTGGAGGAGCTAGGGGATGGACTTGCAATGGGTATCATGATGTTAAAATTATTGACTGAATTTCAGCCACACCAGTTATGGACCACCTTACTGTCTCTGACATTTATCAAAACAACTCTTTCATTGGATTATGCATGGAAAACAACGGCTATGGCACTGTCAATCGTATCTCTTTTTCCTTTATGCCTGTCTACGACCTCCCAAAAAACAACATGGCTTCCGGTGCTGTTAGGATCTTTTGGATGCAAACCGTTAACTATGTTTCTCATAACAGAAAACAAAATCTGGGGAAGGAAAAGTTGGCCCCTTAATGAAGGAATTATGGCTATTGGAATAGTTAGCATCCTACTAAGTTCACTCCTAAAAAATGATGTGCCGTTGGCCGGCCCACTAATAGCTGGAGGCATGCTAATAGCATGTTATGTTATATCCGGAAGCTCAGCCGATTTATCATTGGAGAAAGCGGCTGAGGTGTCCTGGGAACAAGAGGCAGAACATTCCGGTACCTCACACAACATACTAGTAGAGGTCCAAGATGATGGAACTATGAAAATAAAAGATGAAGAGAGGGATGACACACTCACTATACTCCTTAAAGCATCTTTGCTGGCAGTCTCAGGAGTGTACCCAATGTCAATACCAGCAACTCTTTTTGTGTGGTACTTTTGGCAGAAAAAGAAACAGAGATCAGGAGTGTTATGGGATACACCCAGTCCTCCTGAAGTGGAAAAAGCAGTTCTTGATGATGGCATCTATAGAATCTTGCAAAGAGGACTGTTGGGCAGGTCCCAAGTAGGAGTGGGAGTTTTCCAAGACGGCGTGTTCCACACAATGTGGCACGTCACCAGGGGAGCTGTCCTTATGTACCAAGGGAAGAGGCTGGAACCAAGCTGGGCCAGTGTCAAAAAGGATTTGATCTCATATGGAGGAGGTTGGAGGTTCCAAGGATCATGGAACACGGGAGAAGAAGTGCAGGTGATAGCTGTTGAACCAGGAAAAAACCCCAAAAATGTACAGACAACGCCGGGTACCTTCAAGACTCCTGAAGGTGAAGTTGGAGCCATAGCTCTAGATTTTAAACCCGGCACATCTGGATCTCCCATCGTGAACAGAGAGGGAAAAATAGTAGGTCTTTATGGAAATGGAGTGGTGACAACAAGTGGAACCTACGTCAGTGCCATTGCCCAAGCTAAGGCATCACAGGAAGGGCCTCTACCAGAGATTGAGGACGAGGTGTTTAAGAAAAGAAACTTAACAATAATGGACCTGCATCCAGGATCAGGAAAAACAAGAAGATATCTTCCAGCCATAGTCCGTGAGGCCATAAAAAGGAAACTGCGTACGTTAATCCTGGCTCCCACAAGAGTTGTCGCTTCTGAAATGGCAGAGGCGCTCAAGGGAATGCCAATAAGATATCAGACAACAGCAGTGAAGAGTGAACACACAGGAAGGGAAATAGTTGACCTCATGTGCCACGCCACCTTTACCATGCGTCTCTTATCCCCAGTGAGAGTTCCCAATTACAACATGATCATCATGGACGAAGCACATTTCACCGATCCAGCCAGCATAGCGGCCAGAGGGTACATCTCAACCCGAGTGGGCATGGGTGAAGCAGCTGCGATCTTTATGACAGCCACTCCCCCAGGATCGGTGGAGGCCTTTCCACAGAGCAATGCAGTTATCCAAGATGAGGAAAGAGACATTCCTGAGAGATCATGGAACTCAGGCTACGACTGGATCACTGATTTTCCAGGTAAAACAGTCTGGTTTGTCCCAAGTATTAAGTCAGGAAATGACATTGCTAACTGTTTAAGAAAGAACGGAAAACGGGTAATTCAATTGAGCAGAAAAACCTTTGACACTGAGTACCAGAAAACAAAAAACAATGACTGGGACTATGTTGTCACAACAGACATTTCCGAAATGGGGGCAAATTTCCGGGCCGACAGGGTAATAGACCCAAGGCGGTGCTTGAAACCGGTGATACTAAAAGATGGTCCAGAGCGCGTCATTCTAGCCGGACCGATGCCAGTGACTGTGGCCAGTGCTGCCCAGAGGAGAGGAAGAATTGGAAGGAACCAAAACAAGGAAGGTGATCAGTATGTTTACATGGGACAGCCTTTAAACAATGATGAGGATCACGCTCATTGGACAGAAGCAAAAATGCTCCTTGACAATATAAACACACCAGAAGGGATCATCCCAGCCCTCTTTGAGCCAGAGAGAGAAAAGAGTGCAGCAATAGACGGGGAGTACAGACTGCGGGGAGAAGCAAGGAAAACGTTCGTGGAGCTCATGAGAAGAGGAGATCTACCAGTTTGGCTGTCCTATAAAGTAGCCTCAGAAGGTTTCCAGTACTCCGACAGAAGGTGGTGCTTTGATGGGGAAAGGAATAACCAGGTGTTGGAGGAGAACATGGACGTGGAGATCTGGACAAAGGAAGGAGAAAGAAAGAAATTGCGACCCCGCTGGTTGGATGCCAGAACATACTCTGATCCATTGGCCCTGCGCGAGTTCAAAGAGTTTGCAGCAGGAAGAAGAAGCATCTCAGGTGACCTAATATTGGAAATAGGGAAACTTCCACAACATTTGACGTTAAGAGCCCAGAATGCTCTGGACAACTTGGTCATGTTGCACAATTCCGAACAAGGAGGAAAAGCCTATAGACATGCCATGGAGGAACTACCAGACACCATAGAAACATTGATGCTTCTAGCTTTGATAGCTGTGTTGACTGGTGGAGTGACGCTGTTCTTCCTATCAGGAAAAGGTCTAGGGAAAACATCCATCGGCCTGCTCTGTGTGACGGCCTCAAGCGCACTGTTGTGGATGGCCAGTGTGGAGCCCCATTGGATAGCAGCCTCCATCATACTAGAGTTCTTTTTGATGGTGCTGCTTATTCCAGAGCCAGACAGACAGCGCACTCCACAGGACAACCAGCTAGCATATGTGGTGATAGGTTTGTTATTCATGATACTGACAGTGGCAGCCAATGAGATGGGATTATTGGAAACCACAAAGAAAGACCTGGGGATTGGCCATGTAGCCGCCGAAAACCACCAACGTGCTACAATGCTGGACGTAGACCTACGTCCAGCTTCAGCCTGGACTCTCTATGCAGTAGCCACAACAGTTATCACTCCCATGATGAGACACACAATTGAAAATACAACGGCAAACATTTCCCTGACAGCCATTGCCAATCAGGCAGCTATATTGATGGGACTTGACAAGGGATGGCCAATATCGAAGATGGACATAGGAGTTCCACTTCTCGCCTTAGGGTGCTACTCCCAGGTGAACCCATTGACACTGACAGCGGCGGTGTTGATGTTAGTGGCTCATTATGCCATAATTGGACCAGGACTGCAAGCAAAGGCTACTAGAGAAGCTCAAAAAAGGACAGCGGCCGGAATAATGAAAAATCCAACCGTAGACGGGATTGTTGCAATAGACTTGGATCCTGTGGTTTATGATGCAAAATTTGAAAAACAGCTAGGCCAAATAATGTTACTGATACTTTGTACATCACAGATCCTCTTGATGCGGACCACATGGGCCTTGTGTGAATCCATCACACTGGCTACTGGACCCCTGACCACTCTTTGGGAGGGATCTCCAGGAAAATTCTGGAATACCACGATAGCAGTGTCCATGACAAACATCTTCAGGGGAAGTTATCTAGCAGGAGCAGGTCTGGCTTTCTCATTAATGAAATCTTTAGGAGGAGGCAGGAGAGGTACGGGAGCTCAAGGGGAAACACTGGGAGAGAAATGGAAAAGACAATTAAACCAACTGAGCAAGTCAGAATTCAACACCTACAAAAGGAGTGGAATTATGGAGGTGGACAGATCCGAAGCCAAAGAGGGACTGAAAAGAGGAGAAACAACCAAACATGCAGTGTCGAGAGGAACAGCCAAACTGAGGTGGTTTGTGGAGAGGAACCTCGTGAAACCAGAAGGGAAAGTCATAGACCTCGGTTGTGGAAGAGGTGGCTGGTCATATTACTGTGCTGGGCTGAAGAAAGTCACTGAAGTGAAGGGATACACAAAAGGAGGACCTGGACATGAGGAGCCTATCCCAATGGCGACCTATGGATGGAACCTAGTAAAGCTACACTCTGGAAAAGATGTATTTTTTATGCCACCTGAGAAATGTGACACCCTTCTGTGTGATATTGGTGAGTCCTCTCCGAATCCAACTATAGAAGAAGGAAGAACGTTACGTGTTTTAAAAATGGTGGAACCATGGCTAAGAGGAAACCAATTCTGCATAAAAATCCTAAATCCTTACATGCCAAGCGTGGTAGAAACTCTGGAGCAAATGCAAAGAAAACATGGAGGGATGCTAGTGCGAAACCCACTCTCAAGAAATTCCACCCATGAAATGTACTGGGTTTCATGTGGAACAGGAAACATTGTGTCGGCAGTGAACATGACATCCAGAATGTTACTGAATCGATTCACAATGGCTCACAGGAAGCCAACATATGAAAGAGACGTGGACTTAGGCGCTGGAACAAGACATGTGGCAGTGGAACCAGAGGTAGCCAACCTAGATATCATTGGCCAGAGGATAGAGAACATAAAAAATGAACACAAGTCAACATGGCACTATGATGAGGACAATCCATACAAAACATGGGCCTATCATGGATCATATGAGGTCAAGCCATCAGGATCAGCCTCATCTATGGTGAATGGAGTGGTGAGATTGCTCACAAAACCATGGGATGTTATTCCCATGGTCACACAAATAGCTATGACCGATACCACACCCTTTGGACAACAGAGAGTGTTTAAAGAGAAAGTTGACACGCGCACACCAAGAGCAAAACGAGGCACAACACAAATTATGGAGGTGACAGCCAAGTGGTTATGGGGTTTCCTTTCCAGAAACAAAAAACCCAGAATCTGCACAAGAGAGGAGTTCACAAGAAAGGTTAGGTCAAACGCAGCAATAGGAGCAGTGTTCGTTGATGAAAACCAATGGAACTCAGCAAAAGAAGCAGTGGAAGACGAAAGGTTTTGGGATCTCGTGCGCAGAGAGAGGGAGCTTCACAAACAGGGAAAATGTGCCACGTGTGTCTACAACATGATGGGGAAGAGAGAGAAAAAACTAGGAGAGTTTGGAAAGGCAAAAGGAAGCCGTGCAATATGGTACATGTGGCTGGGAGCACGCTTTCTGGAGTTCGAAGCCCTTGGTTTCATGAATGAAGATCACTGGTTTAGCAGAGAGAATTCACTCAGTGGAGTGGAAGGAGAAGGACTGCACAAACTTGGATACATACTCAGAGACATATCAAAGATTCCGGGGGGAAATATGTATGCAGATGATACAGCCGGTTGGGACACAAGAATAACAGAGGATGATCTTCAGAATGAGGCTAAAATCACTGAATTCATGGAGCCTGAACATGCTCTATTGGCTACGTCAATTTTTAAGCTGACTTATCAAAACAAAGTGGTGAGGGTGCAAAGACCAGCAAAAAACGGAACCGTGATGGATGTCATATCCAGACGTGACCAGAGAGGAAGTGGACAGGTCGGAACTTATGGCTTAAATACTTTCACTAATATGGAGGTCCAACTAATAAGACAAATGGAGTCTGAAGGAATCTTTTTACCCAGCGAACTGGAAACCCCCAATCTAGCTGAGAGAGTTTTTGACTGGTTAGAAAAACATGGCGCCGAAAGGCTGAAAAGAATGGCAATCAGCGGAGATGATTGCGTGGTGAAACCAATTGACGACAGGTTCGCTACAGCCTTAACAGCCCTGAATGACATGGGAAAAGTAAGAAAAGACATACCGCAGTGGGAACCTTCAAAAGGATGGAATGATTGGCAGCAAGTGCCTTTCTGTTCACACCATTTCCACCAGCTGATCATGAAGGATGGGAGGGAAATAGTGGTGCCATGCCGCAACCAAGATGAACTTGTGGGCAGGGCTAGAGTATCACAAGGCGCCGGATGGAGCCTGAGAGAAACTGCTTGCCTAGGCAAGTCATATGCACAAATGTGGCAGCTGATGTACTTCCACAGGAGAGACCTGAGACTGGCGGCTAACGCTATTTGTTCAGCTGTCCCAGTTGACTGGGTCCCAACCAGCCGCACAACTTGGTCAATCCATGCCCACCACCAATGGATGACAACAGAAGACATGTTATCAGTGTGGAATAGGGTTTGGATAGAGGAAAACCCATGGATGGAGGACAAAACTCATGTATCCAGTTGGGAAGAAGTTCCATACCTAGGGAAAAGGGAAGATCAATGGTGTGGATCCCTGATAGGCTTGACAGCGAGGGCCACCTGGGCCACTAACAT
