# Supplementary material for: Convergent trends and spatiotemporal patterns of Aedes-borne arboviruses in Mexico and Central America
Source: PLoS Negl Trop Dis. 2023 Sep 6;17(9):e0011169. doi: 10.1371/journal.pntd.0011169 (PMC10506721; doi:10.1371/journal.pntd.0011169)
Supplement: S3 Data — (FASTA) [file pntd.0011169.s019.fasta]

>DENV2|M7|1773|Mexico_Jalisco|2013-01-02
NNNNNNNNNNNNNNNNNNNNNNNNNNNNNNNNNNNNNNNNNNNNNNNNNNNNNNNNNNNNNNNNNNNNNNNNNNNNNNNNNNNNNNNNNNNNNNNNNNNNNNNNNNNNNNNNNNNNNNNNNNNNNNNNNNNNNNNNNNNNNNNNNNNNNNNNNNNNNNNNNNNNNNNNNNNNNNNNNNNNNNNNNNNNNNNNNNNNNNNNNNNNNNNNNNNNNNNNNNNNNNNNNNNNNNNNNNNNNNNNNNNNNNNNNNNNNNNNNNNNNNNNNNNNNNNNNNNNNNNNNNNNNNNNNNNNNNNNNNNNNNNNNNNNNNNNNNNNNNNNNNNNNNNNNNNNNNNNNNNNNNNNNNNNNNNNNNNNNNNNNNNNNNNNNNNNNNNNNNNNNNNNNNNNNNNNNNNNNNNNNNNNNNNNNNNNNNNNNNNNNNNNNNNNNNNNNNNNNNNNNNNNNNNNNNNNNNNNNNNNNNNNNNNNNNNNNNNNNNNNNNNNNNNNNNNNNNNNNNNNNNNNNNNNNNNNNNNNNNNNNNNNNNNNNNNNNNNNNNNNNNNNNNNNNNNNNNNNNNNNNNNNNNNNNNNNNNNNNNNNNNNNNNNNNNNNNNNNNNNNNNNNNNNNNNNNNNNNNNNNNNNNNNNNNNNNNNNNNNNNNNNNNNNNNNNNNNNNNNNNNNNNNNNNNNNNNNNNNNNNNNNNNNNNNNNNNNNNNNNNNNNNNNNNNNNNNNNNNNNNNNNNNNNNNNNNNNNNNNNNNNNNNNNNNNNNNNNNNNNNNNNNNNNNNNNNNNNNNNNNNNNNNNNNNNNNNNNNNNNNNNNNNNNNNNNNNNNNNNNNNNNNNNNNNNNNNNNNNNNNNNNNNCTGCATAGGAATATCAAATAGAGATTTCGTAGAAGGGGTTTCAGGAGGAAGCTGGGTTGACATAGTCTTGGAACATGGAAGTTGTGTGACGACGATGGCAAAAAATAAACCAACACTGGATTTTGAACTGATAAAAACAGAAGCCAAACAACCTGCCACTCTAAGGAAGTACTGTATAGAAGCAAAGCTGACCAACACAACAACAGAATCGCGTTGCCCAACACAAGGGGAACCCAGTCTAAATGAAGAGCAGGACAAAAGGTTCATCTGCAAACACTCCATGGTAGACAGAGGATGGGGAAATGGATGTGGATTATTTGGAAAGGGAGGCATTGTGACCTGTGCTATGTTTACATGCAAAAAGAACATGGAAGGAAAAGTCGTGCAGCCAGAAAATTTGGAATACACCATCGTGATAACACCTCACTCAGGAGAAGAGCACGCTGTGGGCAATGACACAGGAAAGCATGGCAAGGAAATCAAAATAACACCACAGAGCTCCATCACAGAAGCAGAACTGACAGGCTATGGCACTGTCACGATGGAGTGCTCTCCGAGAACGGGCCTCGACTTTAATGAGATGGTGCTGCTGCAGATGGAAGACAAAGCTTGGCTGGTGCACAGGCAATGGTTCCTAGACCTGCCGTTACCATGGCTACCTGGAGCGGACACACAAGGATCAAATTGGATACAGAAAGAGACATTGGTCACTTTCAAAAATCCCCACGCGAAGAAACAGGATGTCGTCGTTTTAGGGTCTCAAGAAGGGGCCATGCACACGGCACTCACAGGGGCCACAGAAATCCAGACGTCATCAGGAAACTTACTGTTCACAGGACATNNNNNNNNNNNNNNNNNNNNNNNNNNNNNNNNNNNNNNNNNNNNNNNNNNNNNNNNNNNNNNNNNNNNNNNNNNNNNNNNNNNNNNNNNNNNNNNNNNNNNNNNNNNNNNNNNNNNNNNNNNNNNNNNNNNNNNNNNNNNNNNNNNNNNNNNNNNNNNNNNNNNNNNNNNNNNNNNNNNNNNNNNNNNNNNNNNNNNNNNNNNNNNNNNNNNNNNNNNNNNNNNNNNNNNNNNNNNNNNNNNNNNNNNNNNNNNNNNNNNNNNNNNNNNNNNNNNNNNNNNNNNNNNNNNNNNNNNNNNNNNNNNNNNNNNNNNNNNNNNNNNNNNNNNNNNNNNNNNNNNNNNNNNNNNNNNNNNNNNNNNNNNNNNNNNNNNNNNNNNNNNNNNNNNNNNNNNNNNNNNNNNNNNNN--NNNNNNNNNNNNNNNNNNNNNNNNNNNNNNNNNNNNNNNNNNNNNNNNNNNNNNNNNNNNNNNNNNNNNNNNNNNNNNNNNNNNNNNNNNNNNNNNNNNNNNNNNNNNNNNNNNNNNNNNNNNNNNNNNNNNNNNNNNNNNNNNNNNNNNNNNNNNNNNNNNNNNNNNNNNNNNNNNNNNNNNNNNNNNNNNNNNNNNNNNNNNNNNNNNNNNNNNNNNNNNNNNNNNNNNNNNNNNNNNNNNNNNNNNNNNNGAAAAACAAAGAACTGAAATGTGGCAGCGGGATCTTCATCACAGATAACGTACACACATGGACAGAACAATACAAGTTCCAACCAGAATCCCCTTCAAAACTAGCTTCAGCTATCCAAAAAGCTCATGAAGAGGGCATTTGTGGAATCCGCTCAGTAACAAGATTGGAGAATCTGATGTGGAAACAAATAACACCAGAATTGAACCATATTCTATCAGAAAATGAGGTAAAGTTGACCATTATGACAGGAGACATTAAAGGAATCATGCAGGCAGGAAAACGATCCTTGCGGCCCCAGCCCACTGAGCTGAAGTACTCATGGAAAACATGGGGAAAGGCGAAAATGCTCTCCACAGAGTCTCACAATCAGACCTTTCTTATTGATGGCCCTGAAACAGCAGAATGCCCCAACACAAACAGAGCTTGGAACTCGCTGGAAGTTGAAGACTATGGTTTTGGAGTTTTCACCACCAATATATGGCTGAAATTGAGAGAAAAACAGGATGTATTTTGTGATTCAAAACTCATGTCAGCAGCCATTAAAGACAATAGAGCCGTTCATGCCGATATGGGTTATTGGATAGAAAGTGCACTCAATGACACATGGAAGATGGAGAAAGCCTCCTTCATTGAAGTTAAAAGCTGCCACTGGCCAAAGTCACACACCCTTTGGAGCAATGGAGTATTAGAAAGTGAGATGATAATCCCAAAAAATTTTGCTGGGCCGGTGTCACAACACAACTACAGACCAGGCTACCATACACAAACAGCAGGACCTTGGCATCTAGGTAAGCTTGAGATGGACTTTGATCTCTGCGAAGGAACTACAGTGGTGGTGACTGAGGACTGTGGAAATAGAGGACCCTCTTTAAGAACGACCACTGCCTCTGGAAAACNNNNNNNNNNNNNNNNNNNNNNNNNNNNNNNNNNNNNNNNNNNNNNNNNNNNNNNNNNNNNNNNNNNNNNNNNNNNNNNNNNNNNNNNNNNNNNNNNNNNNNNNNNGGAGAATTTGGTCAACTCCTTGGTCACAGCCGGACATGGGCAGATTGATAACTTTTCACTAGGAGTCTTGGGAATGGCACTGTTCCTGGAAGAAATGCTCAGGACCCGAATAGGAACGAAACATGCAATACTGCTAGTCGCAGTATCTTTTGTGACATTGATTACTGGGAACATGTCTTTTAGAGACCTGGGAAGAGTGATGGTTATGGTGGGCGCTACCATGACGGATGACATAGGTATGGGAGTGACTTATCTTGCCCTACTAGCAGCTTTTAAAGTTAGACCAACTTTTGCAGCTGGACTACTCTTGAGAAAACTGACCTCCAAGGAATTGATGATGGCCACCATAGGAATCGCACTTCTTTCCCAAAGCACCATACCAGAGACCATTCTTGAACTGACCGATGCATTAGCCTTGGGCATGATGGTCCTCAAAATAGTGAGAAATATGGAAAAATACCAATTGGCAGTGACTATCATGGCTATTTCATGTGTCCCAAATGCAGTGATACTGCAAAACGCATGGAAGGTGAGTTGCACAATATTGGCAGCGGTGTCCGTTTCACCACT--GCTCTTA-ACATCCTCACAGCAGAAAGCGGATTGGATACCACTGGCATTGACGATAAAAGGTCTCAATCCAACAGCCATTTTTCTAACAACTCTTTCGAGAACCAGCAAAAAAAGGAGCTGGCCGCTAAATGAAGCTATCATGGCAGTCGGGATGGTGAGCATTTTAGCCAGTTCTCTCCTAAAGAATGATATTCCCATGACAGGTCCATTAGTGGCTGGAGGGCTCCTTACCGTATGTTACGTGCTCACTGGACGATCGGCCGATTTGGAACTGGAGAGAGCTGCCGATGTAAAATGGGAAGATCAGGCAGAAATATCAGGAAGCAGCCCAATCCTATCAATAACAATATCAGAAGATGGCAGCATGTCGATAAAAAATGNNNNNNNNNNNNNNNNNNNNNNNNNNNNNNNNNNNNNNNNNNNNNNNNNNNNNNNNNNNNNNNNNNNNNNNNNNNNNNNNNNNNNNNNNNNNNNNNNNNNNNNNNNNNNNNNNNNNNNNNNNNNNNNNNNNNNNNNNNNNNNNNNNNNNNNNNNNNNNNNNNNNNNNNNNNNNNNNNNNNNNNNNNNNNNNNNNNNNNNNNNNNNNNNNNNNNNNNNNNNNNNNNNNNNNNNNNNNNNNNNNNNNNNNNNNNNNNNNNNNNNNNNNNNNNNNNNNNNNNNNNNNNNNNNNNNNNNNNNNNNNNNNNNNNNNNNNNNNNNNNNNNNNNNNNNNNNNNNNNNNNNNNNNNNNNNNNNNNNNNNNNNNNNNNNNNNNNNNNNNNNNNNNNNNNNNNNNNNNNNNNNNNNNNNNNNNNNNNNNNNNNNNNNNNNNNNNNNNNNNNNNNNNNNNNNNNNNNNNNNNNNNNNNNNNNNNNNNNNNNNNNNNNNNNNNNNNNNNNNNNNNNNNNNNNNNNNNNNNNNNNNNNNNNNNNNNNNNNNNNNNNNNNNNNNNNNNNNNNNNNNNNNNNNNNNNNNNNNNNNNNNNNNNNNNNNNNNNNNNNNNNNNNNNNNNNNNNNNNNNNNNNNNNNNNNNNNNNNNNNNNNNNNNNNNNNNNNNNNNNNNNNNNNNNNNNNNNNNNNNNAAAGATTGACCATCATGGACCTCCATCCAGGAGCAGGAAAGACAAAAAGATACCTTCCAGCCATAGTTAGAGAAGCCATAAAACGTGGCTTGAGAACATTGATCCTGGCTCCCACTAGAGTAGTGGCAGCTGAAATGGAGGAAGCTCTTAGAGGACTTCCAATAAGATACCAAACCCCAGCCATCAAAACCCAGCATACCGGGCGGGAGATCGTGGACCTAATGTGTCATGCCACATTTACTATGAGGCTGCTATCACCAGTCAGAGTACCAAATTACAACCTGATCATCATGGACGAAGCCCACTTCACAGACCCAGCAAGTATAGCAGCTAGAGGATACATTTCAACTCGAGTAGAGATGGGTGAAGCAGCTGGGATTTTCATGACAGCCACTCCTCCGGGAAGTAGAGACCCATTTCCTCAGAGCAATGCACCAATCATGGATGAGGAAAGAGAAATTCCTGAGCGTTCGTGGAATTCAGGACACGAATGGGTCACAGATTTTAAGGGGAAGACTGTTTGGTTTGTTCCAAGTATAAAAGCAGGAAATGATATAGCAGCTTGTCTTAGGAAAAATGGAAAGAAAGTGATACAACTCAGTAGGAAGACCTTTGACTCTGAGTATGTCAAGACTAGAGCCAATGATTGGGACTTTGTGGTCACAACTGACATTTCAGAAATGGGTGCCAACTTTAAGGCTGAGAGGGT-TATAGACCCCAGACGTTGCATGAAACCAGTTATACTAACAGATGGCGAAGAGCGGGTGATCTTGGCAGGACCAATGCCAGTGACCCACTCTAGTGCAGCGCAAAGAAGAGGGAGAATAGGAAGAAATCCAAAANNNNNNNNNNNNNNNNNNNNNNNNNNNNNNNNNNNNNNNNNNNNNNNNNNNNNNNNNNNNNNNNNNNNNNNNNNNNNNNNNNNNNNNNNNNNNNNNNNNNNNNNNNNNNNNNNNNNNNNNNNNNNNNNNNNNNNNNNNNNNNNNNNNNNNNNNNNNNNNNNNNNNNNNNNNNNNNNNNNNNNNNNNNNNNNNNNNNNNNNNNNNNNNNNNNNNNNNNNNNNNNNNNNNNNNNNNNNNNNNNNNNNNNNNNNNNNNNNNNNNNNNNNNNNNNNNNNNNNNNNNNNNNNNNNNNNNNNNNNNNNNNNNNNNNNNNNNNNNNNNNNNNNNNNNNNNNNNNNNNNNNNNNNNNNNNNNNNNNNNNNNNNNNNNNNNNNNNNNNNNNNNNNNNNNNNNNNNNNNNNNNNNNNNNNNNNNNNNNNNNNNNNNNNNNNNNNNNNNNNNNNNNNNNNNNNNNNNNNNNNNNNNNNNNNNNNNNNNNNNNNNNNNNNNNNNNNNNNNNNNNNNNNNNNNNNNNNNNNNNNNNNNNNNNNNNNNNNNNNNNNNNNNNNNNNNNNNNNNNNNNNNNNNNNNNNNNNNNNNNNNNNNNNNNNNNNNNNNNNNNNNNNNNNNNNNNNNNNNNNNNNNNNNNNNNNNNNNNNNNNNNNNNNNNNNNNNNNNNNNNNNNNNNNNNNNNNNNNNNNNNNNNNNNNNNNNNNNNNNNNNNNNNNNNNNNNNNNNNNNNNNNNNNNNNNNNNNNNNNNNNNNNNNNNNNNNNNNNNNNNNNNNNNNNNNNNNNNNNNNNNNNNNNNNNNNNNNNNNNNNNNNNNNNNNNNNNNNNNNNNNNNNNNNNNNNNNNNNNNNNNNNAAGACAACCAATTGACCTACGTTGTCATAGCTATTCTCACAGTGGTGGCCGCAACCATGGCAAACGAGATGGGTTTTCTAGAAAAAACCAAGAAAGACCTCGGATTGGGAAGCATCACAACCCAGGAACCTGGGAGCAATATCCTGGACATAGATCTACGCCCTGCATCAGCATGGACGCTGTATGCCGTGGCTACAACATTTGTCACACCAATGTTGAGACATAGCATTGAAAATTCCTCAGTGAATGTCTCCCTAACAGCCATTGCTAACCAAGCTACAGTGCTAATGGGTCTTGGGAAAGGATGGCCATTGTCAAAGATGGACATTGGAGTTCCCCTCCTTGCCATTGGATGCTATTCACAAGTCAACCCTATAACTCTCACAGCAGCTCTTCTTTTATTGGTAGCACATTATGCCATTATAGGGCCAGGACTTCAAGCAAAAGCAACCAGAGAAGCTCAGAAAAGAGCAGCAGCAGGCATCATGAAAAACCCAACAGTAGATGGAATAACAGTGATTGACCTAGAACCAATACCCTATGATCCAAAATTTGAAAAGCAGTTAGGACAAGTAATGCTCCTAATTCTCTGCGTGACTCAAGTATTAATGATGAGGACTACATGGGCTCTATGTGAGGCTCTAACCTTAGCGACCGGGCCTATCTCCACACTGTGGGAAGGAAATCCAGGGAGGTTTTGGAACACTACCATTGCAGTGTCAATGGCTAACATCTTTAGGGGGAGCTACTTGGCCGGAGCTGGACTTCTCTTTTCCATCATGAAAAACACAACAAACACAAGAAGAGGAACTGGCAACATAGGAGAGACACTTGGAGAAAAATGGAAAAGTCGATTAAACGCATTGGGAAAAAGTGAATTTCAAGTCTACANNNNNNNNNNNNNNNNNNNNNNNNNNNNNNNNNNNNNNNNNNNNNNNNNNNNNNNNNNNNNNNNNNNNNNNNNNNNNNNNNNNNNNNNNNNNNNNNNNNNNNNNNNNNNNNNNNNNNNNNNNNNNNNNNNNNNNNNNNNNNNNNNNNNNNNNNNNNNNNNNNNNNNNNNNNNNNNNNNNNNNNNNNNNNNNNNNNNNNNNNNNNNNNNNNNNNNNNNNNNNNNNNNNNNNNNNNNNNNNNNNNNNNNNNNNNNNNNNNNNNNNNNNNNNNNNNNNNNNNNNNNNNNNNNNNNNNNNNNNNNNNNNNNNNNNNNNNNNNNNNNNNNNNNNNNNNNNNNNNNNNNNNNNNNNNNNNNNNNNNNNNNNNNNNNNNNNNNNNNNNNNNNNNNNNNNNNNNNNNNN-NNNNNNNNNNNNNNNNNNNNNNNNNNNNNNNNNNNNNNNNNNNNNNNNNNNNNNNNNNNNNNNNNNNNNNNNNNNNNNNNNNNNNNNNNNNNNNNNNNNNNNNNNNNNNNNNNNNNNNNNNNNNNNNNNNNNNNNNNNNNNNNNNNNNNNNNNNNNNNNNNNNNNNNNNNNNNNNNNNNNNNNNNNNNNNNNNNNNNNNNNNNNNNNNNNNNNNNNNNNNNNNNNNNNNNNNNNNNNNNNNNNNNNNNNNNNNNNNNNNNNNNNNNNNNNNNNNNNNNNNNNNNNNNNNNNNNNNNNNNNNNNNNNNNNNNNNNNNNNNNNNNNNNNNNNNNNNNNNNNNNNNNNNNNNNNNNNNNNNNNNNNNNNNNNNNNNNNNNNNNNNNNNNNNNNNNNNATGATCAAGATCACCCATACAAAACGTGGGCTTACCACGGCAGCTATGAAACAAAACAAACTGGATCAGCATCATCCATGGTGAACGGAGTGGTCAAATTGCTGACAAAACCTTGGGACGTCGTCCCTATGGTGACACAGATGGCAATGACGGACACGACTCCATTTGGACAACAGCGCGTTTTCAAAGAGAAAGTAGACACGAGAACCCAGGAACCGAAGGAAGGCACAAAGAAACTGATGAAAATTACAGCAGAGTGGCTTTGGAAAGAACTAGGAAAGAAAAAGACACCTAGGATGTGTACCAGAGAAGAATTCACAAGAAAAGTGAGAAGCAATGCAGCCTTGGGGGCCATATTCACTGATGAGAACAAATGGAAATCGGCACGTGAGGCTGTTGAAGATGGTAGGTTTTGGGAGCTGGTTGACAGGGAAAGAAATCTCCATCTTGAAGGGAAGTGTGAAACATGCGTGTACAACATGATGGGGAAAAGAGAGAAGAAACTAGGGGAGTTCGGCAAGGCAAAAGGTAGCAGAGCCATATGGTACATGTGGCTTGGAGCACGCTTCTTAGAGTTTGAAGCCCTAGGATTCCTGAATGAAGATCACTGGTTCTCCAGAGGGAACTCCCTGAGTGGAGTGGAAGGAGAAGGGCTGCACA-GACTAGGCTATATTTTAAGAGACGTGGGCAAGAAGGAAGGGGGAGCAATGTACGCCGATGATACAGCAGGATGGGACACAAGAATCACACTAGAAGACTTAAAAAATGAAGAAATGGTAACAAACCACATGAAAGGAGAACACAAGAAACTAGCCGAGGCCATATTCAAACTAACGTACCAAAACAAGGTGGTGCGTGTGCNNNNNNNNNNNNNNNNNNNNNNNNNNNNNNNNNNNNNNNNNNNNNNNNNNNNNNNNNNNNNNNNNNNNNNNNNNNNNNNNNNNNNNNNNNNNNNNNNNNNNNNNNNNNNNNNNNNNNNNNNNNNNNNNNNNNNNNNNNNNNNNNNNNNNNNNNNNNNNNNNNNNNNNNNNNNNNNNNNNNNNNNNNNNNNNNNNNNNNNNNNNNNNNNNNNNNNNNNNNNNNNNNNNNNNNNNNNNNNNNNNNNNNNNNNNNNNNNNNNNNNNNNNNNNNNNNNNNNNNNNNNNNNNNNNNNNNNNNNNNNNNNNNNNNNNNNNNNNNNNNNNNNNNNNNNNNNNNNNNNNNNNNNNNNNNNNNNNNNNNNNNNNNNNNNNNNNNNNNNNNNNNNNNNNNNNNNNNNNNNNNNNNNNNNNNNNNNNNNNNNNNNNNNNNNNNNNNNNNNNNNNNNNNNNNNNNNNNNNNNNNNNNNNNNNNNNNNNNNNNNNNNNNNNNNNNNNNNNNNNNNNNNNNNNNNNNNNNNNNNNNNNNNNNNNNNNNNNNNNNNNNNNNNNNNNNNNNNNNNNNNNNNNNNNNNNNNNNNNNNNNNNNNNNNNNNNNNNNNNNNNNNNNNNNNNNNNNNNNNNNNNNNNNNNNNNNNNNNNNNNNNNNNNNNNNNNNNNNNNNNNNNNNNNNNNNNNNNNNNNNNNNNNNNNNNNNNNNNNNNNNNNNNNNNNNNNNNNNNNNNNNNNNNNNNNNNNNNNNNNNNNNNNNNNNNNNNNNNNNNNNNNNNNNNNNNNNNNNNNNNNNNNNNNNNNNNNNNNNNNNNNNNNNNNNNNNNNNNNNNNNNNNNNNNNNNNNNNNNNNNNNNNNNNNNNNNNNNNNNNNNNNNNNNNNNNNNNNNNNNNNNNNNNNNNNNNNNNNNNNNNNNNNNNNNNNNNNNNNNNNNNNNNNNNNNNNNNNNNNNNNNNNNNNNNNNNNNNNNNNNNN
>DENV2|M9|1537cc|Mexico_Morelos|2013-09-09
NNNNNNNNNNNNNNNNNNNNNNNNNNNNNNNNNNNNNNNNNNNNNNNNNNNNNNNNNNNNNNNNNNNNNNNNNNNNNNNNNNNNNNNNNNNNNNNNNNNNNNNNNNNNNNNNNNNNNNNNNNNNNNNNNNNNNNNNNNNNNNNNNNNNNNNNNNNNNNNNNNNNNNNNNNNNNNNNNNNNNNNNNNNNNNNNNNNNNNNNNNNNNNNNNNNNNNNNNNNNNNNNNNNNNNNNNNNNNNNNNNNNNNNNNNNNNNNNNNNNNNNNNNNNNNNNNNNNNNNNNNNNNNNNNNNNNNNNNNNNNNNNNNNNNNNNNNNNNNNNNNNNNNNNNNNNNNNNNNNNNNNNNNNNNNNNNNNNNNNNNNNNNNNNNNNNNNNNNNNNNNNNNNNNNNNNNNNNNNNNNNNNNNNNNNNNNNNNNNNNNNNNNNNNNNNNNNNNNNNNNNNNNNNNNNNNNNNNNNNNNNNNNNNNNNNNNNNNNNNNNNNNNNNNNNNNNNNNNNNNNNNNNNNNNNNNNNNNNNNNNNNNNNNNNNNNNNNNNNNNNNNNNNNNNNNNNNNNNNNNNNNNNNNNNNNNNNNNNNNNNNNNNNNNNNNNNNNNNNNNNNNNNNNNNNNNNNNNNNNNNNNNNNNNNNNNNNNNNNNNNNNNNNNNNNNNNNNNNNNNNNNNNNNNNNNNNNNNNNNNNNNNNNNNNNNNNNNNNNNNNNNNNNNNNNNNNNNNNNNNNNNNNNNNNNNNNNNNNNNNNNNNNNNNNNNNNNNNNNNNNNNNNNNNNNNNNNNNNNNNNNNNNNNNNNNNNNNNNNNNNNNNNNNNNNNNNNNNNNNNNNNNNNNNNNNNNNNNNNNNNNNNNCTGCATAGGAATATCAAATAGAGACTTCGTAGAAGGGGTTTCAGGAGGAAGCTGGGTTGACATAGTCTTGGAACATGGAAGTTGTGTGACGACGATGGCAAAAAATAAACCAACACTGGATTTTGAACTGATAAAAACAGAAGCCAAACAACCTGCCACTCTAAGGAAGTACTGTATAGAAGCAAAGCTGACCAACACAACAACAGAATCGCGTTGCCCAACACAAGGGGAACCCAGTCTAAATGAAGAGCAGGACAAAAGGTTCATCTGCAAACACTCCATGGTAGACAGAGGATGGGGAAATGGATGTGGATTATTTGGAAAGGGAGGCATTGTGACCTGTGCTATGTTTACATGCAAAAAGAACATGGAAGGAAAAGTCGTGCAGCCAGAAAATTTGGAATACACCATCGTGATAACACCTCACTCAGGAGAAGAGCACGCTGTAGGCAATGACACAGGAAAGCATGGCAAGGAAATCAAAATAACACCACAGAGCTCCATCACAGAAGCAGAACTGACAGGCTATGGCACTGTCACGATGGAGTGCTCTCCGAGAACGGGCCTCGACTTTAATGAGATGGTGCTGCTGCAGATGGAAGACAAAGCTTGGCTGGTGCACAGGCAATGGTTCCTAGACCTGCCGTTACCATGGCTACCTGGAGCGGACACACAAGGATCAAATTGGATACAGAAAGAGACATTGGTCACTTTCAAAAATCCCCACGCGAAGAAACAGGATGTCGTCGTTTTAGGGTCTCAAGAAGGGGCCATGCACACGGCACTCACAGGGGCCACAGAAATCCAGATGTCATCAGGAAACTTACTGTTCACAGGACATNNNNNNNNNNNNNNNNNNNNNNNNNNNNNNNNNNNNNNNNNNNNNNNNNNNNNNNNNNNNNNNNNNNNNNNNNNNNNNNNNNNNNNNNNNNNNNNNNNNNNNNNNNNNNNNNNNNNNNNNNNNNNNNNNNNNNNNNNNNNNNNNNNNNNNNNNNNNNNNNNNNNNNNNNNNNNNNNNNNNNNNNNNNNNNNNNNNNNNNNNNNNNNNNNNNNNNNNNNNNNNNNNNNNNNNNNNNNNNNNNNNNNNNNNNNNNNNNNNNNNNNNNNNNNNNNNNNNNNNNNNNNNNNNNNNNNNNNNNNNNNNNNNNNNNNNNNNNNNNNNNNNNNNNNNNNNNNNNNNNNNNNNNNNNNNNNNNNNNNNNNNNNNNNNNNNNNNNNNNNNNNNNNNNNNNNNNNNNNNNNNNNNNNNN--NNNNNNNNNNNNNNNNNNNNNNNNNNNNNNNNNNNNNNNNNNNNNNNNNNNNNNNNNNNNNNNNNNNNNNNNNNNNNNNNNNNNNNNNNNNNNNNNNNNNNNNNNNNNNNNNNNNNNNNNNNNNNNNNNNNNNNNNNNNNNNNNNNNNNNNNNNNNNNNNNNNNNNNNNNNNNNNNNNNNNNNNNNNNNNNNNNNNNNNNNNNNNNNNNNNNNNNNNNNNNNNNNNNNNNNNNNNNNNNNNNNNNNNNNNNNNGAAAAACAAAGAACTGAAATGTGGCAGCGGGATCTTCATCACAGATAACGTACACACATGGACAGAACAATACAAGTTCCAACCAGAATCCCCTTCAAAACTAGCTTCAGCTATCCAAAAAGCTCATGAAGAGGGCATTTGTGGAATCCGCTCAGTAACAAGATTGGAGAATCTGATGTGGAAACAAATAACACCAGAATTGAATCATATTCTATCAGAAAATGAGGTAAAGTTGACCATTATGACAGGAGACATTAAAGGAATCATGCAGGCAGGAAAACGATCCTTGCGGCCCCAGCCCACTGAGCTGAAGTACTCATGGAAAACATGGGGAAAGGCGAAAATGCTCTCCACAGAGTCTCACAATCAGACCTTTCTTATTGATGGCCCTGAAACAGCAGAATGCCCCAACACAAACAGAGCTTGGAACTCGCTGGAAGTTGAAGACTATGGTTTTGGAGTTTTCACCACCAATATATGGCTGAAATTGAGAGAAAAACAGGATGTATTTTGTGACTCAAAACTCATGTCAGCAGCCATTAAAGACAATAGAGCCGTTCATGCCGATATGGGTTATTGGATAGAAAGTGCACTCAATGACACATGGAAGATGGAGAAAGCCTCCTTCATTGAAGTTAAAAGCTGCCACTGGCCAAAGTCACACACCCTTTGGAGCAATGGAGTATTAGAAAGTGAGATGATAATCCCAAAAAATTTTGCCGGGCCAGTGTCACAACACAACTACAGACCAGGCTACCATACACAAACAGCAGGACCTTGGCATCTAGGTAAGCTTGAGATGGACTTTGATCTCTGCGAAGGAACTACAGTGGTGGTGACTGAGGACTGTGGAAATAGAGGACCCTCTTTAAGAACGACCACTGCCTCTGGAAAACNNNNNNNNNNNNNNNNNNNNNNNNNNNNNNNNNNNNNNNNNNNNNNNNNNNNNNNNNNNNNNNNNNNNNNNNNNNNNNNNNNNNNNNNNNNNNNNNNNNNNNNNNNGGAGAATTTGGTCAACTCCTTGGTCACAGCCGGACATGGGCAGATTGATAACTTTTCACTAGGAGTCTTGGGAATGGCACTGTTCCTGGAAGAAATGCTCAGGACCCGAATAGGAACGAAACATGCAATACTGCTAGTCGCAGTATCTTTTGTGACATTGATTACTGGGAACATGTCTTTTAGAGACCTGGGAAGAGTGATGGTTATGGTGGGCGCTACCATGACGGATGACATAGGTATGGGAGTGACTTATCTTGCCCTACTAGCAGCTTTTAAAGTTAGACCAACTTTTGCAGCTGGACTACTCTTGAGAAAACTGACCTCCAAGGAATTGATGATGGCCACCATAGGAATCGCACTTCTTTCCCAAAGCACCATACCAGAGACCATTCTTGAACTGACCGATGCATTAGCCTTGGGCATGATGGTCCTCAAAATAGTGAGAAATATGGAAAAATACCAATTGGCAGTGACTATCATGGCTATTTCATGTGTCCCAAATGCAGTGATACTGCAAAACGCATGGAAGGTGAGTTGCACAATATTGGCAGCGGTGTCCGTTTCACCACT--GCTCTTA-ACATCCTCACAGCAGAAAGCGGATTGGATACCACTGGCATTGACGATAAAAGGTCTCAATCCAACAGCTATTTTTCTAACAACTCTTTCGAGAACCAGCAAGAAAAGGAGCTGGCCGCTAAATGAAGCTATCATGGCAGTCGGGATGGTGAGCATTTTAGCCAGTTCTCTCCTAAAGAATGATATTCCCATGACAGGTCCATTAGTGGCTGGAGGGCTCCTTACCGTATGTTACGTGCTCACTGGACGATCGGCCGATTTGGAACTGGAGAGAGCTGCCGATGTAAAGTGGGAAGATCAGGCAGAAATATCAGGAAGCAGCCCAATCCTATCAATAACAATATCAGAAGATGGCAGCATGTCGATAAAAAATGNNNNNNNNNNNNNNNNNNNNNNNNNNNNNNNNNNNNNNNNNNNNNNNNNNNNNNNNNNNNNNNNNNNNNNNNNNNNNNNNNNNNNNNNNNNNNNNNNNNNNNNNNNNNNNNNNNNNNNNNNNNNNNNNNNNNNNNNNNNNNNNNNNNNNNNNNNNNNNNNNNNNNNNNNNNNNNNNNNNNNNNNNNNNNNNNNNNNNNNNNNNNNNNNNNNNNNNNNNNNNNNNNNNNNNNNNNNNNNNNNNNNNNNNNNNNNNNNNNNNNNNNNNNNNNNNNNNNNNNNNNNNNNNNNNNNNNNNNNNNNNNNNNNNNNNNNNNNNNNNNNNNNNNNNNNNNNNNNNNNNNNNNNNNNNNNNNNNNNNNNNNNNNNNNNNNNNNNNNNNNNNNNNNNNNNNNNNNNNNNNNNNNNNNNNNNNNNNNNNNNNNNNNNNNNNNNNNNNNNNNNNNNNNNNNNNNNNNNNNNNNNNNNNNNNNNNNNNNNNNNNNNNNNNNNNNNNNNNNNNNNNNNNNNNNNNNNNNNNNNNNNNNNNNNNNNNNNNNNNNNNNNNNNNNNNNNNNNNNNNNNNNNNNNNNNNNNNNNNNNNNNNNNNNNNNNNNNNNNNNNNNNNNNNNNNNNNNNNNNNNNNNNNNNNNNNNNNNNNNNNNNNNNNNNNNNNNNNNNNNNNNNNNNNNNNNNNNNNNNNNAAAGATTGACCATCATGGACCTCCATCCAGGAGCAGGAAAGACAAAAAGATACCTTCCAGCCATAGTTAGAGAAGCCATAAAACGTGGCTTGAGAACATTGATCCTGGCTCCCACTAGAGTAGTGGCAGCTGAAATGGAGGAAGCTCTTAGAGGACTTCCAATAAGATACCAAACCCCAGCCATCAAAACCCAGCATACCGGGCGGGAGATCGTGGACCTAATGTGTCATGCCACATTTACTATGAGGCTGCTATCACCAGTCAGAGTACCAAATTACAACCTGATCATCATGGACGAAGCCCACTTCACAGACCCAGCAAGTATAGCAGCTAGAGGATACATTTCAACTCGAGTAGAGATGGGTGAAGCAGCCGGGATTTTCATGACAGCCACTCCTCCGGGAAGTAGAGACCCATTTCCTCAGAGCAATGCACCAATCATGGATGAGGAAAGAGAAATTCCTGAGCGTTCGTGGAATTCAGGACACGAATGGGTCACAGATTTTAAGGGGAAGACTGTTTGGTTTGTTCCAAGTATAAAAGCAGGAAATGATATAGCAGCTTGTCTTAGGAAAAATGGAAAGAAAGTGATACAACTCAGTAGGAAGACTTTTGACTCTGAGTATGTCAAGACTAGAGCCAATGATTGGGACTTTGTGGTCACAACTGACATTTCAGAAATGGGTGCCAACTTTAAGGCTGAGAGGGT-TATAGACCCCAGACGTTGCATGAAACCAGTTATACTAACAGATGGCGAAGAGCGGGTGATCTTGGCAGGACCAATGCCAGTGACCCACTCTAGTGCAGCGCAAAGAAGAGGGAGAATAGGAAGAAATCCAAAANNNNNNNNNNNNNNNNNNNNNNNNNNNNNNNNNNNNNNNNNNNNNNNNNNNNNNNNNNNNNNNNNNNNNNNNNNNNNNNNNNNNNNNNNNNNNNNNNNNNNNNNNNNNNNNNNNNNNNNNNNNNNNNNNNNNNNNNNNNNNNNNNNNNNNNNNNNNNNNNNNNNNNNNNNNNNNNNNNNNNNNNNNNNNNNNNNNNNNNNNNNNNNNNNNNNNNNNNNNNNNNNNNNNNNNNNNNNNNNNNNNNNNNNNNNNNNNNNNNNNNNNNNNNNNNNNNNNNNNNNNNNNNNNNNNNNNNNNNNNNNNNNNNNNNNNNNNNNNNNNNNNNNNNNNNNNNNNNNNNNNNNNNNNNNNNNNNNNNNNNNNNNNNNNNNNNNNNNNNNNNNNNNNNNNNNNNNNNNNNNNNNNNNNNNNNNNNNNNNNNNNNNNNNNNNNNNNNNNNNNNNNNNNNNNNNNNNNNNNNNNNNNNNNNNNNNNNNNNNNNNNNNNNNNNNNNNNNNNNNNNNNNNNNNNNNNNNNNNNNNNNNNNNNNNNNNNNNNNNNNNNNNNNNNNNNNNNNNNNNNNNNNNNNNNNNNNNNNNNNNNNNNNNNNNNNNNNNNNNNNNNNNNNNNNNNNNNNNNNNNNNNNNNNNNNNNNNNNNNNNNNNNNNNNNNNNNNNNNNNNNNNNNNNNNNNNNNNNNNNNNNNNNNNNNNNNNNNNNNNNNNNNNNNNNNNNNNNNNNNNNNNNNNNNNNNNNNNNNNNNNNNNNNNNNNNNNNNNNNNNNNNNNNNNNNNNNNNNNNNNNNNNNNNNNNNNNNNNNNNNNNNNNNNNNNNNNNNNNNNNNNNNNNNNNNNNNNNNNNNNNNNAAGACAACCAATTGACCTACGTTGTCATAGCTATTCTCACAGTGGTGGCCGCAACCATGGCAAACGAGATGGGTTTTCTAGAAAAAACCAAGAAAGACCTCGGATTGGGAAGCATCACAACCCAGGAACCTGAGAGCAATATCCTGGACATAGATCTACGCCCTGCATCAGCATGGACGCTGTATGCCGTGGCTACAACATTTGTCACACCAATGTTGAGACATAGCATTGAAAATTCCTCAGTGAATGTCTCCCTAACAGCCATTGCTAACCAAGCTACAGTGCTAATGGGTCTTGGGAAAGGATGGCCATTGTCAAAGATGGACATTGGAGTTCCCCTCCTTGCCATTGGATGCTATTCACAAGTCAACCCTATAACTCTCACAGCAGCTCTTCTTTTATTGGTAACACATTATGCCATTATAGGGCCAGGACTACAAGCAAAAGCAACCAGAGAAGCTCAGAAAAGAGCAGCAGCAGGCATCATGAAAAACCCAACAGTAGATGGAATAACAGTGATTGACCTAGAACCAATACCCTATGATCCAAAATTTGAAAAGCAGTTAGGACAAGTAATGCTCCTAATTCTCTGCGTGACTCAAGTATTAATGATGAGGACTACATGGGCTCTATGTGAGGCTCTAACCTTAGCGACCGGGCCTATCTCCACACTGTGGGAAGGAAATCCAGGGAGGTTTTGGAACACTACCATTGCAGTGTCAATGGCTAACATCTTTAGGGGGAGCTACTTGGCCGGAGCTGGACTTCTCTTTTCCATCATGAAAAACACAACAAACACAAGAAGAGGAACTGGCAACATAGGAGAGACACTTGGAGAAAAATGGAAAAGTCGATTAAACGCATTGGGAAAAAGTGAATTTCAAGTCTACANNNNNNNNNNNNNNNNNNNNNNNNNNNNNNNNNNNNNNNNNNNNNNNNNNNNNNNNNNNNNNNNNNNNNNNNNNNNNNNNNNNNNNNNNNNNNNNNNNNNNNNNNNNNNNNNNNNNNNNNNNNNNNNNNNNNNNNNNNNNNNNNNNNNNNNNNNNNNNNNNNNNNNNNNNNNNNNNNNNNNNNNNNNNNNNNNNNNNNNNNNNNNNNNNNNNNNNNNNNNNNNNNNNNNNNNNNNNNNNNNNNNNNNNNNNNNNNNNNNNNNNNNNNNNNNNNNNNNNNNNNNNNNNNNNNNNNNNNNNNNNNNNNNNNNNNNNNNNNNNNNNNNNNNNNNNNNNNNNNNNNNNNNNNNNNNNNNNNNNNNNNNNNNNNNNNNNNNNNNNNNNNNNNNNNNNNNNNNNNNN-NNNNNNNNNNNNNNNNNNNNNNNNNNNNNNNNNNNNNNNNNNNNNNNNNNNNNNNNNNNNNNNNNNNNNNNNNNNNNNNNNNNNNNNNNNNNNNNNNNNNNNNNNNNNNNNNNNNNNNNNNNNNNNNNNNNNNNNNNNNNNNNNNNNNNNNNNNNNNNNNNNNNNNNNNNNNNNNNNNNNNNNNNNNNNNNNNNNNNNNNNNNNNNNNNNNNNNNNNNNNNNNNNNNNNNNNNNNNNNNNNNNNNNNNNNNNNNNNNNNNNNNNNNNNNNNNNNNNNNNNNNNNNNNNNNNNNNNNNNNNNNNNNNNNNNNNNNNNNNNNNNNNNNNNNNNNNNNNNNNNNNNNNNNNNNNNNNNNNNNNNNNNNNNNNNNNNNNNNNNNNNNNNNNNNNNNNNATGATCAAGATCACCCATACAAAACGTGGGCTTACCACGGCAGCTATGAAACAAAACAAACTGGATCAGCATCATCTATGGTGAACGGAGTGGTCAGATTGCTGACAAAACCTTGGGACGTCGTCCCTATGGTGACACAGATGGCAATGACGGACACGACTCCATTTGGACAACAGCGCGTTTTCAAAGAGAAAGTAGACACGAGAACCCAGGAACCGAAGGAAGGCACAAAGAAACTGATGAAAATTACGGCAGAGTGGCTTTGGAAAGAACTAGGAAAGAAAAAGACACCTAGGATGTGTACCAGAGAAGAATTCACAAGAAAAGTGAGAAGCAATGCAGCCTTGGGGGCCATATTCACTGATGAGAACAAATGGAAATCGGCACGTGAGGCTGTTGAAGATGGTAGGTTTTGGGAGCTGGTTGACAGGGAAAGAAATCTCCATCTTGAAGGGAAGTGTGAAACATGTGTGTACAACATGATGGGAAAAAGAGAGAAGAAACTAGGGGAGTTCGGCAAGGCAAAAGGTAGCAGAGCCATATGGTACATGTGGCTTGGAGCACGCTTCTTAGAGTTTGAAGCCCTAGGATTCCTGAATGAAGATCACTGGTTCTCCAGAGGGAACTCCCTGAGTGGAGTGGAAGGAGAAGGGCTGCACA-GACTAGGCTATATTTTAAGAGACGTGGGCAAGAAGGAAGGGGGAGCAATGTACGCCGATGATACAGCAGGATGGGACACAAGAATCACACTAGAAGACTTAAAAAATGAAGAAATGGTAACAAACCACATGAAAGGAGAACACAAGAAACTAGCTGAGGCCATATTCAAACTAACGTACCAAAACAAGGTGGTGCGTGTGCNNNNNNNNNNNNNNNNNNNNNNNNNNNNNNNNNNNNNNNNNNNNNNNNNNNNNNNNNNNNNNNNNNNNNNNNNNNNNNNNNNNNNNNNNNNNNNNNNNNNNNNNNNNNNNNNNNNNNNNNNNNNNNNNNNNNNNNNNNNNNNNNNNNNNNNNNNNNNNNNNNNNNNNNNNNNNNNNNNNNNNNNNNNNNNNNNNNNNNNNNNNNNNNNNNNNNNNNNNNNNNNNNNNNNNNNNNNNNNNNNNNNNNNNNNNNNNNNNNNNNNNNNNNNNNNNNNNNNNNNNNNNNNNNNNNNNNNNNNNNNNNNNNNNNNNNNNNNNNNNNNNNNNNNNNNNNNNNNNNNNNNNNNNNNNNNNNNNNNNNNNNNNNNNNNNNNNNNNNNNNNNNNNNNNNNNNNNNNNNNNNNNNNNNNNNNNNNNNNNNNNNNNNNNNNNNNNNNNNNNNNNNNNNNNNNNNNNNNNNNNNNNNNNNNNNNNNNNNNNNNNNNNNNNNNNNNNNNNNNNNNNNNNNNNNNNNNNNNNNNNNNNNNNNNNNNNNNNNNNNNNNNNNNNNNNNNNNNNNNNNNNNNNNNNNNNNNNNNNNNNNNNNNNNNNNNNNNNNNNNNNNNNNNNNNNNNNNNNNNNNNNNNNNNNNNNNNNNNNNNNNNNNNNNNNNNNNNNNNNNNNNNNNNNNNNNNNNNNNNNNNNNNNNNNNNNNNNNNNNNNNNNNNNNNNNNNNNNNNNNNNNNNNNNNNNNNNNNNNNNNNNNNNNNNNNNNNNNNNNNNNNNNNNNNNNNNNNNNNNNNNNNNNNNNNNNNNNNNNNNNNNNNNNNNNNNNNNNNNNNNNNNNNNNNNNNNNNNNNNNNNNNNNNNNNNNNNNNNNNNNNNNNNNNNNNNNNNNNNNNNNNNNNNNNNNNNNNNNNNNNNNNNNNNNNNNNNNNNNNNNNNNNNNNNNNNNNNNNNNNNNNNNNNNNNNNNNNNNNNNNNN
>DENV2|M3|649cc|Mexico_QuintanaRoo|2013-07-05
NNNNNNNNNNNNNNNNNNNNNNNNNNNNNNNNNNNNNNNNNNNNNNNNNNNNNNNNNNNNNNNNNNNNNNNNNNNNNNNNNNNNNNNNNNNNNNNNNNNNNNNNNNNNNNNNNNNNNNNNNNNNNNNNNNNNNNNNNNNNNNNNNNNNNNNNNNNNNNNNNNNNNNNNNNNNNNNNNNNNNNNNNNNNNNNNNNNNNNNNNNNNNNNNNNNNNNNNNNNNNNNNNNNNNNNNNNNNNNNNNNNNNNNNNNNNNNNNNNNNNNNNNNNNNNNNNNNNNNNNNNNNNNNNNNNNNNNNNNNNNNNNNNNNNNNNNNNNNNNNNNNNNNNNNNNNNNNNNNNNNNNNNNNNNNNNNNNNNNNNNNNNNNNNNNNNNNNNNNNNNNNNNNNNNNNNNNNNNNNNNNNNNNNNNNNNNNNNNNNNNNNNNNNNNNNNNNNNNNNNNNNNNNNNNNNNNNNNNNNNNNNNNNNNNNNNNNNNNNNNNNNNNNNNNNNNNNNNNNNNNNNNNNNNNNNNNNNNNNNNNNNNNNNNNNNNNNNNNNNNNNNNNNNNNNNNNNNNNNNNNNNNNNNNNNNNNNNNNNNNNNNNNNNNNNNNNNNNNNNNNNNNNNNNNNNNNNNNNNNNNNNNNNNNNNNNNNNNNNNNNNNNNNNNNNNNNNNNNNNNNNNNNNNNNNNNNNNNNNNNNNNNNNNNNNNNNNNNNNNNNNNNNNNNNNNNNNNNNNNNNNNNNNNNNNNNNNNNNNNNNNNNNNNNNNNNNNNNNNNNNNNNNNNNNNNNNNNNNNNNNNNNNNNNNNNNNNNNNNNNNNNNNNNNNNNNNNNNNNNNNNNNNNNNNNNNNNNNNNNNNNNNNCTGCATAGGAATATCAAATAGAGACTTCGTAGAAGGGGTTTCAGGAGGAAGCTGGGTTGACATAGTCTTAGAACATGGAAGTTGTGTAACGACGATGGCAAAAAACAAACCAACATTGGATTTTGAACTGATAAAAACAGAAGCCAAACAACCAGCCACTCTAAGGAAGTACTGTATAGAAGCAAAGTTGACCAACACAACAACAGAATCACGTTGTCCAACACAAGGGGAACCCAGTCTAAATGAAGAGCAGGACAAAAGGTTCATCTGCAAACACTCCATGGTAGACAGAGGATGGGGAAATGGATGTGGATTATTTGGAAAGGGAGGCATTGTGACCTGTGCTATGTTTACATGCAAAAAGAATATGGAAGGAAAAGTCGTGCAGCCAGAAAACTTGGAATACACCATCGTGATAACACCCCACTCAGGAGAAGAGCACGCTGTAGGTAATGACACAGGAAAGCATGGCAAAGAAATCAAGATAACACCACAGAGTTCCATCACAGAAGCAGAACTGACAGGCTATGGCACTGTCACGATGGAGTGCTCTCCGAGAACGGGCCTCGACTTCAATGAGATGGTGCTGCTGCAGATGGAAGACAAAGCTTGGCTGGTGCACAGGCAATGGTTTCTAGACCTGCCGTTACCATGGCTACCCGGAGCGGACACACAAGGATCAAACTGGATACAGAAAGAGACATTGGTCACTTTCAAAAATCCCCACGCGAAGAAACAGGATGTCGTTGTTTTAGGGTCTCAAGAAGGGGCCATGCACACGGCACTCACAGGGGCTACAGAAATCCAGATGTCATCAGGGAACTTACTGTTCACAGGACATNNNNNNNNNNNNNNNNNNNNNNNNNNNNNNNNNNNNNNNNNNNNNNNNNNNNNNNNNNNNNNNNNNNNNNNNNNNNNNNNNNNNNNNNNNNNNNNNNNNNNNNNNNNNNNNNNNNNNNNNNNNNNNNNNNNNNNNNNNNNNNNNNNNNNNNNNNNNNNNNNNNNNNNNNNNNNNNNNNNNNNNNNNNNNNNNNNNNNNNNNNNNNNNNNNNNNNNNNNNNNNNNNNNNNNNNNNNNNNNNNNNNNNNNNNNNNNNNNNNNNNNNNNNNNNNNNNNNNNNNNNNNNNNNNNNNNNNNNNNNNNNNNNNNNNNNNNNNNNNNNNNNNNNNNNNNNNNNNNNNNNNNNNNNNNNNNNNNNNNNNNNNNNNNNNNNNNNNNNNNNNNNNNNNNNNNNNNNNNNNNNNNNNNNN--NNNNNNNNNNNNNNNNNNNNNNNNNNNNNNNNNNNNNNNNNNNNNNNNNNNNNNNNNNNNNNNNNNNNNNNNNNNNNNNNNNNNNNNNNNNNNNNNNNNNNNNNNNNNNNNNNNNNNNNNNNNNNNNNNNNNNNNNNNNNNNNNNNNNNNNNNNNNNNNNNNNNNNNNNNNNNNNNNNNNNNNNNNNNNNNNNNNNNNNNNNNNNNNNNNNNNNNNNNNNNNNNNNNNNNNNNNNNNNNNNNNNNNNNNNNNNGAAAAATAAAGAACTGAAATGTGGCAGCGGGATCTTTATTACAGATAACGTACACACATGGACAGAACAATATAAGTTCCAACCAGAATCCCCTTCAAAACTAGCTTCAGCTATCCAAAAAGCTCATGAAGAGGGCATTTGTGGAATCCGCTCAGTAACAAGATTGGAGAATCTGATGTGGAAACAAATAACACCAGAATTGAACCATATTCTATCAGAAAATGAGGTAAAGTTGACCATTATGACAGGAGACATTAAAGGAATCATGCAGGCAGGAAAACGATCTTTGCGGCCCCAGCCTACTGAGCTGAAGTATTCATGGAAAACATGGGGGAAGGCGAAAATGCTCTCCACAGAGTCTCACAATCAGACCTTTCTTATTGATGGCCCCGAAACAGCAGAATGCCCCAACACAAACAGAGCTTGGAACTCACTGGAAGTTGAAGATTATGGTTTTGGAGTTTTCACCACCAATATATGGCTGAAATTGAAAGAAAAACAGGATGTATTTTGTGACTCAAAACTCATGTCAGCGGCCATTAAAGACAACAGAGCCGTTCATGCCGATATGGGTTATTGGATAGAAAGCGCACTCAATGACACATGGAAGATGGAGAAAGCCTCCTTCATTGAAGTTAAAAGCTGCCACTGGCCAAAGTCACACACCCTTTGGAGCAATGGAGTATTAGAAAGTGAGATGATAATCCCAAAAAATTTTGCCGGGCCAGTGTCACAACACAACTACAGACCAGGCTACCATACACAAACAGCAGGACCTTGGCATCTAGGTAAGCTTGAGATGGACTTTGATCTCTGCGAAGGAACTACAGTGGTGGTAACTGAGGACTGTGGAAATAGAGGACCCTCTTTAAGAACGACCACTGCCTCTGGAAAACNNNNNNNNNNNNNNNNNNNNNNNNNNNNNNNNNNNNNNNNNNNNNNNNNNNNNNNNNNNNNNNNNNNNNNNNNNNNNNNNNNNNNNNNNNNNNNNNNNNNNNNNNNGGAGAATTTGGTCAACTCCTTGGTCACAGCCGGACATGGGCAGATTGACAACTTTTCATTAGGAGTCCTGGGAATGGCACTGTTCCTGGAAGAAATGCTCAGGACCCGAATAGGAACGAAACATGCAATACTGCTAGTTGCAGTATCTTTTGTGACATTGATAACTGGGAACATGTCTTTTAGAGACCTGGGAAGAGTGATGGTTATGGTGGGCGCTACCATGACGGATGACATAGGTATGGGAGTGACTTATCTTGCCCTACTAGCAGCTTTTAAAGTTAGACCAACTTTTGCAGCTGGACTACTCTTGAGAAAATTGACCTCCAAGGAACTGATGATGGCCACCATAGGAATCGCACTCCTTTCCCAAAGCACCATACCAGAGACCATTCTTGAACTGACTGATGCATTAGCCTTGGGCATGATGGTCCTCAAAGTGGTGAGAAACATGGAAAAATACCAATTGGCAGTGACTATCATGGCTATTTCGTGTGCCCCAAATGCAGTGATACTGCAAAACGCATGGAAGGTGAGTTGCACAATATTGGCAGCGGTGTCCGTTTCACCACT--GCTCTTA-ACATCCTCACAGCAGAAAGCGGATTGGATACCACTGGCATTGACAATAAAAGGTCTCAATCCAACAGCCATTTTTCTAACAACTCTTTCGAGAACCAGCAAGAAAAGGAGCTGGCCGCTAAATGAAGCTATCATGGCAGTCGGGATGGTGAGCATTTTAGCCAGTTCTCTCCTAAAGAATGACATTCCTATGACAGGTCCATTAGTGGCTGGAGGGCTCCTTACCGTATGTTATGTGCTCACTGGACGATCGGCCGATTTGGAACTGGAGAGAGCTGCCGATGTAAAATGGGAAGATCAGGCAGAAATATCAGGAAGCAGCCCAATCCTGTCAATAACAATATCAGAAGATGGCAGTATGTCGATAAAAAATGNNNNNNNNNNNNNNNNNNNNNNNNNNNNNNNNNNNNNNNNNNNNNNNNNNNNNNNNNNNNNNNNNNNNNNNNNNNNNNNNNNNNNNNNNNNNNNNNNNNNNNNNNNNNNNNNNNNNNNNNNNNNNNNNNNNNNNNNNNNNNNNNNNNNNNNNNNNNNNNNNNNNNNNNNNNNNNNNNNNNNNNNNNNNNNNNNNNNNNNNNNNNNNNNNNNNNNNNNNNNNNNNNNNNNNNNNNNNNNNNNNNNNNNNNNNNNNNNNNNNNNNNNNNNNNNNNNNNNNNNNNNNNNNNNNNNNNNNNNNNNNNNNNNNNNNNNNNNNNNNNNNNNNNNNNNNNNNNNNNNNNNNNNNNNNNNNNNNNNNNNNNNNNNNNNNNNNNNNNNNNNNNNNNNNNNNNNNNNNNNNNNNNNNNNNNNNNNNNNNNNNNNNNNNNNNNNNNNNNNNNNNNNNNNNNNNNNNNNNNNNNNNNNNNNNNNNNNNNNNNNNNNNNNNNNNNNNNNNNNNNNNNNNNNNNNNNNNNNNNNNNNNNNNNNNNNNNNNNNNNNNNNNNNNNNNNNNNNNNNNNNNNNNNNNNNNNNNNNNNNNNNNNNNNNNNNNNNNNNNNNNNNNNNNNNNNNNNNNNNNNNNNNNNNNNNNNNNNNNNNNNNNNNNNNNNNNNNNNNNNNNNNNNNNNNNNNNNNNNNNNAAAGATTGACCATCATGGACCTCCATCCAGGAGCAGGAAAGACAAAAAGATACCTTCCAGCCATAGTTAGAGAAGCCATAAAACGTGGCTTGAGAACGTTGATCCTGGCTCCCACTAGAGTAGTGGCAGCTGAAATGGAGGAAGCTCTTAGAGGACTTCCAATAAGATACCAAACCCCAGCCATCAAAACCGAGTATACCGGGCGGGAGATCGTGGACCTAATGTGTCATGCCACATTTACTATGAGGTTGCTATCACCAGTCAGAGTGCCAAATTACAACCTGATCATCATGGACGAAGCCCACTTCACAGACCCAGCTAGTATAGCAGCTAGAGGATACATCTCAACTCGAGTAGAGATGGGTGAAGCAGCTGGGATTTTCATGACAGCCACTCCTCCGGGAAGTAGAGACCCATTTCCTCAGAGCAACGCACCGATCATGGATGAGGAAAGAGAAATCCCTGAGCGTTCGTGGAATTCAGGACACGAATGGGTCACGGATTTTAAGGGGAAGACTGTTTGGTTTGTTCCAAGTATAAAAGCAGGAAATGATATAGCAGCTTGTCTTAGGAAAAATGGAAAGAAAGTGATACAACTCAGTAGGAAGACTTTTGACTCTGAGTATGTTAAGACTAGAGCCAATGATTGGGACTTTGTGGTCACAACTGACATCTCAGAAATGGGTGCCAACTTCAAGGCTGAGAGGGT-TATAGACCCTAGACGTTGCATGAAACCAGTTATACTAACAGATGGCGAAGAGCGGGTGATCTTGGCAGGACCTATGCCAGTGACCCACTCTAGTGCAGCGCAAAGAAGAGGGAGAATAGGAAGAAATCCAAAANNNNNNNNNNNNNNNNNNNNNNNNNNNNNNNNNNNNNNNNNNNNNNNNNNNNNNNNNNNNNNNNNNNNNNNNNNNNNNNNNNNNNNNNNNNNNNNNNNNNNNNNNNNNNNNNNNNNNNNNNNNNNNNNNNNNNNNNNNNNNNNNNNNNNNNNNNNNNNNNNNNNNNNNNNNNNNNNNNNNNNNNNNNNNNNNNNNNNNNNNNNNNNNNNNNNNNNNNNNNNNNNNNNNNNNNNNNNNNNNNNNNNNNNNNNNNNNNNNNNNNNNNNNNNNNNNNNNNNNNNNNNNNNNNNNNNNNNNNNNNNNNNNNNNNNNNNNNNNNNNNNNNNNNNNNNNNNNNNNNNNNNNNNNNNNNNNNNNNNNNNNNNNNNNNNNNNNNNNNNNNNNNNNNNNNNNNNNNNNNNNNNNNNNNNNNNNNNNNNNNNNNNNNNNNNNNNNNNNNNNNNNNNNNNNNNNNNNNNNNNNNNNNNNNNNNNNNNNNNNNNNNNNNNNNNNNNNNNNNNNNNNNNNNNNNNNNNNNNNNNNNNNNNNNNNNNNNNNNNNNNNNNNNNNNNNNNNNNNNNNNNNNNNNNNNNNNNNNNNNNNNNNNNNNNNNNNNNNNNNNNNNNNNNNNNNNNNNNNNNNNNNNNNNNNNNNNNNNNNNNNNNNNNNNNNNNNNNNNNNNNNNNNNNNNNNNNNNNNNNNNNNNNNNNNNNNNNNNNNNNNNNNNNNNNNNNNNNNNNNNNNNNNNNNNNNNNNNNNNNNNNNNNNNNNNNNNNNNNNNNNNNNNNNNNNNNNNNNNNNNNNNNNNNNNNNNNNNNNNNNNNNNNNNNNNNNNNNNNNNNNNNNNNNNNNNNNNNNNNNNNNNAAGACAATCAATTGACCTACGTTGTCATAGCCATCCTCACAGTGGTGGCCGCAACCATGGCAAACGAGATGGGTTTCCTAGAAAAAACCAAGAAAGACCTCGGATTGGGAAGCATTACAACCCAGGAATTTGAGAGCAATATCCTGGACATAGATCTACGCCCTGCATCAGCATGGACGCTGTATGCCGTGGCTACAACATTTCTCACACCAATGTTGAGACATAGCATTGAAAATTCCTCAGTGAATGTCTCCCTAACAGCCATTGCTAACCAAGCTACAGTGCTAATGGGTCTTGGGAAAGGATGGCCATTGTCAAAGATGGACATTGGAGTTCCCCTCCTTGCCATTGGATGCTATTCACAAGTCAACCCTATAACTCTCACAGCAGCTCTTCTTCTATTGGTAGCACATTATGCCATTATAGGGCCAGGGCTTCAAGCAAAAGCAACCAGAGAAGCTCAGAAAAGAGCAGCAGCAGGCATCATGAAAAACCCAACAGTCGATGGAATAACAGTGATTGACCTAGACCCAATACCCTATGATCCAAAATTTGAGAAGCAGCTAGGACAAGTGATGCTCCTAATCCTCTGCGTGACTCAAGTATTAATGATGAGGACTACATGGGCTTTGTGTGAGGCTCTAACCCTAGCGACCGGGCCCATCTCCACACTGTGGGAAGGAAATCCAGGGAGGTTTTGGAACACTACCATTGCAGTGTCAATGGCTAACATCTTTAGGGGGAGCTACTTGGCCGGAGCTGGACTTCTCTTTTCTATCATGAAAAACACAACAAGCACAAGAAGAGGAACTGGCAACATAGGAGAGACACTTGGAGAAAAATGGAAAAGTCGATTAAACACACTGGGAAAAAGTGAATTTCAAATCTACANNNNNNNNNNNNNNNNNNNNNNNNNNNNNNNNNNNNNNNNNNNNNNNNNNNNNNNNNNNNNNNNNNNNNNNNNNNNNNNNNNNNNNNNNNNNNNNNNNNNNNNNNNNNNNNNNNNNNNNNNNNNNNNNNNNNNNNNNNNNNNNNNNNNNNNNNNNNNNNNNNNNNNNNNNNNNNNNNNNNNNNNNNNNNNNNNNNNNNNNNNNNNNNNNNNNNNNNNNNNNNNNNNNNNNNNNNNNNNNNNNNNNNNNNNNNNNNNNNNNNNNNNNNNNNNNNNNNNNNNNNNNNNNNNNNNNNNNNNNNNNNNNNNNNNNNNNNNNNNNNNNNNNNNNNNNNNNNNNNNNNNNNNNNNNNNNNNNNNNNNNNNNNNNNNNNNNNNNNNNNNNNNNNNNNNNNNNNNNNNN-NNNNNNNNNNNNNNNNNNNNNNNNNNNNNNNNNNNNNNNNNNNNNNNNNNNNNNNNNNNNNNNNNNNNNNNNNNNNNNNNNNNNNNNNNNNNNNNNNNNNNNNNNNNNNNNNNNNNNNNNNNNNNNNNNNNNNNNNNNNNNNNNNNNNNNNNNNNNNNNNNNNNNNNNNNNNNNNNNNNNNNNNNNNNNNNNNNNNNNNNNNNNNNNNNNNNNNNNNNNNNNNNNNNNNNNNNNNNNNNNNNNNNNNNNNNNNNNNNNNNNNNNNNNNNNNNNNNNNNNNNNNNNNNNNNNNNNNNNNNNNNNNNNNNNNNNNNNNNNNNNNNNNNNNNNNNNNNNNNNNNNNNNNNNNNNNNNNNNNNNNNNNNNNNNNNNNNNNNNNNNNNNNNNNNNNNNNNTGATCAAGACCACCCATACAAAACGTGGGCTTACCATGGCAGCTATGAAACAAAACAAACTGGATCAGCATCATCTATGGTGAACGGAGTGGTCAGATTGCTGACGAAACCTTGGGACGTCGTCCCTATGGTGACACAGATGGCAATGACAGACACGACTCCATTTGGACAACAGCGCGTTTTTAAAGAGAAAGTAGACACGAGAACCCAAGAACCGAAGGAAGGCACAAAGAAACTGATGAAAATTACAGCAGAGTGGCTTTGGAAAGAACTAGGAAAGAAAAAGACACCCAGGATGTGTACCAGAGAAGAATTCACAAGAAAAGTGAGAAGCAACGCAGCCTTGGGGGCCATATTCACTGATGAGAACAAATGGAAATCGGCACGTGAGGCTGTTGAAGATGGCAGGTTTTGGGAGCTGGTTGACAGGGAAAGAAATCTCCATCTTGAAGGAAAGTGTGAAACATGTGTGTATAACATGATGGGAAAAAGAGAGAAGAAACTGGGGGAGTTCGGCAAGGCAAAAGGTAGCAGAGCCATATGGTACATGTGGCTTGGAGCACGCTTCTTAGAGTTTGAAGCCCTAGGATTCTTGAATGAAGATCACTGGTTCTCCAGAGGGAACTCCCTGAGTGGAGTGGAAGGAGAAGGGCTGCACA-GGCTAGGCTACATTTTAAGAGAAGTGGGCAAAAAGGAAGGGGGAGCAATGTACGCCGATGACACAGCAGGATGGGACACAAGAATCACACTAGAAGACTTAAAAAATGAAGAAATGGTAACAAACCACATGAAAGGAGAACACAAGAAACTAGCCGAGGCCATATTTAAATTAACGTACCAAAACAAGGTGGTACGTGTGCNNNNNNNNNNNNNNNNNNNNNNNNNNNNNNNNNNNNNNNNNNNNNNNNNNNNNNNNNNNNNNNNNNNNNNNNNNNNNNNNNNNNNNNNNNNNNNNNNNNNNNNNNNNNNNNNNNNNNNNNNNNNNNNNNNNNNNNNNNNNNNNNNNNNNNNNNNNNNNNNNNNNNNNNNNNNNNNNNNNNNNNNNNNNNNNNNNNNNNNNNNNNNNNNNNNNNNNNNNNNNNNNNNNNNNNNNNNNNNNNNNNNNNNNNNNNNNNNNNNNNNNNNNNNNNNNNNNNNNNNNNNNNNNNNNNNNNNNNNNNNNNNNNNNNNNNNNNNNNNNNNNNNNNNNNNNNNNNNNNNNNNNNNNNNNNNNNNNNNNNNNNNNNNNNNNNNNNNNNNNNNNNNNNNNNNNNNNNNNNNNNNNNNNNNNNNNNNNNNNNNNNNNNNNNNNNNNNNNNNNNNNNNNNNNNNNNNNNNNNNNNNNNNNNNNNNNNNNNNNNNNNNNNNNNNNNNNNNNNNNNNNNNNNNNNNNNNNNNNNNNNNNNNNNNNNNNNNNNNNNNNNNNNNNNNNNNNNNNNNNNNNNNNNNNNNNNNNNNNNNNNNNNNNNNNNNNNNNNNNNNNNNNNNNNNNNNNNNNNNNNNNNNNNNNNNNNNNNNNNNNNNNNNNNNNNNNNNNNNNNNNNNNNNNNNNNNNNNNNNNNNNNNNNNNNNNNNNNNNNNNNNNNNNNNNNNNNNNNNNNNNNNNNNNNNNNNNNNNNNNNNNNNNNNNNNNNNNNNNNNNNNNNNNNNNNNNNNNNNNNNNNNNNNNNNNNNNNNNNNNNNNNNNNNNNNNNNNNNNNNNNNNNNNNNNNNNNNNNNNNNNNNNNNNNNNNNNNNNNNNNNNNNNNNNNNNNNNNNNNNNNNNNNNNNNNNNNNNNNNNNNNNNNNNNNNNNNNNNNNNNNNNNNNNNNNNNNNNNNNNNNNNNNNNNNNNNNNNNNNNNNN
>DENV2|M10|242|Mexico_Chiapas|2014-04-25
NNNNNNNNNNNNNNNNNNNNNNNNNNNNNNNNNNNNNNNNNNNNNNNNNNNNNNNNNNNNNNNNNNNNNNNNNNNNNNNNNNNNNNNNNNNNNNNNNNNNNNNNNNNNNNNNNNNNNNNNNNNNNNNNNNNNNNNNNNNNNNNNNNNNNNNNNNNNNNNNNNNNNNNNNNNNNNNNNNNNNNNNNNNNNNNNNNNNNNNNNNNNNNNNNNNNNNNNNNNNNNNNNNNNNNNNNNNNNNNNNNNNNNNNNNNNNNNNNNNNNNNNNNNNNNNNNNNNNNNNNNNNNNNNNNNNNNNNNNNNNNNNNNNNNNNNNNNNNNNNNNNNNNNNNNNNNNNNNNNNNNNNNNNNNNNNNNNNNNNNNNNNNNNNNNNNNNNNNNNNNNNNNNNNNNNNNNNNNNNNNNNNNNNNNNNNNNNNNNNNNNNNNNNNNNNNNNNNNNNNNNNNNNNNNNNNNNNNNNNNNNNNNNNNNNNNNNNNNNNNNNNNNNNNNNNNNNNNNNNNNNNNNNNNNNNNNNNNNNNNNNNNNNNNNNNNNNNNNNNNNNNNNNNNNNNNNNNNNNNNNNNNNNNNNNNNNNNNNNNNNNNNNNNNNNNNNNNNNNNNNNNNNNNNNNNNNNNNNNNNNNNNNNNNNNNNNNNNNNNNNNNNNNNNNNNNNNNNNNNNNNNNNNNNNNNNNNNNNNNNNNNNNNNNNNNNNNNNNNNNNNNNNNNNNNNNNNNNNNNNNNNNNNNNNNNNNNNNNNNNNNNNNNNNNNNNNNNNNNNNNNNNNNNNNNNNNNNNNNNNNNNNNNNNNNNNNNNNNNNNNNNNNNNNNNNNNNNNNNNNNNNNNNNNNNNNNNNNNNNNNNNNNCTGCATAGGAATATCAAATAGAGACTTCGTAGAAGGGGTTTCAGGAGGAAGCTGGGTTGACATAGTCTTAGAACATGGAAGTTGTGTAACGACGATGGCAAAAAACAAACCAACATTGGATTTTGAACTGATAAAAACAGAAGCCAAACAACCAGCCACTCTAAGGAAGTACTGTATAGAAGCAAAGCTGACCAACACAACAACAGAATCACGTTGTCCAACACAAGGGGAACCCAGTCTAAATGAAGAGCAGGACAAAAGGTTCATCTGCAAACACTCCATGGTAGACAGAGGATGGGGAAATGGATGTGGATTATTTGGAAAGGGAGGCATTGTGACCTGTGCTATGTTTACATGCAAAAAGAATATGGACGGAAAAGTCGTGCAGCCAGAAAACTTGGAATACACCATCGTGATAACACCCCACTCAGGAGAAGAGCACGCTGTAGGTAATGACACAGGAAAGCATGGCAAAGAAATTAAGATAACACCACAGAGTTCCATCACAGAAGCAGAACTGACAGGCTATGGCACTGTCACGATGGAGTGCTCTCCGAGAACGGGCCTCGACTTCAATGAGATGGTGCTGCTGCAGATGGAAGACAAAGCTTGGCTGGTGCACAGGCAATGGTTTCTAGACCTGCCGTTACCATGGCTACCCGGAGCGGACACACAAGGATCAAACTGGATACAGAAAGAGACATTGGTCACTTTCAAAAATCCCCACGCGAAGAAACAGGATGTCGTTGTTTTAGGGTCTCAAGAAGGGGCCATGCACACGGCACTCACAGGGGCCACAGAAATCCAGATGTCATCAGGGAACTTACTGTTCACAGGACATNNNNNNNNNNNNNNNNNNNNNNNNNNNNNNNNNNNNNNNNNNNNNNNNNNNNNNNNNNNNNNNNNNNNNNNNNNNNNNNNNNNNNNNNNNNNNNNNNNNNNNNNNNNNNNNNNNNNNNNNNNNNNNNNNNNNNNNNNNNNNNNNNNNNNNNNNNNNNNNNNNNNNNNNNNNNNNNNNNNNNNNNNNNNNNNNNNNNNNNNNNNNNNNNNNNNNNNNNNNNNNNNNNNNNNNNNNNNNNNNNNNNNNNNNNNNNNNNNNNNNNNNNNNNNNNNNNNNNNNNNNNNNNNNNNNNNNNNNNNNNNNNNNNNNNNNNNNNNNNNNNNNNNNNNNNNNNNNNNNNNNNNNNNNNNNNNNNNNNNNNNNNNNNNNNNNNNNNNNNNNNNNNNNNNNNNNNNNNNNNNNNNNNNNN--NNNNNNNNNNNNNNNNNNNNNNNNNNNNNNNNNNNNNNNNNNNNNNNNNNNNNNNNNNNNNNNNNNNNNNNNNNNNNNNNNNNNNNNNNNNNNNNNNNNNNNNNNNNNNNNNNNNNNNNNNNNNNNNNNNNNNNNNNNNNNNNNNNNNNNNNNNNNNNNNNNNNNNNNNNNNNNNNNNNNNNNNNNNNNNNNNNNNNNNNNNNNNNNNNNNNNNNNNNNNNNNNNNNNNNNNNNNNNNNNNNNNNNNNNNNNNGAAAAATAAAGAACTGAAATGTGGCAGCGGGATCTTCATCACAGATAACGTACACACATGGACAGAACAATATAAGTTCCAACCAGAATCCCCTTCAAAACTAGCTTCAGCTATCCAAAAAGCTCATGAAGAGGGCATTTGTGGAATCCGCTCAGTAACAAGATTGGAGAATCTGATGTGGAAACAAATAACACCAGAATTGAACCATATTCTATCAGAAAATGAGGTAAAGTTGACCATTATGGCAGGAGACATTAAAGGAATCATGCAGGCAGGAAAACGATCTTTGCGGCCCCAGCCCACTGAGCTGAAGTATTCATGGAAAACATGGGGGAAGGCGAAAATGCTCTCCACAGAGTCTCACAATCAGACCTTTCTTATTGATGGCCCTGAAACAGCAGAATGCCCCAATACAAACAGAGCTTGGAACTCACTGGAAGTTGAAGACTATGGTTTTGGAGTTTTCACCACCAATATATGGCTGAAATTGAAAGAAAAACAGGATGTATTTTGTGACTCAAAACTCATGTCAGCGGCCATCAAAGACAACAGAGCCGTTCATGCCGATATGGGTTATTGGATAGAAAGCGCACTCAATGACACATGGAAGATGGAGAAAGCCTCTTTCATTGAAGTTAAAAGCTGCCACTGGCCAAAGTCACACACCCTTTGGAGCAATGGAGTATTAGAAAGTGAGATGATAATCCCAAAAAATTTTGCCGGGCCAGTGTCACAACACAACTACAGACCAGGCTACCATACACAAACAGCAGGACCTTGGCATCTAGGCAAGCTTGAGATGGACTTTGATCTTTGCGAAGGAACTACAGTGGTGGTAACTGAGGACTGTGGAAATAGAGGACCCTCTTTAAGAACGACCACTGCCTCTGGAAAACNNNNNNNNNNNNNNNNNNNNNNNNNNNNNNNNNNNNNNNNNNNNNNNNNNNNNNNNNNNNNNNNNNNNNNNNNNNNNNNNNNNNNNNNNNNNNNNNNNNNNNNNNNGGAGAATTTGGTCAACTCCTTGGTCACAGCCGGACATGGGCAGATTGACAACTTTTCATTAGGAGTTCTGGGAATGGCACTGTTCTTGGAAGAAATGCTCAGGACCCGAATAGGAACGAAACATGCAATACTGCTAGTTGCAGTATCTTTTGTGACATTGATAACTGGGAACATGTCTTTTAGAGACCTGGGAAGAGTGATGGTTATGGTGGGCGCTACCATGACGGATGACATAGGTATGGGAGTGACTTATCTTGCCCTACTAGCAGCTTTTAAAGTTAGACCAACTTTTGCAGCTGGACTACTCTTGAGAAAACTGACCTCCAAGGAACTGATGATGGCCACCATAGGAATCGCACTCCTTTCCCAAAGCACCATACCAGAGACCATTCTTGAACTGACTGATGCATTAGCCTTGGGCATGATGGTCCTCAAAGTGGTGAGAAATATGGAAAAATACCAATTGGCAGTGACTATCATGGCTATTTCGTGTGTCCCAAATGCAGTGATATTGCAAAACGCATGGAAGGTGAGTTGCACAATATTGGCAGCGGTGTCCGTTTCACCACT--GCTTTTA-ACATCCTCACAGCAGAAAGCGGATTGGATACCACTGGCATTGACAATAAAAGGTCTCAATCCAACAGCCATTTTTCTAACAACTCTTTCGAGAACCAGCAAGAAAAGGAGCTGGCCGCTAAATGAAGCTATCATGGCAGTCGGGATGGTGAGCATCTTAGCCAGTTCTCTCCTAAAGAATGACATTCCTATGACAGGTCCATTAGTGGCTGGAGGGCTCCTTACCGTATGTTATGTGCTCACTGGACGATCGGCCGATTTGGAACTGGAGAGAGCTGCCGATGTAAAATGGGAAGATCAGGCAGAAATATCAGGAAGCAGCCCAATCCTGTCAATAACAATATCAGAAGATGGCAGCATGTCGATAAAAAATGNNNNNNNNNNNNNNNNNNNNNNNNNNNNNNNNNNNNNNNNNNNNNNNNNNNNNNNNNNNNNNNNNNNNNNNNNNNNNNNNNNNNNNNNNNNNNNNNNNNNNNNNNNNNNNNNNNNNNNNNNNNNNNNNNNNNNNNNNNNNNNNNNNNNNNNNNNNNNNNNNNNNNNNNNNNNNNNNNNNNNNNNNNNNNNNNNNNNNNNNNNNNNNNNNNNNNNNNNNNNNNNNNNNNNNNNNNNNNNNNNNNNNNNNNNNNNNNNNNNNNNNNNNNNNNNNNNNNNNNNNNNNNNNNNNNNNNNNNNNNNNNNNNNNNNNNNNNNNNNNNNNNNNNNNNNNNNNNNNNNNNNNNNNNNNNNNNNNNNNNNNNNNNNNNNNNNNNNNNNNNNNNNNNNNNNNNNNNNNNNNNNNNNNNNNNNNNNNNNNNNNNNNNNNNNNNNNNNNNNNNNNNNNNNNNNNNNNNNNNNNNNNNNNNNNNNNNNNNNNNNNNNNNNNNNNNNNNNNNNNNNNNNNNNNNNNNNNNNNNNNNNNNNNNNNNNNNNNNNNNNNNNNNNNNNNNNNNNNNNNNNNNNNNNNNNNNNNNNNNNNNNNNNNNNNNNNNNNNNNNNNNNNNNNNNNNNNNNNNNNNNNNNNNNNNNNNNNNNNNNNNNNNNNNNNNNNNNNNNNNNNNNNNNNNNNNNNNNNNNNNAAAGATTGACCATCATGGACCTCCATCCAGGAGCAGGAAAGACAAAAAGATATCTTCCAGCCATAGTTAGAGAAGCCATAAAACGTGGCTTGAGAACATTGATCCTGGCTCCCACTAGAGTAGTGGCAGCTGAAATGGAGGAAGCTCTTAGAGGACTTCCAATAAGATACCAAACTCCAGCCATCAAAACCGAGCATACCGGGCGGGAGATCGTGGACCTAATGTGTCATGCCACATTTACTATGAGGTTGCTATCACCAGTCAGAGTGCCAAATTACAACCTGATCATCATGGACGAAGCCCACTTCACAGACCCAGCAAGTATAGCAGCTAGAGGATACATCTCAACTCGAGTAGAGATGGGTGAAGCAGCTGGGATTTTCATGACAGCCACTCCTCCTGGAAGTAGAGACCCATTTCCTCAGAGCAACGCACCGATCATGGATGAGGAAAGAGAAATCCCTGAGCGTTCGTGGAATTCAGGACACGAATGGGTCACGGATTTTAAGGGGAAGACTGTTTGGTTTGTTCCAAGTATAAAAGCAGGAAATGATATAGCAGCTTGTCTTAGGAAAAATGGAAAGAAAGTGATACAACTCAGTAGGAAGACTTTTGACTCTGAGTATGTTAAGACTAGAGCCAGTGATTGGGACTTCGTGGTCACAACTGACATCTCAGAAATGGGTGCCAACTTCAAGGCTGAGAGGGT-TATAGACCCCAGACGTTGCATGAAACCAGTTATACTAACAGATGGCGAAGAGCGGGTGATCTTGGCAGGGCCTATGCCAGTGACCTACTCTAGTGCAGCGCAAAGAAGAGGGAGAATAGGAAGAAATCCAAAANNNNNNNNNNNNNNNNNNNNNNNNNNNNNNNNNNNNNNNNNNNNNNNNNNNNNNNNNNNNNNNNNNNNNNNNNNNNNNNNNNNNNNNNNNNNNNNNNNNNNNNNNNNNNNNNNNNNNNNNNNNNNNNNNNNNNNNNNNNNNNNNNNNNNNNNNNNNNNNNNNNNNNNNNNNNNNNNNNNNNNNNNNNNNNNNNNNNNNNNNNNNNNNNNNNNNNNNNNNNNNNNNNNNNNNNNNNNNNNNNNNNNNNNNNNNNNNNNNNNNNNNNNNNNNNNNNNNNNNNNNNNNNNNNNNNNNNNNNNNNNNNNNNNNNNNNNNNNNNNNNNNNNNNNNNNNNNNNNNNNNNNNNNNNNNNNNNNNNNNNNNNNNNNNNNNNNNNNNNNNNNNNNNNNNNNNNNNNNNNNNNNNNNNNNNNNNNNNNNNNNNNNNNNNNNNNNNNNNNNNNNNNNNNNNNNNNNNNNNNNNNNNNNNNNNNNNNNNNNNNNNNNNNNNNNNNNNNNNNNNNNNNNNNNNNNNNNNNNNNNNNNNNNNNNNNNNNNNNNNNNNNNNNNNNNNNNNNNNNNNNNNNNNNNNNNNNNNNNNNNNNNNNNNNNNNNNNNNNNNNNNNNNNNNNNNNNNNNNNNNNNNNNNNNNNNNNNNNNNNNNNNNNNNNNNNNNNNNNNNNNNNNNNNNNNNNNNNNNNNNNNNNNNNNNNNNNNNNNNNNNNNNNNNNNNNNNNNNNNNNNNNNNNNNNNNNNNNNNNNNNNNNNNNNNNNNNNNNNNNNNNNNNNNNNNNNNNNNNNNNNNNNNNNNNNNNNNNNNNNNNNNNNNNNNNNNNNNNNNNNNNNNNNNNNNNNNNNNNNNNNNNAAGACAACCAATTGACCTACGTTGTCATAGCCATCCTCACAGTGGTGGCCGCAACCATGGCAAACGAGATGGGTTTCCTGGAAAAAACCAAGAAAGACCTCGGATTGGGAAGCATTACAACCCAGGAATCTGAGAGCAATATCCTGGACATAGATCTACGCCCTGCATCAGCATGGACGCTGTATGCCGTGGCCACAACATTTCTCACACCAATGTTGAGACATAGCATTGAAAATTCCTCAGTGAATGTCTCCCTAACAGCCATTGCTAACCAAGCTACAGTGCTAATGGGTCTTGGGAAAGGATGGCCATTGTCAAAGATGGACATTGGAGTTCCCCTCCTTGCCATTGGATGCTATTCACAAGTCAACCCTATAACTCTCACAGCAGCTCTTCTTCTATTGGTAGCACATTATGCCATTATAGGGCCAGGGCTTCAAGCAAAAGCAACCAGAGAAGCTCAGAAAAGAGCAGCAGCAGGCATCATGAAAAACCCAACAGTCGATGGAATAACAGTGATTGACCTAGACCCAATACCCTATGATCCAAAATTTGAAAAGCAGCTAGGACAAGTGATGCTCCTAATCCTCTGCGTGACTCAAGTATTAATGATGAGGACTACATGGGCTTTGTGTGAGGCTCTAACCCTAGCGACCGGGCCCATCTCCACACTGTGGGAAGGAAATCCAGGGAGGTTTTGGAATACTACCATTGCAGTGTCAATGGCCAACATCTTTAGGGGGAGCTACTTGGCCGGAGCTGGACTTCTCTTTTCCATCATGAAAAACACAACAAGCACAAGAAGAGGAACTGGCAACATAGGAGAGACACTTGGAGAAAAATGGAAAAGTCGATTAAACGCACTGGGAAAAAGTGAATTTCAAATCTACANNNNNNNNNNNNNNNNNNNNNNNNNNNNNNNNNNNNNNNNNNNNNNNNNNNNNNNNNNNNNNNNNNNNNNNNNNNNNNNNNNNNNNNNNNNNNNNNNNNNNNNNNNNNNNNNNNNNNNNNNNNNNNNNNNNNNNNNNNNNNNNNNNNNNNNNNNNNNNNNNNNNNNNNNNNNNNNNNNNNNNNNNNNNNNNNNNNNNNNNNNNNNNNNNNNNNNNNNNNNNNNNNNNNNNNNNNNNNNNNNNNNNNNNNNNNNNNNNNNNNNNNNNNNNNNNNNNNNNNNNNNNNNNNNNNNNNNNNNNNNNNNNNNNNNNNNNNNNNNNNNNNNNNNNNNNNNNNNNNNNNNNNNNNNNNNNNNNNNNNNNNNNNNNNNNNNNNNNNNNNNNNNNNNNNNNNNNNNNNNN-NNNNNNNNNNNNNNNNNNNNNNNNNNNNNNNNNNNNNNNNNNNNNNNNNNNNNNNNNNNNNNNNNNNNNNNNNNNNNNNNNNNNNNNNNNNNNNNNNNNNNNNNNNNNNNNNNNNNNNNNNNNNNNNNNNNNNNNNNNNNNNNNNNNNNNNNNNNNNNNNNNNNNNNNNNNNNNNNNNNNNNNNNNNNNNNNNNNNNNNNNNNNNNNNNNNNNNNNNNNNNNNNNNNNNNNNNNNNNNNNNNNNNNNNNNNNNNNNNNNNNNNNNNNNNNNNNNNNNNNNNNNNNNNNNNNNNNNNNNNNNNNNNNNNNNNNNNNNNNNNNNNNNNNNNNNNNNNNNNNNNNNNNNNNNNNNNNNNNNNNNNNNNNNNNNNNNNNNNNNNNNNNNNNNNNNNNNATGATCAAGACCACCCATACAAAACGTGGGCTTACCATGGCAGCTATGAAACAAAACAAACTGGATCAGCATCATCTATGGTGAACGGAGTGGTCAGATTGCTGACAAAACCTTGGGACGTCGTCCCTATGGTGACACAGATGGCAATGACAGACACGACTCCATTTGGACAACAGCGCGTTTTCAAAGAGAAAGTAGACACGAGAACCCAAGAACCGAAGGAAGGCACAAAGAAACTGATGAAAATTACAGCAGAGTGGCTTTGGAAAGAACTTGGAAAGAAAAAGACACCCAGGATGTGTACCAGAGAAGAATTCACAAGAAAAGTGAGAAGCAACGCAGCCTTGGGGGCCATATTCACTGATGAGAACAAATGGAAATCGGCACGTGAGGCTGTTGAAGATGGCAGGTTTTGGGAGCTGGTTGACAGGGAAAGAAACCTCCATCTTGAAGGAAAGTGTGAAACATGTGTGTATAACATGATGGGAAAAAGAGAGAAGAAACTGGGGGAGTTCGGCAAGGCAAAAGGTAGCAGAGCCATATGGTACATGTGGCTTGGAGCACGCTTCTTAGAGTTTGAAGCCCTAGGATTCTTGAATGAAGATCACTGGTTCTCCAGAGGGAACTCCCTGAGTGGAGTGGAAGGAGAAGGGCTGCACA-GGTTAGGCTACATTTTAAGAGAAGTGGGCAAGAAGGAAGGGGGAGCAATGTACGCCGATGATACAGCAGGATGGGACACAAGAATCACACTAGAAGACTTAAAAAATGAAGAGATGGTAACAAACCACATGAAAGGAGAACACAAGAAACTAGCCGAGGCCATATTCAAATTAACGTACCAAAACAAGGTGGTGCGTGTGCNNNNNNNNNNNNNNNNNNNNNNNNNNNNNNNNNNNNNNNNNNNNNNNNNNNNNNNNNNNNNNNNNNNNNNNNNNNNNNNNNNNNNNNNNNNNNNNNNNNNNNNNNNNNNNNNNNNNNNNNNNNNNNNNNNNNNNNNNNNNNNNNNNNNNNNNNNNNNNNNNNNNNNNNNNNNNNNNNNNNNNNNNNNNNNNNNNNNNNNNNNNNNNNNNNNNNNNNNNNNNNNNNNNNNNNNNNNNNNNNNNNNNNNNNNNNNNNNNNNNNNNNNNNNNNNNNNNNNNNNNNNNNNNNNNNNNNNNNNNNNNNNNNNNNNNNNNNNNNNNNNNNNNNNNNNNNNNNNNNNNNNNNNNNNNNNNNNNNNNNNNNNNNNNNNNNNNNNNNNNNNNNNNNNNNNNNNNNNNNNNNNNNNNNNNNNNNNNNNNNNNNNNNNNNNNNNNNNNNNNNNNNNNNNNNNNNNNNNNNNNNNNNNNNNNNNNNNNNNNNNNNNNNNNNNNNNNNNNNNNNNNNNNNNNNNNNNNNNNNNNNNNNNNNNNNNNNNNNNNNNNNNNNNNNNNNNNNNNNNNNNNNNNNNNNNNNNNNNNNNNNNNNNNNNNNNNNNNNNNNNNNNNNNNNNNNNNNNNNNNNNNNNNNNNNNNNNNNNNNNNNNNNNNNNNNNNNNNNNNNNNNNNNNNNNNNNNNNNNNNNNNNNNNNNNNNNNNNNNNNNNNNNNNNNNNNNNNNNNNNNNNNNNNNNNNNNNNNNNNNNNNNNNNNNNNNNNNNNNNNNNNNNNNNNNNNNNNNNNNNNNNNNNNNNNNNNNNNNNNNNNNNNNNNNNNNNNNNNNNNNNNNNNNNNNNNNNNNNNNNNNNNNNNNNNNNNNNNNNNNNNNNNNNNNNNNNNNNNNNNNNNNNNNNNNNNNNNNNNNNNNNNNNNNNNNNNNNNNNNNNNNNNNNNNNNNNNNNNNNNNNNNNNNNNNNNNNNNNNNNNNN
>DENV2|M8|1620|Mexico_Jalisco|2013-10-15
NNNNNNNNNNNNNNNNNNNNNNNNNNNNNNNNNNNNNNNNNNNNNNNNNNNNNNNNNNNNNNNNNNNNNNNNNNNNNNNNNNNNNNNNNNNNNNNNNNNNNNNNNNNNNNNNNNNNNNNNNNNNNNNNNNNNNNNNNNNNNNNNNNNNNNNNNNNNNNNNNNNNNNNNNNNNNNNNNNNNNNNNNNNNNNNNNNNNNNNNNNNNNNNNNNNNNNNNNNNNNNNNNNNNNNNNNNNNNNNNNNNNNNNNNNNNNNNNNNNNNNNNNNNNNNNNNNNNNNNNNNNNNNNNNNNNNNNNNNNNNNNNNNNNNNNNNNNNNNNNNNNNNNNNNNNNNNNNNNNNNNNNNNNNNNNNNNNNNNNNNNNNNNNNNNNNNNNNNNNNNNNNNNNNNNNNNNNNNNNNNNNNNNNNNNNNNNNNNNNNNNNNNNNNNNNNNNNNNNNNNNNNNNNNNNNNNNNNNNNNNNNNNNNNNNNNNNNNNNNNNNNNNNNNNNNNNNNNNNNNNNNNNNNNNNNNNNNNNNNNNNNNNNNNNNNNNNNNNNNNNNNNNNNNNNNNNNNNNNNNNNNNNNNNNNNNNNNNNNNNNNNNNNNNNNNNNNNNNNNNNNNNNNNNNNNNNNNNNNNNNNNNNNNNNNNNNNNNNNNNNNNNNNNNNNNNNNNNNNNNNNNNNNNNNNNNNNNNNNNNNNNNNNNNNNNNNNNNNNNNNNNNNNNNNNNNNNNNNNNNNNNNNNNNNNNNNNNNNNNNNNNNNNNNNNNNNNNNNNNNNNNNNNNNNNNNNNNNNNNNNNNNNNNNNNNNNNNNNNNNNNNNNNNNNNNNNNNNNNNNNNNNNNNNNNNNNNNNNNNNNNNNNCTGCATAGGAATATCAAATAGAGACTTCGTAGAAGGGGTTTCAGGAGGAAGCTGGGTTGACATAGTCTTAGAACATGGAAGTTGTGTAACGACGATGGCAAAAAACAAACCAACATTGGATTTTGAACTGATAAAAACAGAAGCCAAACAACCAGCCACTCTAAGGAAGTACTGTATAGAAGCAAAGCTGACCAACACAACAACAGAATCACGTTGTCCAACACAAGGGGAACCCAGTCTAAATGAAGAGCAGGACAAAAGGTTCATCTGCAAACACTCCATGGTAGACAGAGGATGGGGAAATGGATGTGGATTATTTGGAAAGGGAGGCATTGTGACCTGTGCTATGTTTACATGCAAAAAGAATATGGAAGGAAAAGTCGTGCAGCCAGAAAACTTGGAATACACCATCGTGATAACACCCCACTCAGGAGAAGAGCACGCTGTAGGTAATGACACAGGAAAGCATGGCAAAGAAATCAAGATAACACCACAGAGTTCCATCACAGAAGCAGAACTGACAGGCTATGGCACTGTCACGATGGAGTGCTCTCCGAGAACGGGCCTCGACTTCAATGAGATGGTGCTGCTGCAGATGGAAGACAAAGCTTGGCTGGTGCACAGGCAATGGTTTCTAGACCTGCCGTTACCATGGCTACCCGGAGCGGACACACAAGGATCAAACTGGATACAGAAAGAGACATTGGTCACTTTCAAAAATCCCCACGCGAAGAAACAGGATGTCGTTGTTTTAGGGTCTCAAGAAGGGGCCATGCACACGGCACTCACAGGGGCCACAGAAATCCAGATGTCATCAGGGAACTTACTGTTCACAGGACATNNNNNNNNNNNNNNNNNNNNNNNNNNNNNNNNNNNNNNNNNNNNNNNNNNNNNNNNNNNNNNNNNNNNNNNNNNNNNNNNNNNNNNNNNNNNNNNNNNNNNNNNNNNNNNNNNNNNNNNNNNNNNNNNNNNNNNNNNNNNNNNNNNNNNNNNNNNNNNNNNNNNNNNNNNNNNNNNNNNNNNNNNNNNNNNNNNNNNNNNNNNNNNNNNNNNNNNNNNNNNNNNNNNNNNNNNNNNNNNNNNNNNNNNNNNNNNNNNNNNNNNNNNNNNNNNNNNNNNNNNNNNNNNNNNNNNNNNNNNNNNNNNNNNNNNNNNNNNNNNNNNNNNNNNNNNNNNNNNNNNNNNNNNNNNNNNNNNNNNNNNNNNNNNNNNNNNNNNNNNNNNNNNNNNNNNNNNNNNNNNNNNNNNNN--NNNNNNNNNNNNNNNNNNNNNNNNNNNNNNNNNNNNNNNNNNNNNNNNNNNNNNNNNNNNNNNNNNNNNNNNNNNNNNNNNNNNNNNNNNNNNNNNNNNNNNNNNNNNNNNNNNNNNNNNNNNNNNNNNNNNNNNNNNNNNNNNNNNNNNNNNNNNNNNNNNNNNNNNNNNNNNNNNNNNNNNNNNNNNNNNNNNNNNNNNNNNNNNNNNNNNNNNNNNNNNNNNNNNNNNNNNNNNNNNNNNNNNNNNNNNNGAAAAATAAAGAACTGAAATGTGGCAGCGGGATCTTCATCACAGATAACGTACACACATGGACAGAACAATATAAGTTCCAACCAGAATCCCCTTCAAAACTAGCTTCAGCTATCCAAAAAGCTCATGAAGAGGGCATTTGTGGAATCCGCTCAGTAACAAGATTGGAGAATCTGATGTGGAAACAAATAACACCAGAATTGAACCATATTCTATCAGAAAATGAGGTAAAGCTGACCATTATGGCAGGAGACATTAAAGGAATCATGCAGGCAGGAAAACGATCTTTGCGGCCCCAGCCCACTGAGCTGAAGTATTCATGGAAAACATGGGGGAAGGCGAAAATGCTCTCCACAGAGTCTCACAATCAGACCTTTCTTATTGATGGCCCTGAAACAGCAGAATGCCCCAACACAAACAGAGCTTGGAACTCACTGGAAGTTGAAGACTATGGTTTTGGAGTTTTCACCACCAATATATGGCTGAAATTGAAAGAAAAACAGGATGTATTTTGTGACTCAAAACTCATGTCAGCGGCCATTAAAGACAACAGAGCCGTTCATGCCGATATGGGTTATTGGATAGAAAGCGCTCTCAATGACACATGGAAGATGGAGAAAGCCTCCTTCATTGAAGTAAAAAGCTGCCACTGGCCAAAGTCACACACCCTTTGGAGCAATGGAGTATTAGAAAGTGAGATGATAATCCCAAAAAATTTTGCCGGGCCAGTGTCACAACACAACTACAGACCAGGCTACCATACACAAACAGCAGGACCTTGGCATCTAGGTAAGCTTGAGATGGACTTTGATCTTTGCGAAGGAACTACAGTGGTGGTAACTGAGGACTGTGGAAATAGAGGACCCTCTTTAAGAACGACCACTGCCTCTGGAAAACNNNNNNNNNNNNNNNNNNNNNNNNNNNNNNNNNNNNNNNNNNNNNNNNNNNNNNNNNNNNNNNNNNNNNNNNNNNNNNNNNNNNNNNNNNNNNNNNNNNNNNNNNNGGAGAATTTGGTCAACTCCTTGGTCACAGCCGGACATGGGCAGATTGACAACTTTTCATTAGGAGTCCTGGGAATGGCACTGTTCCTGGAAGAAATGCTCAGGACCCGAATAGGAACGAAACATGCAATACTGCTAGTTGCAGTATCTTTTGTGACATTGATAACTGGGAACATGTCTTTTAGAGACCTGGGAAGAGTGATGGTTATGGTGGGCGCTACCATGACGGATGACATAGGTATGGGAGTGACTTATCTTGCCCTACTAGCAGCTTTTAAAGTTAGACCAACTTTTGCAGCTGGACTACTCTTGAGAAAACTGACCTCCAAGGAACTGATGATGGCCACCATAGGAATCGCACTCCTTTCCCAAAGCACCATACCAGAGACCATTCTTGAACTGACTGATGCATTAGCCTTGGGCATGATGGTCCTCAAAGTGGTGAGAAATATGGAAAAATACCAATTGGCAGTGACTATCATGGCTATTTCGTGTGTCCCAAATGCAGTGATATTGCAAAACGCATGGAAGGTGAGTTGCACAATATTGGCAGCGGTGTCCGTTTCACCACT--GCTTTTA-ACATCCTCACAGCAGAAAGCGGATTGGATACCACTGGCATTGACAATAAAAGGTCTCAATCCAACAGCCATTTTTCTAACAACTCTTTCGAGAACCAGCAAGAAAAGGAGCTGGCCGCTAAATGAAGCTATCATGGCAGTCGGGATGGTGAGCATTTTAGCCAGTTCTCTCCTAAAGAATGACATTCCTATGACAGGTCCATTAGTGGCTGGAGGGCTCCTTACCGTATGTTATGTGCTCACTGGACGATCGGCCGATTTGGAACTGGAGAGAGCTGCCGATGTGAAATGGGAAGATCAGGCAGAAATATCAGGAAGCAGCCCAATCCTGTCAATAACAATATCAGAAGATGGCAGCATGTCGATAAAAAATGNNNNNNNNNNNNNNNNNNNNNNNNNNNNNNNNNNNNNNNNNNNNNNNNNNNNNNNNNNNNNNNNNNNNNNNNNNNNNNNNNNNNNNNNNNNNNNNNNNNNNNNNNNNNNNNNNNNNNNNNNNNNNNNNNNNNNNNNNNNNNNNNNNNNNNNNNNNNNNNNNNNNNNNNNNNNNNNNNNNNNNNNNNNNNNNNNNNNNNNNNNNNNNNNNNNNNNNNNNNNNNNNNNNNNNNNNNNNNNNNNNNNNNNNNNNNNNNNNNNNNNNNNNNNNNNNNNNNNNNNNNNNNNNNNNNNNNNNNNNNNNNNNNNNNNNNNNNNNNNNNNNNNNNNNNNNNNNNNNNNNNNNNNNNNNNNNNNNNNNNNNNNNNNNNNNNNNNNNNNNNNNNNNNNNNNNNNNNNNNNNNNNNNNNNNNNNNNNNNNNNNNNNNNNNNNNNNNNNNNNNNNNNNNNNNNNNNNNNNNNNNNNNNNNNNNNNNNNNNNNNNNNNNNNNNNNNNNNNNNNNNNNNNNNNNNNNNNNNNNNNNNNNNNNNNNNNNNNNNNNNNNNNNNNNNNNNNNNNNNNNNNNNNNNNNNNNNNNNNNNNNNNNNNNNNNNNNNNNNNNNNNNNNNNNNNNNNNNNNNNNNNNNNNNNNNNNNNNNNNNNNNNNNNNNNNNNNNNNNNNNNNNNNNNNNNNNNNNNNNNNAAAGATTGACCATCATGGACCTCCATCCAGGAGCAGGAAAGACAAAAAGATACCTTCCAGCCATAGTTAGAGAAGCCATAAAACGTGGCTTGAGAACATTGATCCTGGCTCCCACTAGAGTAGTGGCAGCTGAAATGGAGGAAGCTCTTAGAGGACTTCCAATAAGATACCAAACTCCAGCCATCAAAACTGAGCATACCGGGCGGGAGATCGTGGACCTAATGTGTCATGCCACATTTACTATGAGGTTGCTATCACCAGTCAGAGTGCCAAATTACAACCTGATCATTATGGACGAAGCCCACTTCACAGACCCAGCAAGTATAGCAGCTAGAGGATACATCTCAACTCGAGTAGAGATGGGTGAAGCAGCTGGGATTTTCATGACAGCCACTCCTCCGGGAAGTAGAGACCCATTTCCTCAGAGCAACGCACCGATCATGGATGAGGAAAGAGAAATTCCTGAGCGTTCGTGGAATTCAGGACACGAATGGGTCACGGATTTTAAGGGGAAGACTGTTTGGTTTGTTCCAAGTATAAAAGCAGGAAATGATATAGCAGCTTGTCTTAGGAAAAATGGAAAGAAAGTGATACAACTCAGTAGGAAGACTTTTGACTCTGAGTATGTTAAGACTAGAGCCAATGATTGGGACTTCGTGGTCACAACTGACATCTCAGAAATGGGTGCCAACTTCAAGGCTGAGAGGGT-TATAGACCCCAGACGTTGCATGAAACCAGTTATACTAACAGATGGCGAAGAGCGGGTGATCTTGGCAGGACCTATGCCAGTGACCCACTCTAGTGCAGCGCAAAGAAGAGGGAGAATAGGAAGAAATCCAAAANNNNNNNNNNNNNNNNNNNNNNNNNNNNNNNNNNNNNNNNNNNNNNNNNNNNNNNNNNNNNNNNNNNNNNNNNNNNNNNNNNNNNNNNNNNNNNNNNNNNNNNNNNNNNNNNNNNNNNNNNNNNNNNNNNNNNNNNNNNNNNNNNNNNNNNNNNNNNNNNNNNNNNNNNNNNNNNNNNNNNNNNNNNNNNNNNNNNNNNNNNNNNNNNNNNNNNNNNNNNNNNNNNNNNNNNNNNNNNNNNNNNNNNNNNNNNNNNNNNNNNNNNNNNNNNNNNNNNNNNNNNNNNNNNNNNNNNNNNNNNNNNNNNNNNNNNNNNNNNNNNNNNNNNNNNNNNNNNNNNNNNNNNNNNNNNNNNNNNNNNNNNNNNNNNNNNNNNNNNNNNNNNNNNNNNNNNNNNNNNNNNNNNNNNNNNNNNNNNNNNNNNNNNNNNNNNNNNNNNNNNNNNNNNNNNNNNNNNNNNNNNNNNNNNNNNNNNNNNNNNNNNNNNNNNNNNNNNNNNNNNNNNNNNNNNNNNNNNNNNNNNNNNNNNNNNNNNNNNNNNNNNNNNNNNNNNNNNNNNNNNNNNNNNNNNNNNNNNNNNNNNNNNNNNNNNNNNNNNNNNNNNNNNNNNNNNNNNNNNNNNNNNNNNNNNNNNNNNNNNNNNNNNNNNNNNNNNNNNNNNNNNNNNNNNNNNNNNNNNNNNNNNNNNNNNNNNNNNNNNNNNNNNNNNNNNNNNNNNNNNNNNNNNNNNNNNNNNNNNNNNNNNNNNNNNNNNNNNNNNNNNNNNNNNNNNNNNNNNNNNNNNNNNNNNNNNNNNNNNNNNNNNNNNNNNNNNNNNNNNNNNNNNNNNNNNNNNNNNNNNNNNAAGACAACCAATTGACCTACGTTGTCATAGCCATCCTCACAGTGGTGGCCGCAACCATGGCAAACGAGATGGGTTTCCTGGAAAAAACCAAGAAAGACCTCGGATTGGGAAGCATTACAACCCAGGAATCTGAGAGCAATATCCTGGACATAGATCTACGCCCTGCATCAGCATGGACGCTGTATGCCGTGGCCACAACATTTCTCACACCAATGTTGAGACATAGCATTGAAAATTCCTCAGTGAATGTCTCCCTAACAGCCATTGCTAACCAAGCTACAGTGTTAATGGGTCTTGGGAAAGGATGGCCATTGTCAAAGATGGACATTGGAGTTCCCCTCCTTGCCATTGGATGCTATTCACAAGTCAACCCTATAACTCTCACAGCAGCTCTTCTTCTATTGGTAGCACATTATGCCATTATAGGGCCAGGGCTTCAAGCAAAAGCAACCAGAGAAGCTCAGAAAAGAGCAGCAGCAGGCATCATGAAAAACCCAACAGTCGATGGAATAACAGTGATTGACCTAGACCCAATACCCTATGATCCAAAATTTGAAAAGCAGCTAGGACAAGTGATGCTCCTAATCCTCTGCGTGACTCAAGTATTAATGATGAGGACTACATGGGCTTTGTGTGAGGCTCTAACCCTAGCGACCGGGCCCATCTCCACACTGTGGGAAGGAAATCCAGGGAGGTTTTGGAACACTACCATTGCAGTGTCAATGGCCAACATCTTTAGGGGGAGCTACTTGGCCGGAGCTGGACTTCTCTTTTCCATCATGAAAAACACAACAAGCACAAGAAGAGGAACTGGCAACATAGGAGAGACACTTGGAGAAAAATGGAAAAGTCGATTAAACGCACTGGGAAAAAGTGAATTTCAAATCTACANNNNNNNNNNNNNNNNNNNNNNNNNNNNNNNNNNNNNNNNNNNNNNNNNNNNNNNNNNNNNNNNNNNNNNNNNNNNNNNNNNNNNNNNNNNNNNNNNNNNNNNNNNNNNNNNNNNNNNNNNNNNNNNNNNNNNNNNNNNNNNNNNNNNNNNNNNNNNNNNNNNNNNNNNNNNNNNNNNNNNNNNNNNNNNNNNNNNNNNNNNNNNNNNNNNNNNNNNNNNNNNNNNNNNNNNNNNNNNNNNNNNNNNNNNNNNNNNNNNNNNNNNNNNNNNNNNNNNNNNNNNNNNNNNNNNNNNNNNNNNNNNNNNNNNNNNNNNNNNNNNNNNNNNNNNNNNNNNNNNNNNNNNNNNNNNNNNNNNNNNNNNNNNNNNNNNNNNNNNNNNNNNNNNNNNNNNNNNNNNN-NNNNNNNNNNNNNNNNNNNNNNNNNNNNNNNNNNNNNNNNNNNNNNNNNNNNNNNNNNNNNNNNNNNNNNNNNNNNNNNNNNNNNNNNNNNNNNNNNNNNNNNNNNNNNNNNNNNNNNNNNNNNNNNNNNNNNNNNNNNNNNNNNNNNNNNNNNNNNNNNNNNNNNNNNNNNNNNNNNNNNNNNNNNNNNNNNNNNNNNNNNNNNNNNNNNNNNNNNNNNNNNNNNNNNNNNNNNNNNNNNNNNNNNNNNNNNNNNNNNNNNNNNNNNNNNNNNNNNNNNNNNNNNNNNNNNNNNNNNNNNNNNNNNNNNNNNNNNNNNNNNNNNNNNNNNNNNNNNNNNNNNNNNNNNNNNNNNNNNNNNNNNNNNNNNNNNNNNNNNNNNNNNNNNNNNNNNATGATCAAGACCACCCATACAAAACGTGGGCTTACCATGGCAGCTATGAAACAAAACAAACTGGATCAGCATCATCTATGGTGAACGGAGTGGTCAGATTGCTGACAAAACCTTGGGACGTCGTCCCTATGGTGACACAGATGGCAATGACAGACACGACTCCATTTGGACAACAGCGCGTTTTCAAAGAGAAAGTAGACACGAGAACCCAAGAACCGAAGGAAGGCACAAAGAAACTGATGAAAATTACAGCAGAGTGGCTTTGGAAAGAACTTGGAAAGAAAAAGACACCCAGGATGTGTACCAGAGAAGAATTCACAAGAAAAGTGAGAAGCAACGCAGCCTTGGGGGCCATATTCACTGATGAGAACAAATGGAAATCGGCACGTGAGGCTGTTGAAGATGGCAGGTTTTGGGAGCTGGTTGACAGGGAAAGAAATCTCCATCTTGAAGGAAAGTGTGAAACATGTGTGTATAACATGATGGGAAAAAGAGAGAAGAAACTGGGGGAGTTCGGCAAAGCAAAAGGTAGCAGAGCCATATGGTACATGTGGCTTGGAGCACGCTTCTTAGAGTTTGAAGCCCTAGGATTCTTGAATGAAGATCACTGGTTCTCCAGAGGGAACTCCCTGAGTGGAGTGGAAGGAGAAGGGCTGCACA-GGCTAGGCTACATTTTAAGAGAAGTGGGCAAGAAGGAAGGGGGAGCAATGTACGCCGATGATACAGCAGGATGGGACACAAGAATCACACTAGAAGACTTAAAAAATGAAGAAATGGTAACAAACCACATGAAAGGAGAACACAAGAAACTAGCCGAGGCCATATTCAAATTAACGTACCAAAACAAGGTGGTGCGTGTGCNNNNNNNNNNNNNNNNNNNNNNNNNNNNNNNNNNNNNNNNNNNNNNNNNNNNNNNNNNNNNNNNNNNNNNNNNNNNNNNNNNNNNNNNNNNNNNNNNNNNNNNNNNNNNNNNNNNNNNNNNNNNNNNNNNNNNNNNNNNNNNNNNNNNNNNNNNNNNNNNNNNNNNNNNNNNNNNNNNNNNNNNNNNNNNNNNNNNNNNNNNNNNNNNNNNNNNNNNNNNNNNNNNNNNNNNNNNNNNNNNNNNNNNNNNNNNNNNNNNNNNNNNNNNNNNNNNNNNNNNNNNNNNNNNNNNNNNNNNNNNNNNNNNNNNNNNNNNNNNNNNNNNNNNNNNNNNNNNNNNNNNNNNNNNNNNNNNNNNNNNNNNNNNNNNNNNNNNNNNNNNNNNNNNNNNNNNNNNNNNNNNNNNNNNNNNNNNNNNNNNNNNNNNNNNNNNNNNNNNNNNNNNNNNNNNNNNNNNNNNNNNNNNNNNNNNNNNNNNNNNNNNNNNNNNNNNNNNNNNNNNNNNNNNNNNNNNNNNNNNNNNNNNNNNNNNNNNNNNNNNNNNNNNNNNNNNNNNNNNNNNNNNNNNNNNNNNNNNNNNNNNNNNNNNNNNNNNNNNNNNNNNNNNNNNNNNNNNNNNNNNNNNNNNNNNNNNNNNNNNNNNNNNNNNNNNNNNNNNNNNNNNNNNNNNNNNNNNNNNNNNNNNNNNNNNNNNNNNNNNNNNNNNNNNNNNNNNNNNNNNNNNNNNNNNNNNNNNNNNNNNNNNNNNNNNNNNNNNNNNNNNNNNNNNNNNNNNNNNNNNNNNNNNNNNNNNNNNNNNNNNNNNNNNNNNNNNNNNNNNNNNNNNNNNNNNNNNNNNNNNNNNNNNNNNNNNNNNNNNNNNNNNNNNNNNNNNNNNNNNNNNNNNNNNNNNNNNNNNNNNNNNNNNNNNNNNNNNNNNNNNNNNNNNNNNNNNNNNNNNNNNNNNNNNNNNNNNNNNNNNNN
>DENV2|M5|426cc|Mexico_Veracruz|2013-05-30
NNNNNNNNNNNNNNAAAAAAGGCGAGAAGTACGCCTTTCAATATGCTGAAACGCGAGAGAAACCGCGTGTCAACTGTGCAACAGCTGACAAAGAGATTCTCACTTGGAATGCTGCAAGGACGCGGACCATTGAAACTGTTCATGGCCCTTGTGGCGTTCCTTCGTTTCCTAACAATCCCACCAACAGCAGGGATACTAAAAAGATGGGGAACGATCAAAAAATCAAAAGCTATCAATGTTTTGAGAGGGTTCAGGAAAGAGATTGGAAGGATGCTGAACATCTTGAATAGGAGACGCAGGACAGCAGGCGTGATTGTTATGTTGATTCCAACGGCGATGGCGTTTCATTTGACCACACGCAATGGAGAACCACACATGATCGTTGGTAGGCAGGAGAAAGGGAAAAGTCTTCTGTTCAAAACAGAGGATGGTGTCAACATGTGTACCCTCATGGCCATAGACCTTGGTGAATTGTGTGAAGATACAATCACGTACAAGTGTCCTCTCCTCAGACAAAATGAACCAGAAGACATAGATTGTTGGTGCAACTCTACGTCCACATGGGTAACTTATGGGACATGTACCACCACAGGAGAACACAGAAGAGAAAAAAGATCAGTGGCGCTCGTTCCACATGTGGGTATGGGACTGGAGACACGAACTGAGACATGGATGTCATCAGAAGGGGCCTGGAAACATGTTCAGAGAATTGAAACCTGGATCTTGAGACATCCAGGTTTTACCATAATGGCAGCAATCTTGGCATACACTATAGGAACGACACATTTCCAAAGGGCCTTGATTTTCATCTTGCTGACAGCTGTCGCTCCTTCAATGACAATGCGCTGCATAGGAATATCAAATAGAGACTTCGTAGAAGGGGTTTCAGGAGGAAGCTGGGTTGACATAGTCTTAGAACATGGAAGTTGTGTGACGACGATGGCAAAAAACAAACCAACATTGGATTTTGAACTGATAAAAACAGAAGCCAAACAACCAGCCACTCTAAGGAAGTACTGTATAGAAGCAAAGCTGACCAACACAACAACAGAATCACGTTGTCCAACACAAGGGGAACCCAGTCTAAATGAAGAGCAGGACAAAAGGTTCATCTGCAAACACTCCATGGTAGACAGAGGATGGGGAAATGGATGTGGATTATTTGGAAAAGGAGGCATTGTGACCTGTGCTATGTTTACATGCAAAAAGAATATGGAAGGAAAAGTCGTGCAGCCAGAAAACTTGGAATACACCATCGTGATAACACCCCACTCAGGAGAAGAGCACGCTGTAGGTAATGACACAGGAAAGCATGGCAAAGAAATCAAGATAACACCACAGAGTTCCATCACAGAAGCAGAACTGACAGGCTATGGCACTGTCACGATGGAGTGCTCTCCGAGAACGGGCCTCGACTTCAATGAGATGGTGCTGCTGCAGATGGAAGACAAAGCTTGGCTGGTGCACAGGCAATGGTTTCTAGACCTGCCGTTACCATGGCTACCCGGAGCGGACACACAAGGATCAAACTGGATACAGAAAGAGACATTGGTCACTTTCAAAAATCCCCACGCGAAGAAACAGGATGTTGTTGTTTTGGGGTCTCAAGAAGGGGCCATGCACACGGCACTCACAGGGGCCACAGAAATCCAGATGTCATCAGGGAACTTACTGTTCACAGGACATNNNNNNNNNNNNNNNNNNNNNNNNNNNNNNNNNNNNNNNNNNNNNNNNNNNNNNNNNNNNNNNNNNNNNNNNNNNNNNNNNNNNNNNNNNNNNNNNNNNNNNNNNNNNNNNNNNNNNNNNNNNNNNNNNNNNNNNNNNNNNNNNNNNNNNNNNNNNNNNNNNNNNNNNNNNNNNNNNNNNNNNNNNNNNNNNNNNNNNNNNNNNNNNNNNNNNNNNNNNNNNNNNNNNNNNNNNNNNNNNNNNNNNNNNNNNNNNNNNNNNNNNNNNNNNNNNNNNNNNNNNNNNNNNNNNNNNNNNNNNNNNNNNNNNNNNNNNNNNNNNNNNNNNNNNNNNNNNNNNNNNNNNNNNNNNNNNNNNNNNNNNNNNNNNNNNNNNNNNNNNNNNNNNNNNNNNNNNNNNNNNNNNNNNN--NNNNNNNNNNNNNNNNNNNNNNNNNNNNNNNNNNNNNNNNNNNNNNNNNNNNNNNNNNNNNNNNNNNNNNNNNNNNNNNNNNNNNNNNNNNNNNNNNNNNNNNNNNNNNNNNNNNNNNNNNNNNNNNNNNNNNNNNNNNNNNNNNNNNNNNNNNNNNNNNNNNNNNNNNNNNNNNNNNNNNNNNNNNNNNNNNNNNNNNNNNNNNNNNNNNNNNNNNNNNNNNNNNNNNNNNNNNNNNNNNNNNNNNNNNNNNGAAAAATAAAGAACTGAAATGTGGCAGCGGGATCTTCATCACAGACAACGTACACACATGGACAGAACAATATAAGTTCCAACCAGAATCCCCTTCAAAACTAGCTTCAGCTATCCAAAAAGCTCATGAAGAGGGCATTTGTGGAATCCGCTCAGTAACAAGATTAGAGAATTTGATGTGGAAACAAATAACACCAGAATTGAACCATATTCTATCAGAAAATGAGGTAAAGTTGACCATTATGACAGGAGACATTAAAGGAATCATGCAGGCAGGAAAACGATCTTTGCGGCCCCAGCCCACTGAGCTGAAGTATTCATGGAAAACATGGGGGAAGGCGAAAATGCTCTCCACAGAGTCTCACAATCAGACCTTTCTTATTGATGGCCCTGAAACAGCAGAATGCCCCAACACAAACAGAGCTTGGAACTCACTGGAAGTTGAAGACTATGGTTTTGGAGTTTTCACCACCAATATATGGCTGAAATTGAAAGAAAAACAGGATGTATTTTGTGACTCAAAACTCATGTCAGCGGCCATTAAAGACAACAGAGCCGTTCATGCCGATATGGGTTATTGGATAGAAAGCGCACTCAATGACACATGGAAGATGGAGAAAGCCTCCTTCATTGAAGTTAAAAGCTGCCACTGGCCAAAGTCACACACCCTTTGGAGCAATGGAGTATTAGAAAGTGAGATGATAATCCCAAAAAATTTAGCCGGGCCAGTGTCACAACACAACTACAGACCAGGCTACCATACACAAACAGCAGGACCTTGGCATCTAGGTAAGCTTGAGATGGACTTTGATCTCTGCGAAGGAACTACAGTGGTGGTAACTGAGGACTGTGGAAATAGAGGACCCTCTTTAAGAACGACCACTGCCTCTGGAAAACNNNNNNNNNNNNNNNNNNNNNNNNNNNNNNNNNNNNNNNNNNNNNNNNNNNNNNNNNNNNNNNNNNNNNNNNNNNNNNNNNNNNNNNNNNNNNNNNNNNNNNNNNNGGAGAATTTGGTCAACTCCTTGGTCACAGCCGGACATGGGCAGATTGACAACTTTTCATTAGGAGTCCTGGGAATGGCACTGTTCCTGGAAGAAATGCTCAGGACCCGAATAGGAACGAAACATGCAATACTGCTAGTTGCAGTATCTTTTGTGACATTGATAACTGGGAACATGTCCTTTAGAGACCTGGGAAGAGTGATGGTTATGGTGGGCGCCACCATGACGGATGACATAGGTATGGGAGTGACTTATCTTGCCCTACTAGCAGCTTTTAAAGTTAGACCAACTTTTGCAGCTGGACTACTCTTGAGAAAACTGACCTCCAAGGAACTGATGATGGCCACCATAGGAATCGCGCTCCTTTCCCAAAGCACCATACCAGAGACCATTCTTGAACTGACCGATGCATTAGCCTTGGGCATGATGGTCCTCAAAGTGGTGAGAAATATGGAAAAATACCAATTGGCAGTGACTATCATGGCTATTTCGTGTGTCCCAAATGCAGTGATACTGCAAAACGCATGGAAGGTGAGTTGCACAATATTGGCGGCGGTGTCCGTTTCACCACT--GCTCTTA-ACATCCTCACAGCAGAAAGCGGATTGGATACCACTGGCATTGACAATAAAAGGTCTCAATCCAACAGCCATTTTTCTAACAACTCTTTCGAGAACCAGCAAGAAAAGGAGCTGGCCGCTAAATGAAGCTATCATGGCAGTCGGGATGGTGAGCATTTTAGCCAGTTCTCTCCTAAAGAATGACATTCCTATGACAGGTCCATTAGTGGCTGGAGGGCTCCTTACCGTATGTTATGTGCTCACTGGACGATCGGCCGATTTGGAACTGGAGAGAGCTGCCGATGTAAAATGGGAAGATCAGGCAGAAATATCAGGAAGCAGCCCAATCCTGTCAATAACAATATCAGAAGATGGCAGCATGTCGATAAAAAATGAAGAGGAAGAACAAACACTGACCATACTCATCAGAACGGGATTGTTGGTGATCTCAGGAGTCTTTCCAGTATCGATNNNNNNNNNNNNNNNNNNNNNNNNNNNNNNNNNNNNNNNNNNNNNNNNNNNNNNNNNNNNNNNNNNNNNNNNNNNNNNNNNNNNNNNNNNNNNNNNNNNNNNNNNNNNNNNNNNNNNNNNNNNNNNNNNNNNNNNNNNNNNNNNNNNNNNNNNNNNNNNNNNNNNNNNNNNNNNNNNNNNNNNNNNNNNNNNNNNNNNNNNNNNNNNNNNNNNNNNNNNNNNNNNNNNNNNNNNNNNNNNNNNNNNNNNNNNNNNNNNNNNNNNNNNNNNNNNNNNNNNNNNNNNNNNNNNNNNNNNNNNNNNNNNNNNNNNNNNNNNNNNNNNNNNNNNNNNNNNNNNNNNNNNNNNNNNNNNNNNNNNNNNNNNNNNNNNNNNNNNNNNNNNNNNNNNNNNNNNNNNNNNNNNNNNNNNNNNNNNNNNNNNNNNNNNNNNNNNNNNNNNNNNNNNNNNNNNNNNNNNNNNNNNNNNNNNNNNNNNNNNNNNNNNNNNNNNNNNNNNNNNNNNNNNNNNNNNNNNNNNNNNNNNNNNNNNNNNNNNNNNNNNNNNNNNNNNNNNNNNNNNNNNNNNNNNNNNNNNNNNNNNNNNNNNNNNNNNNNNNNNNNNNNAAAGATTGACTATCATGGACCTCCATCCAGGAGCAGGAAAGACAAAAAGATACCTTCCAGCCATAGTTAGAGAAGCCATAAAACGTGGCTTGAGAACATTGATCTTGGCTCCCACTAGAGTAGTGGCAGCTGAAATGGAGGAAGCTCTTAGAGGACTTCCAATAAGATACCAAACCCCAGCCATCAAAGCCGAGTATACCGGGCGGGAGATCGTGGACCTAATGTGTCATGCCACATTTACTATGAGGTTGCTATCACCAGTCAGAGTGCCAAATTACAACCTGATTATCATGGACGAAGCCCACTTCACAGACCCAGCTAGTATAGCAGCTAGAGGATACATCTCAACTCGAGTAGAGATGGGTGAAGCAGCTGGGATTTTCATGACAGCCACTCCTCCGGGAAGTAGAGACCCATTTCCTCAGAGCAACGCACCGATCATGGATGAGGAAAGAGAAATCCCTGAGCGTTCGTGGAACTCAGGACACGAATGGGTCACGGATTTTAAGGGGAAGACTGTTTGGTTTGTTCCAAGTATAAAAGCAGGAAATGATATAGCAGCTTGTCTTAGGAAAAATGGAAAGAAAGTGATACAACTCAGTAGGAAGACTTTTGACTCTGAGTATGTTAAGACTAGAGCCAATGATTGGGACTTTGTGGTCACAACTGACATCTCAGAAATGGGTGCCAACTTCAAGGCTGAGAGGGT-TATAGACCCCAGACGTTGCATGAAACCAGTTATACTAACAGATGGCGAAGAGCGGGTGATCTTGGCAGGACCCATGCCAGTGACCCACTCTAGTGCAGCGCAAAGAAGAGGGAGAATAGGAAGAAATCCAAAAAATGAAAATGACCAGTACATATACATGGGGGAACCTCTTGAANNNNNNNNNNNNNNNNNNNNNNNNNNNNNNNNNNNNNNNNNNNNNNNNNNNNNNNNNNNNNNNNNNNNNNNNNNNNNNNNNNNNNNNNNNNNNNNNNNNNNNNNNNNNNNNNNNNNNNNNNNNNNNNNNNNNNNNNNNNNNNNNNNNNNNNNNNNNNNNNNNNNNNNNNNNNNNNNNNNNNNNNNNNNNNNNNNNNNNNNNNNNNNNNNNNNNNNNNNNNNNNNNNNNNNNNNNNNNNNNNNNNNNNNNNNNNNNNNNNNNNNNNNNNNNNNNNNNNNNNNNNNNNNNNNNNNNNNNNNNNNNNNNNNNNNNNNNNNNNNNNNNNNNNNNNNNNNNNNNNNNNNNNNNNNNNNNNNNNNNNNNNNNNNNNNNNNNNNNNNNNNNNNNNNNNNNNNNNNNNNNNNNNNNNNNNNNNNNNNNNNNNNNNNNNNNNNNNNNNNNNNNNNNNNNNNNNNNNNNNNNNNNNNNNNNNNNNNNNNNNNNNNNNNNNNNNNNNNNNNNNNNNNNNNNNNNNNNNNNNNNNNNNNNNNNNNNNNNNNNNNNNNNNNNNNNNNNNNNNNNNNNNNNNNNNNNNNNNNNNNNNNNNNNNNNNNNNNNNNNNNNNNNNNNNNNNNNNNNNNNNNNNNNNNNNNNNNNNNNNNNNNNNNNNNNNNNNNNNNNNNNNNNNNNNNNNNNNNNNNNNNNNNNNNNNNNNNNNNNNNNNNNNNNNNNNNNNNNNNNNNNNNNNNNNNNNNNNNNNNNNNNNNNNNNNNNNNNNNNNNNNNNNNNNNNNNNNNNNNNNNNNNNNNNNNNNNNNNNNNNNAAGACAACCAATTGACCTACGTTGTCATAGCCATCCTCACAGTGGTGGCCGCAACCATGGCAAACGAGATGGGTTTCCTGGAAAAAACCAAGAAAGACCTCGGATTGGGAAGCATCACAACCCAGGAATCTGAGAGCAATATCCTGGACATAGATCTACGCCCTGCATCAGCATGGACGCTGTATGCCGTGGCTACAACATTTCTCACACCAATGTTGAGACATAGCATTGAGAATTCCTCAGTGAATGTCTCCCTAACAGCCATTGCAAACCAAGCTACAGTGCTAATGGGTCTTGGGAAAGGATGGCCATTGTCAAAGATGGACATAGGAGTTCCCCTCCTTGCCATTGGATGCTATTCACAAGTCAACCCTATAACTCTCACAGCAGCTCTTCTTCTATTGGTAGCACATTATGCCATTATAGGGCCAGGGCTTCAAGCAAAAGCAACCAGAGAAGCTCAGAAAAGAGCAGCAGCAGGCATCATGAAAAACCCAACAGTCGATGGAATAACAGTGATTGACCTAGACCCAATACCCTATGATCCAAAATTTGAAAAGCAGCTAGGACAAGTGATGCTCCTAATCCTCTGCGTGACTCAAGTATTAATGATGAGGACTACATGGGCTTTGTGTGAGGCTCTAACCCTAGCGACCGGGCCCATCTCCACACTGTGGGAAGGAAATCCAGGGAGGTTTTGGAACACTACCATTGCAGTGTCAATGGCTAACATCTTTAGGGGGAGCTACTTGGCCGGAGCTGGACTTCTCTTTTCCATCATGAAAAACACAACAAGCACAAGAAGAGGAACTGGCAACATAGGAGAGACACTTGGAGAAAAATGGAAAAGTCGATTAAACGCACTGGGAAAAAGTGAATTTCAAATCTACANNNNNNNNNNNNNNNNNNNNNNNNNNNNNNNNNNNNNNNNNNNNNNNNNNNNNNNNNNNNNNNNNNNNNNNNNNNNNNNNNNNNNNNNNNNNNNNNNNNNNNNNNNNNNNNNNNNNNNNNNNNNNNNNNNNNNNNNNNNNNNNNNNNNNNNNNNNNNNNNNNNNNNNNNNNNNNNNNNNNNNNNNNNNNNNNNNNNNNNNNNNNNNNNNNNNNNNNNNNNNNNNNNNNNNNNNNNNNNNNNNNNNNNNNNNNNNNNNNNNNNNNNNNNNNNNNNNNNNNNNNNNNNNNNNNNNNNNNNNNNNNNNNNNNNNNNNNNNNNNNNNNNNNNNNNNNNNNNNNNNNNNNNNNNNNNNNNNNNNNNNNNNNNNNNNNNNNNNNNNNNNNNNNNNNNNNNNNNNNNN-NNNNNNNNNNNNNNNNNNNNNNNNNNNNNNNNNNNNNNNNNNNNNNNNNNNNNNNNNNNNNNNNNNNNNNNNNNNNNNNNNNNNNNNNNNNNNNNNNNNNNNNNNNNNNNNNNNNNNNNNNNNNNNNNNNNNNNNNNNNNNNNNNNNNNNNNNNNNNNNNNNNNNNNNNNNNNNNNNNNNNNNNNNNNNNNNNNNNNNNNNNNNNNNNNNNNNNNNNNNNNNNNNNNNNNNNNNNNNNNNNNNNNNNNNNNNNNNNNNNNNNNNNNNNNNNNNNNNNNNNNNNNNNNNNNNNNNNNNNNNNNNNNNNNNNNNNNNNNNNNNNNNNNNNNNNNNNNNNNNNNNNNNNNNNNNNNNNNNNNNNNNNNNNNNNNNNNNNNNNNNNNNNNNNNNNNNNATGATCAAGACCACCCATACAAAACGTGGGCTTACCATGGCAGCTATGAAACAAAACAAACTGGATCAGCATCATCTATGGTGAACGGAGTGGTCAGATTGCTGACAAAACCTTGGGACGTCGTCCCTATGGTGACACAGATGGCAATGACAGACACGACTCCATTTGGACAACAGCGCGTTTTCAAAGAGAAAGTAGACACGAGAACCCAAGAACCGAAGGAAGGCACAAAGAAACTGATGAAAATTACAGCAGAGTGGCTTTGGAAAGAACTAGGAAAGAAAAAGACACCCAGGATGTGTACCAGAGAAGAATTCACAAGAAAAGTGAGAAGCAACGCAGCCTTGGGGGCCATATTCACTGATGAGAACAAATGGAAATCGGCACGTGAGGCTGTTGAAGATGGCAGGTTTTGGGAGCTGGTTGACAGGGAAAGAAATCTCCATCTTGAAGGAAAGTGTGAAACATGTGTGTATAACATGATGGGAAAAAGAGAGAAGAAACTGGGGGAGTTCGGCAAGGCAAAAGGTAGCAGAGCCATATGGTACATGTGGCTTGGAGCACGCTTCTTAGAGTTTGAAGCCCTAGGATTCTTGAATGAAGATCACTGGTTCTCCAGAGGGAACTCCCTGAGTGGAGTGGAAGGAGAAGGGCTGCACA-GGCTAGGCTACATTTTAAGAGAAGTGGGCAAGAAGGAAGGGGGAGCAATGTACGCCGATGACACAGCAGGATGGGACACAAGAATCACACTAGAAGACTTAAAAAATGAAGAAATGGTAACAAACCACATGAAAGGAGAACACAAGAAACTAGCCGAGGCCATATTCAAATTAACGTACCAAAACAAGGTGGTGCGTGTGCNNNNNNNNNNNNNNNNNNNNNNNNNNNNNNNNNNNNNNNNNNNNNNNNNNNNNNNNNNNNNNNNNNNNNNNNNNNNNNNNNNNNNNNNNNNNNNNNNNNNNNNNNNNNNNNNNNNNNNNNNNNNNNNNNNNNNNNNNNNNNNNNNNNNNNNNNNNNNNNNNNNNNNNNNNNNNNNNNNNNNNNNNNNNNNNNNNNNNNNNNNNNNNNNNNNNNNNNNNNNNNNNNNNNNNNNNNNNNNNNNNNNNNNNNNNNNNNNNNNNNNNNNNNNNNNNNNNNNNNNNNNNNNNNNNNNNNNNNNNNNNNNNNNNNNNNNNNNNNNNNNNNNNNNNNNNNNNNNNNNNNNNNNNNNNNNNNNNNNNNNNNNNNNNNNNNNNNNNNNNNNNNNNNNNNNNNNNNNNNNNNNNNNNNNNNNNNNNNNNNNNNNNNNNNNNNNNNNNNNNNNNNNNNNNNNNNNNNNNNNNNNNNNNNNNNNNNNNNNNNNNNNNNNNNNNNNNNNNNNNNNNNNNNNNNNNNNNNNNNNNNNNNNNNNNNNNNNNNNNNNNNNNNNNNNNNNNNNNNNNNNNNNNNNNNNNNNNNNNNNNNNNNNNNNNNNNNNNNNNNNNNNNNNNNNNNNNNNNNNNNNNNNNNNNNNNNNNNNNNNNNNNNNNNNNNNNNNNNNNNNNNNNNNNNNNNNNNNNNNNNNNNNNNNNNNNNNNNNNNNNNNNNNNNNNNNNNNNNNNNNNNNNNNNNNNNNNNNNNNNNNNNNNNNNNNNNNNNNNNNNNNNNNNNNNNNNNNNNNNNNNNNNNNNNNNNNNNNNNNNNNNNNNNNNNNNNNNNNNNNNNNNNNNNNNNNNNNNNNNNNNNNNNNNNNNNNNNNNNNNNNNNNNNNNNNNNNNNNNNNNNNNNNNNNNNNNNNNNNNNNNNNNNNNNNNNNNNNNNNNNNNNNNNNNNNNNNNNNNNNNNNNNNNNNNNNNNNNNNNNNNN
>DENV2|M2|237cc|Mexico_Jalisco|2013-04-04
NNNNNNNNNNNNNNAAAAAAGGCGAGAAGTACGCCTTTCAATATGCTGAAACGCGAGAGAAACCGCGTGTCAACTGTGCAACAGCTGACAAAGAGATTCTCACTTGGAATGCTGCAAGGACGCGGACCATTAAAACTGTTCATGGCCCTTGTGGCGTTCCTTCGTTTCCTAACAATCCCACCAACAGCAGGGATACTAAAAAGATGGGGAACGATCAAAAAATCAAAAGCTATCAATGTCTTGAGAGGGTTCAGGAAAGAGATTGGAAGGATGCTGAACATCTTGAATAGGAGACGCAGGACAGCAGGCGTGATTGTTATGTTGATTCCAACAGCGATGGCGTTCCATTTAACCACACGCAATGGAGAACCACACATGATCGTTGGTAGGCAGGAGAAAGGGAAAAGTCTTCTGTTCAAAACAGAGGATGGTGTTAACATGTGTACCCTCATGGCCATAGACCTTGGTGAATTGTGTGAAGATACAATCACGTACAAGTGTCCTCTCCTCAGACAAAATGAACCAGAAGACATAGATTGTTGGTGCAACTCCACGTCCACATGGGTAACTTATGGGACATGTACCACCACAGGAGAACACAGAAGAGAAAAAAGATCAGTGGCGCTCGTTCCACATGTGGGTATGGGACTGGAGACACGAACTGAAACATGGATGTCATCAGAAGGGGCCTGGAAACATGTCCAGAGAATTGAAACCTGGATCTTAAGACATCCAGGTTTTACCATAATGGCAGCAATCCTGGCATACACCATAGGAACGACACATTTCCAAAAGGCCTTGATTTTCATCTTACTGACAGCTGTCGCTCCTTCAATGACAATGCGCTGCATAGGAATATCAAATAGAGATTTCGTGGAAGGGGTTTCAGGAGGAAGCTGGGTTGACATAGTCTTGGAACATGGAAGTTGTGTGACGACGATGGCAAAAAATAAACCAACACTGGATTTTGAACTGATAAAAACAGAAGCCAAACAACCTGCCACTCTAAGGAAGTACTGTATAGAAGCAAAGCTGACCAACACAACAACAGAATCGCGTTGCCCAACACAAGGGGAACCCAGTCTAAATGAAGAGCAGGACAAAAGGTTCATTTGCAAACACTCCATGGTAGACAGAGGATGGGGAAATGGATGTGGATTATTTGGAAAGGGAGGCATTGTGACCTGTGCTATGTTTACATGCAAAAAGAACATGGAAGGAAAAGTCGTGCAGCCAGAAAATTTGGAATACACCATCGTGATAACACCTCACTCAGGAGAAGAGCGCGCTGTGGGCAATGACACAGGAAAGCATGGCAAGGAAATCAAAATAACACCACAGAGCTCCATCACAGAAGCAGAACTGACAGGCTATGGCACTGTCACGATGGAGTGCTCTCCGAGAACGGGCCTCGACTTTAATGAGATGGTGCTGCTGCAGATGGAAGACAAAGCTTGGCTGGTGCACAGGCAATGGTTCCTAGACCTGCCGTTACCATGGCTACCTGGAGCGGACACACAAGGATCAAATTGGATACAGAAAGAGACATTGGTCACTTTCAAAAATCCCCACGCGAAGAAACAGGATGTCGTCGTTTTAGGGTCTCAAGAAGGGGCCATGCACACGGCACTCACAGGGGCCACAGAAATCCAGATGTCATCAGGAAACTTACTGTTCACAGGACATNNNNNNNNNNNNNNNNNNNNNNNNNNNNNNNNNNNNNNNNNNNNNNNNNNNNNNNNNNNNNNNNNNNNNNNNNNNNNNNNNNNNNNNNNNNNNNNNNNNNNNNNNNNNNNNNNNNNNNNNNNNNNNNNNNNNNNNNNNNNNNNNNNNNNNNNNNNNNNNNNNNNNNNNNNNNNNNNNNNNNNNNNNNNNNNNNNNNNNNNNNNNNNNNNNNNNNNNNNNNNNNNNNNNNNNNNNNNNNNNNNNNNNNNNNNNNNNNNNNNNNNNNNNNNNNNNNNNNNNNNNNNNNNNNNNNNNNNNNNNNNNNNNNNNNNNNNNNNNNNNNNNNNNNNNNNNNNNNNNNNNNNNNNNNNNNNNNNNNNNNNNNNNNNNNNNNNNNNNNNNNNNNNNNNNNNNNNNNNNNNNNNNNNNN--NNNNNNNNNNNNNNNNNNNNNNNNNNNNNNNNNNNNNNNNNNNNNNNNNNNNNNNNNNNNNNNNNNNNNNNNNNNNNNNNNNNNNNNNNNNNNNNNNNNNNNNNNNNNNNNNNNNNNNNNNNNNNNNNNNNNNNNNNNNNNNNNNNNNNNNNNNNNNNNNNNNNNNNNNNNNNNNNNNNNNNNNNNNNNNNNNNNNNNNNNNNNNNNNNNNNNNNNNNNNNNNNNNNNNNNNNNNNNNNNNNNNNNNNNNNNNGAAAAACAAAGAACTGAAATGTGGCAGCGGGATCTTCATCGCAGATAACGTACATACATGGACAGAACAATACAAGTTCCAACCAGAATCCCCTTCAAAACTAGCTTCAGCTATCCAAAAAGCTCATGAAGAGGGCATTTGTGGAATCCGCTCAGTAACAAGATTGGAGAATCTGATGTGGAAACAAATAACACCAGAATTGAATCATATTCTATCAGAAAATGAGGTAAAGTTGACCATTATGACAGGAGACATTAAAGGAATCATGCAGGCAGGAAAACGATCCTTGCGGCCCCAGCCCACTGAGCTGAAGTACTCATGGAAAACATGGGGAAAGGCGAAAATGCTCTCCACAGAGTCTCACAATCAGACCTTTCTTATTGATGGCCCTGAAACAGCAGAATGCCCCAACACAAACAGAGCTTGGAACTCGCTGGAAGTTGAAGACTATGGTTTTGGAGTTTTCACCACCAATATATGGCTGAAATTGAGAGAAAAACAGGATGTATTTTGTGACTCAAAACTCATGTCAGCAGCCATTAAAGACAATAGAGCCGTTCATGCCGATATGGGTTATTGGATAGAAAGTGCACTCAATGACACATGGAAGATGGAGAAAGCCTCCTTCATTGAAGTTAAAAGCTGCCACTGGCCAAAGTCACACACCCTTTGGAGCAATGGAGTATTAGAAAGTGAGATGATAATCCCAAAAAATTTTGCCGGGCCAGTGTCACAACACAACTACAGACCAGGCTACCATACACAAACAGCAGGACCTTGGCATCTAGGTAAGCTTGAGATGGACTTTGATCTCTGCGAAGGAACTACAGTGGTGGTGACTGAGGACTGTGGAAATAGAGGACCCTCTTTAAGAACGACCACTGCCTCTGGAAAACNNNNNNNNNNNNNNNNNNNNNNNNNNNNNNNNNNNNNNNNNNNNNNNNNNNNNNNNNNNNNNNNNNNNNNNNNNNNNNNNNNNNNNNNNNNNNNNNNNNNNNNNNNGGAGAATTTGGTCAACTCCTTGGTCACAGCCGGACATGGGCAGATTGATAATTTTTCACTAGGAGTCTTGGGAATGGCACTGTTCCTGGAAGAAATGCTCAGGACCCGAATAGGAACGAAACATGCAATACTGCTAGTCGCAGTATCTTTTGTGACATTGATTACTGGGAACATGTCTTTTAGAGACCTGGGAAGAGTGATGGTTATGGTGGGCGCTACCATGACGGATGACATAGGTATGGGAGTGACTTATCTTGCCCTACTAGCAGCTTTTAAAGTTAGACCAACTTTTGCAGCTGGACTACTCTTGAGAAAACTGACCTCCAAGGAATTGATGATGGCCACCATAGGAATCGCACTTCTTTCCCAAAGCACCATACCAGAGACCATTCTTGAACTGACCGATGCATTAGCCTTGGGCATGATGGTCCTCAAAATAGTGAGAAATATGGAAAAATACCAATTGGCAGTGACTATCATGGCTATTTCATGTGTCCCAAATGCAGTGATACTGCAAAACGCATGGAAGGTGAGTTGCACAATATTGGCAGCGGTGTCCGTTTCACCACT--GCTCTTA-ACATCCTCACAGCAGAAAGCGGATTGGATACCACTGGCATTGACGATAAAAGGTCTCAATCCAACAGCCATTTTTCTAACAACTCTTTCGAGAACCAGCAAGAAAAGGAGCTGGCCGCTAAATGAGGCTATCATGGCAGTCGGGATGGTGAGCATTTTAGCCAGTTCTCTCCTAAAGAATGATATTCCCATGACAGGTCCATTAGTGGCTGGAGGGCTCCTTACCGTATGTTACGTGCTCACTGGACGATCGGCCGATTTGGAACTGGAGAGAGCTGCCGATGTAAAATGGGAAGATCAGGCAGAAATATCAGGAAGCAGCCCAATCCTATCAATAACAATATCAGAAGATGGCAGCATGTCGATAAAAAATGNNNNNNNNNNNNNNNNNNNNNNNNNNNNNNNNNNNNNNNNNNNNNNNNNNNNNNNNNNNNNNNNNNNNNNNNNNNNNNNNNNNNNNNNNNNNNNNNNNNNNNNNNNNNNNNNNNNNNNNNNNNNNNNNNNNNNNNNNNNNNNNNNNNNNNNNNNNNNNNNNNNNNNNNNNNNNNNNNNNNNNNNNNNNNNNNNNNNNNNNNNNNNNNNNNNNNNNNNNNNNNNNNNNNNNNNNNNNNNNNNNNNNNNNNNNNNNNNNNNNNNNNNNNNNNNNNNNNNNNNNNNNNNNNNNNNNNNNNNNNNNNNNNNNNNNNNNNNNNNNNNNNNNNNNNNNNNNNNNNNNNNNNNNNNNNNNNNNNNNNNNNNNNNNNNNNNNNNNNNNNNNNNNNNNNNNNNNNNNNNNNNNNNNNNNNNNNNNNNNNNNNNNNNNNNNNNNNNNNNNNNNNNNNNNNNNNNNNNNNNNNNNNNNNNNNNNNNNNNNNNNNNNNNNNNNNNNNNNNNNNNNNNNNNNNNNNNNNNNNNNNNNNNNNNNNNNNNNNNNNNNNNNNNNNNNNNNNNNNNNNNNNNNNNNNNNNNNNNNNNNNNNNNNNNNNNNNNNNNNNNNNNNNNNNNNNNNNNNNNNNNNNNNNNNNNNNNNNNNNNNNNNNNNNNNNNNNNNNNNNNNNNNNNNNNNNNNNNNNNNNAAAGATTGACCATCATGGACCTCCATCCAGGAGCAGGAAAGACAAAAAGATACCTTCCAGCCATAGTTAGAGAAGCCATAAAACGTGGCTTGAGAACATTGATCCTGGCTCCCACTAGAGTAGTGGCAGCTGAAATGGAGGAAGCTCTTAGAGGACTTCCAATAAGATACCAAACCCCAGCCATCAAAACCCAGCATACCGGGCGGGAGATCGTGGACCTAATGTGTCATGCCACATTTACTATGAGGCTGCTATCACCAGTCAGAGTACCAAATTACAACCTGATCATCATGGACGAAGCCCACTTCACAGACCCAGCAAGTATAGCAGCTAGAGGATACATTTCAACTCGAGTAGAGATGGGTGAAGCAGCCGGGATTTTCATGACAGCCACTCCTCCGGGAAGTAGAGACCCATTTCCTCAGAGCAATGCACCAATCATGGATGAGGAAAGAGAAATTCCTGAGCGTTCGTGGAATTCAGGACACGAATGGGTCACAGATTTTAAGGGGAAGACTGTTTGGTTTGTTCCAAGTATAAAAGCAGGAAATGATATAGCAGCTTGTCTTAGGAAAAATGGAAAGAAAGTGATACAACTCAGTAGGAAGACTTTTGACTCTGAGTATGTCAAGACTAGAGCCAATGATTGGGACTTTGTGGTCACAACTGACATTTCAGAAATGGGTGCCAACTTTAAGGCTGAGAGGGT-TATAGACCCCAGACGTTGCATGAAACCAGTTATACTAACAGATGGCGAAGAGCGGGTGATCTTGGCAGGACCAATGCCAGTGACCCACTCTAGTGCAGCGCAAAGAAGAGGGAGAATAGGAAGAAATCCAAAANNNNNNNNNNNNNNNNNNNNNNNNNNNNNNNNNNNNNNNNNNNNNNNNNNNNNNNNNNNNNNNNNNNNNNNNNNNNNNNNNNNNNNNNNNNNNNNNNNNNNNNNNNNNNNNNNNNNNNNNNNNNNNNNNNNNNNNNNNNNNNNNNNNNNNNNNNNNNNNNNNNNNNNNNNNNNNNNNNNNNNNNNNNNNNNNNNNNNNNNNNNNNNNNNNNNNNNNNNNNNNNNNNNNNNNNNNNNNNNNNNNNNNNNNNNNNNNNNNNNNNNNNNNNNNNNNNNNNNNNNNNNNNNNNNNNNNNNNNNNNNNNNNNNNNNNNNNNNNNNNNNNNNNNNNNNNNNNNNNNNNNNNNNNNNNNNNNNNNNNNNNNNNNNNNNNNNNNNNNNNNNNNNNNNNNNNNNNNNNNNNNNNNNNNNNNNNNNNNNNNNNNNNNNNNNNNNNNNNNNNNNNNNNNNNNNNNNNNNNNNNNNNNNNNNNNNNNNNNNNNNNNNNNNNNNNNNNNNNNNNNNNNNNNNNNNNNNNNNNNNNNNNNNNNNNNNNNNNNNNNNNNNNNNNNNNNNNNNNNNNNNNNNNNNNNNNNNNNNNNNNNNNNNNNNNNNNNNNNNNNNNNNNNNNNNNNNNNNNNNNNNNNNNNNNNNNNNNNNNNNNNNNNNNNNNNNNNNNNNNNNNNNNNNNNNNNNNNNNNNNNNNNNNNNNNNNNNNNNNNNNNNNNNNNNNNNNNNNNNNNNNNNNNNNNNNNNNNNNNNNNNNNNNNNNNNNNNNNNNNNNNNNNNNNNNNNNNNNNNNNNNNNNNNNNNNNNNNNNNNNNNNNNNNNNNNNNNNNNNNNNNNNNNNNNNNNNNNNNNNNNNNAAGACAACCAATTGACCTACGTTGTCATAGCTATTCTCACAGTGGTGGCCGCAACCATGGCAAACGAGATGGGTTTTCTAGAAAAAACTAAGAAAGACCTCGGATTGGGAAGCATCACAACCCAGGAACCTGGGAGCAATATCCTGGACATAGATCTACGCCCTGCATCAGCATGGACGCTGTATGCCGTGGCTACAACATTTGTCACACCAATGTTGAGACATAGCATTGAAAATTCCTCAGTGAATGTCTCCCTAACAGCCATTGCTAACCAAGCTACAGTGCTAATGGGTCTTGGGAAAGGATGGCCATTGTCAAAGATGGACATTGGAGTTCCCCTCCTTGCCATTGGATGCTATTCACAAGTCAACCCTATAACTCTCACAGCAGCTCTTCTTTTATTGGTAGCACATTATGCCATTATAGGGCCAGGACTTCAAGCAAAAGCAACCAGAGAAGCTCAGAAAAGAGCAGCAGCAGGCATCATGAAAAACCCAACAGTAGATGGAATAACAGTGATTGACCTAGAACCAATACCCTATGATCCAAAATTTGAAAAGCAGTTAGGACAAGTAATGCTCCTAATTCTCTGCGTGACTCAAGTATTAATGATGAGGACTACATGGGCTCTATGTGAGGCTCTAACCTTAGCGACCGGGCCTATCTCCACACTGTGGGAAGGAAATCCAGGGAGGTTTTGGAACACTACCATTGCAGTGTCAATGGCTAACATCTTTAGGGGGAGCTACTTGGCCGGAGCTGGACTTCTCTTTTCCATCATGAAAAACACAACAAACACAAGAAGAGGAACTGGCAACATAGGAGAGACACTTGGAGAAAAATGGAAAAGTCGATTAAACGCATTGGGAAAAAGTGAATTTCAAGTCTACANNNNNNNNNNNNNNNNNNNNNNNNNNNNNNNNNNNNNNNNNNNNNNNNNNNNNNNNNNNNNNNNNNNNNNNNNNNNNNNNNNNNNNNNNNNNNNNNNNNNNNNNNNNNNNNNNNNNNNNNNNNNNNNNNNNNNNNNNNNNNNNNNNNNNNNNNNNNNNNNNNNNNNNNNNNNNNNNNNNNNNNNNNNNNNNNNNNNNNNNNNNNNNNNNNNNNNNNNNNNNNNNNNNNNNNNNNNNNNNNNNNNNNNNNNNNNNNNNNNNNNNNNNNNNNNNNNNNNNNNNNNNNNNNNNNNNNNNNNNNNNNNNNNNNNNNNNNNNNNNNNNNNNNNNNNNNNNNNNNNNNNNNNNNNNNNNNNNNNNNNNNNNNNNNNNNNNNNNNNNNNNNNNNNNNNNNNNNNNNNN-NNNNNNNNNNNNNNNNNNNNNNNNNNNNNNNNNNNNNNNNNNNNNNNNNNNNNNNNNNNNNNNNNNNNNNNNNNNNNNNNNNNNNNNNNNNNNNNNNNNNNNNNNNNNNNNNNNNNNNNNNNNNNNNNNNNNNNNNNNNNNNNNNNNNNNNNNNNNNNNNNNNNNNNNNNNNNNNNNNNNNNNNNNNNNNNNNNNNNNNNNNNNNNNNNNNNNNNNNNNNNNNNNNNNNNNNNNNNNNNNNNNNNNNNNNNNNNNNNNNNNNNNNNNNNNNNNNNNNNNNNNNNNNNNNNNNNNNNNNNNNNNNNNNNNNNNNNNNNNNNNNNNNNNNNNNNNNNNNNNNNNNNNNNNNNNNNNNNNNNNNNNNNNNNNNNNNNNNNNNNNNNNNNNNNNNNNNATGATCAAGATCACCCATACAAAACGTGGGCTTACCACGGCAGCTATGAAACAAAACAAACTGGATCAGCATCATCTATGGTGAACGGAGTGGTCAGATTGCTGACAAAACCTTGGGACGTCGTCCCTATGGTGACACAGATGGCAATGACGGACACGACTCCATTTGGACAACAGCGCGTTTTCAAAGAGAAAGTAGACACGAGAACCCAGGAACCGAAGGAAGGCACAAAGAAACTGATGAAAATTACGGCAGAGTGGCTTTGGAAAGAACTAGGAAAGAAAAAGACACCTAGGATGTGTACCAGAGAAGAATTCACAAGAAAAGTGAGAAGCAATGCAGCCTTGGGGGCCATATTCACTGATGAGAACAAATGGAAATCGGCACGTGAGGCTGTTGAAGATGGTAGGTTTTGGGAGCTGGTTGACAGGGAAAGAAATCTCCATCTTGAAGGGAAGTGTGAAACATGTGTGTACAACATGATGGGAAAAAGAGAGAAGAAACTAGGGGAGTTCGGCAAGGCAAAAGGTAGCAGAGCCATATGGTACATGTGGCTTGGAGCACGCTTCTTAGAGTTTGAAGCCCTAGGATTCCTGAATGAAGATCACTGGTTCTCCAGAGGGAACTCCCTGAGTGGAGTGGAAGGAGAAGGGCTGCACA-GACTAGGCTATATTTTAAGAGACGTGGGCAAGAAGGAAGGGGGAGCAATGTACGCCGATGATACAGCAGGATGGGACACAAGAATCACACTAGAAGACTTAAAAAATGAAGAAATGGTAACAAACCACATGAAAGGAGAACACAAGAAACTAGCCGAGGCCATATTCAAACTAACGTACCAAAACAAGGTGGTGCGTGTGCNNNNNNNNNNNNNNNNNNNNNNNNNNNNNNNNNNNNNNNNNNNNNNNNNNNNNNNNNNNNNNNNNNNNNNNNNNNNNNNNNNNNNNNNNNNNNNNNNNNNNNNNNNNNNNNNNNNNNNNNNNNNNNNNNNNNNNNNNNNNNNNNNNNNNNNNNNNNNNNNNNNNNNNNNNNNNNNNNNNNNNNNNNNNNNNNNNNNNNNNNNNNNNNNNNNNNNNNNNNNNNNNNNNNNNNNNNNNNNNNNNNNNNNNNNNNNNNNNNNNNNNNNNNNNNNNNNNNNNNNNNNNNNNNNNNNNNNNNNNNNNNNNNNNNNNNNNNNNNNNNNNNNNNNNNNNNNNNNNNNNNNNNNNNNNNNNNNNNNNNNNNNNNNNNNNNNNNNNNNNNNNNNNNNNNNNNNNNNNNNNNNNNNNNNNNNNNNNNNNNNNNNNNNNNNNNNNNNNNNNNNNNNNNNNNNNNNNNNNNNNNNNNNNNNNNNNNNNNNNNNNNNNNNNNNNNNNNNNNNNNNNNNNNNNNNNNNNNNNNNNNNNNNNNNNNNNNNNNNNNNNNNNNNNNNNNNNNNNNNNNNNNNNNNNNNNNNNNNNNNNNNNNNNNNNNNNNNNNNNNNNNNNNNNNNNNNNNNNNNNNNNNNNNNNNNNNNNNNNNNNNNNNNNNNNNNNNNNNNNNNNNNNNNNNNNNNNNNNNNNNNNNNNNNNNNNNNNNNNNNNNNNNNNNNNNNNNNNNNNNNNNNNNNNNNNNNNNNNNNNNNNNNNNNNNNNNNNNNNNNNNNNNNNNNNNNNNNNNNNNNNNNNNNNNNNNNNNNNNNNNNNNNNNNNNNNNNNNNNNNNNNNNNNNNNNNNNNNNNNNNNNNNNNNNNNNNNNNNNNNNNNNNNNNNNNNNNNNNNNNNNNNNNNNNNNNNNNNNNNNNNNNNNNNNNNNNNNNNNNNNNNNNNNNNNNNNNNNNNNNNNNNNNNNNNNNNNNNNNNNNNN
>DENV2|M4|278|Mexico_Colimas|2013-04-22
NNNNNNNNNNNNNNAAAAAAGGCGAGAAGTACGCCTTTCAATATGCTGAAACGCGAGAGAAACCGCGTGTCAACTGTGCAACAGCTGACAAAGAGATTCTCACTTGGAATGCTGCAAGGACGCGGACCATTAAAACTGTTCATGGCCTTTGTGGCGTTCCTTCGTTTCCTAACAATCCCACCAACAGCAGGGATACTAAAAAGATGGGGAACGATCAAAAAATCAAAAGCTATCAATGTTTTGAGAGGGTTCAGGAAAGAGATTGGAAGGATGCTGAACATCTTGAACAGAAGACGCAGGACAGCAGGTGTGATTGTTATGTTGATTCCAACAGCGGTGGCGTTCCATTTAACCACACGCAATGGAGAACCACACATGATCGTTGGTAGGCAGGAGAAAGGGAAAAGTCTTCTGTTCAAAACAGAGGATGGCGTTAACATGTGTACCCTCATGGCCATAGACCTTGGTGAATTGTGTGAAGATACAATCACGTACAAGTGCCCTCTCCTCAGGCAAAATGAACCAGAAGACATAGATTGTTGGTGCAACTCTACATCTACATGGGTAACTTATGGGACATGTTCCACCACAGGAGAACATAGAAGAGAAAAAAGATCAGTGGCGCTCGTTCCACATGTGGGTATGGGACTGGAGACGCGAACTGAAACATGGATGTCATCAGAAGGGGCCTGGAAACATGTTCAGAGAATTGAAACCTGGATCTTGAGACACCCAGGCTTTACCATAATGGCAGCAATCCTAGCATACACCATAGGAACGACACATTTCCAAAGGGCTTTGATTTTCATCTTACTGACAGCTGTCGCTCCTTCAATGACAATGCGCTGCATAGGAATATCAAATAGAGACTTCGTAGAAGGGGTTTCAGGAGGAAGCTGGGTTGACATAGTCTTAGAACATGGAAGCTGTGTGACGACGATGGCAAAAAACAAACCAACATTGGACTTTGAACTAATAAAAACAGAAGCCAAACAACCTGCCACTCTAAGGAAGTACTGTATAGAAGCAAAGCTGACCAACACAACAACAGAATCGCGTTGCCCAACACAAGGGGAACCCAGTCTAAATGAAGAGCAGGACAAAAGGTTCATCTGCAAACACTCCATGGTAGACAGAGGATGGGGAAATGGATGTGGATTATTTGGAAAGGGAGGCATTGTGACCTGTGCTATGTTTACATGCAAAAAGAACATGGAAGGAAAAGTCGTGCAGCCAGAAAATTTGGAATACACCATCGTGATAACACCTCACTCAGGAGAAGAGCACGCTGTGGGTAATGACACAGGAAAGCATGGCAAGGAAATCAAAATAACACCACAGAGTTCCATCACAGAAGCAGAACTGACAGGCTATGGCACTGTCACGATGGAGTGCTCTCCGAGAACGGGCCTCGACTTCAATGAGATGGTGCTGCTGCAGATGGAAGACAAAGCTTGGCTGGTGCATAGGCAATGGTTCCTAGACCTGCCGTTACCATGGCTACCCGGAGCGGACACACAAGGATCAAATTGGATACAGAAAGAGACATTGGTCACTTTCAAAAATCCCCACGCGAAGAAACAGGATGTCGTTGTTTTAGGGTCTCAGGAAGGGGCCATGCACACGGCACTCACAGGGGCCACAGAAATCCAGATGTCATCAGGAAACTTACTGTTCACAGGACATNNNNNNNNNNNNNNNNNNNNNNNNNNNNNNNNNNNNNNNNNNNNNNNNNNNNNNNNNNNNNNNNNNNNNNNNNNNNNNNNNNNNNNNNNNNNNNNNNNNNNNNNNNNNNNNNNNNNNNNNNNNNNNNNNNNNNNNNNNNNNNNNNNNNNNNNNNNNNNNNNNNNNNNNNNNNNNNNNNNNNNNNNNNNNNNNNNNNNNNNNNNNNNNNNNNNNNNNNNNNNNNNNNNNNNNNNNNNNNNNNNNNNNNNNNNNNNNNNNNNNNNNNNNNNNNNNNNNNNNNNNNNNNNNNNNNNNNNNNNNNNNNNNNNNNNNNNNNNNNNNNNNNNNNNNNNNNNNNNNNNNNNNNNNNNNNNNNNNNNNNNNNNNNNNNNNNNNNNNNNNNNNNNNNNNNNNNNNNNNNNNNNNNNNN--NNNNNNNNNNNNNNNNNNNNNNNNNNNNNNNNNNNNNNNNNNNNNNNNNNNNNNNNNNNNNNNNNNNNNNNNNNNNNNNNNNNNNNNNNNNNNNNNNNNNNNNNNNNNNNNNNNNNNNNNNNNNNNNNNNNNNNNNNNNNNNNNNNNNNNNNNNNNNNNNNNNNNNNNNNNNNNNNNNNNNNNNNNNNNNNNNNNNNNNNNNNNNNNNNNNNNNNNNNNNNNNNNNNNNNNNNNNNNNNNNNNNNNNNNNNNNGAAAAATAAAGAACTGAAATGTGGCAGCGGGATCTTCATCACAGATAACGTACACACATGGACAGAACAATATAAGTTCCAACCAGAATCCCCTTCAAAACTAGCTTCAGCTATTCAAAAAGCTCATGAAGAGGGCATTTGTGGAATCCGCTCAGTAACAAGATTGGAGAATCTGATGTGGAAACAAATAACACCAGAATTGAATCATATTCTATCAGAAAATGAGGTAAAGTTGACCATTATGACAGGAGACATTAAAGGAATCATGCAGGCAGGAAAACGATCCTTGCGGCCCCAGCCCACTGAGCTGAAGTACTCATGGAAAACATGGGGAAAGGCGAAAATGCTCTCCACAGAGTCTCACAATCAGACCTTTCTTATTGATGGCCCTGAAACAGCAGAATGCCCTAACACAAATAGAGCTTGGAACTCGCTGGAAGTTGAAGACTATGGTTTTGGAGTTTTCACCACCAATATATGGCTGAAATTGAGAGAGAAACAGGATGTATTTTGTGATTCAAAACTCATGTCAGCGGCTATTAAAGACAACAGAGCCGTTCATGCCGATATGGGTTATTGGATAGAAAGTGCACTCAATGACACATGGAAGATGGAGAAAGCCTCCTTCATTGAAGTTAAAAGCTGCCACTGGCCAAAGTCACACACCCTTTGGAGCAACGGAGTATTAGAAAGTGAGATGATAATCCCAAAAAATTTTGCCGGGCCAGTGTCACAACACAACTACAGACCAGGCTACCACACGCAAACAGCAGGACCTTGGCATCTAGGTAAGCTTGAGATGGACTTTGATCTCTGCGAAGGAACCACAGTGGTGGTGACTGAGGACTGTGGAAATAGAGGACCCTCTTTAAGAACGACCACTGCCTCTGGAAAACNNNNNNNNNNNNNNNNNNNNNNNNNNNNNNNNNNNNNNNNNNNNNNNNNNNNNNNNNNNNNNNNNNNNNNNNNNNNNNNNNNNNNNNNNNNNNNNNNNNNNNNNNNGGAGAATTTGGTCAACTCCTTGGTCACAGCCGGACATGGGCAGGTTGACAACTTTTCACTAGGAGTCTTGGGAATGGCACTGTTCCTGGAAGAAATGCTCAGGACCCGAATAGGAACGAAACATGCAATACTGCTAGTTGCAGCATCTTTTGTAACATTGATTACTGGGAACATGTCTTTTAGAGACCTGGGAAGAGTGATGGTTATGGTGGGCGCTACCATGACGGATGACATAGGTATGGGAGTGACTTATCTTGCCCTACTAGCAGCTTTTAAAGTTAGACCAACTTTTGCAGCTGGACTACTCTTGAGAAAACTGACCTCCAAAGAATTGATGATGGCCACCATAGGAATCGCACTCCTTTCCCAAAGCACCATACCAGAGACCATTCTTGAACTGACTGATGCGTTAGCCTTGGGCATGATGGTCCTCAAAATAGTGAGAAATATGGAAAAATACCAATTGGCAGTGACTATCATGGCTATTTCGTGTGTCCCAAATGCAGTGATACTGCAAAACGCATGGAAGGTGAGTTGCACAATATTGGCAGCGGTGTCCGTTTCTCCACT--GCTCTTA-ACATCCTCACAGCAGAAAGCGGATTGGATACCACTGGCATTGACGATAAAAGGTCTCAATCCAACAGCCATTTTTCTAACAACTCTTTCGAGAACCAGCAAGAAGAGGAGCTGGCCGCTAAATGAAGCTGTCATGGCAGTCGGGATGGTGAGCATTTTAGCCAGTTCTCTCCTAAAGAATGACATTCCCATGACAGGTCCATTAGTGGCTGGAGGGCTCCTTACCGTATGTTACGTGCTCACTGGACGATCGGCTGATTTGGAACTGGAGAGAGCTGCCGATGTAAAATGGGAAGATCAGGCAGAAATATCAGGAAGCAGCCCAATCCTGTCAATAACAATATCAGAAGATGGCAGCATGTCGATAAAAAATGNNNNNNNNNNNNNNNNNNNNNNNNNNNNNNNNNNNNNNNNNNNNNNNNNNNNNNNNNNNNNNNNNNNNNNNNNNNNNNNNNNNNNNNNNNNNNNNNNNNNNNNNNNNNNNNNNNNNNNNNNNNNNNNNNNNNNNNNNNNNNNNNNNNNNNNNNNNNNNNNNNNNNNNNNNNNNNNNNNNNNNNNNNNNNNNNNNNNNNNNNNNNNNNNNNNNNNNNNNNNNNNNNNNNNNNNNNNNNNNNNNNNNNNNNNNNNNNNNNNNNNNNNNNNNNNNNNNNNNNNNNNNNNNNNNNNNNNNNNNNNNNNNNNNNNNNNNNNNNNNNNNNNNNNNNNNNNNNNNNNNNNNNNNNNNNNNNNNNNNNNNNNNNNNNNNNNNNNNNNNNNNNNNNNNNNNNNNNNNNNNNNNNNNNNNNNNNNNNNNNNNNNNNNNNNNNNNNNNNNNNNNNNNNNNNNNNNNNNNNNNNNNNNNNNNNNNNNNNNNNNNNNNNNNNNNNNNNNNNNNNNNNNNNNNNNNNNNNNNNNNNNNNNNNNNNNNNNNNNNNNNNNNNNNNNNNNNNNNNNNNNNNNNNNNNNNNNNNNNNNNNNNNNNNNNNNNNNNNNNNNNNNNNNNNNNNNNNNNNNNNNNNNNNNNNNNNNNNNNNNNNNNNNNNNNNNNNNNNNNNNNNNNNNNNNNNNNNNNNNNNAAAGATTGACCATCATGGACCTCCATCCAGGAGCAGGAAAGACAAAAAGATACCTTCCAGCCATAGTTAGAGAAGCCATAAAACGTGGCTTGAGAACATTGATCCTGGCTCCCACTAGAGTAGTGGCAGCTGAAATGGAGGAAGCTCTTAGAGGACTTCCAATAAGATACCAAACCCCAGCCATCAAAACCGAGCACACCGGGCGGGAGATCGTGGACCTAATGTGTCATGCCACATTCACTATGAGGCTGCTATCACCAGTCAGAGTGCCAAATTACAACCTGATCATCATGGACGAAGCCCACTTCACAGACCCAGCAAGTATAGCAGCTAGAGGATACATTTCAACTCGAGTAGAGATGGGTGAAGCAGCCGGAATTTTCATGACAGCCACCCCTCCGGGAAGTAGAGACCCATTTCCTCAGAGCAATGCACCAATCATGGATGAGGAAAGAGAAATCCCTGAGCGTTCGTGGAATTCAGGACACGAATGGGTCACGGATTTTAAGGGGAAGACTGTTTGGTTTGTTCCAAGTATAAAAGCAGGAAATGATATAGCAGCTTGTCTTAGGAAAAATGGAAAGAAAGTGATACAACTCAGTAGGAAGACTTTTGACTCTGAGTATGTTAAGACTAGAGCCAATGATTGGGACTTTGTGGTCACAACTGACATTTCAGAAATGGGTGCCAACTTCAAGGCTGAGAGGGT-CATAGACCCCAGACGTTGCATGAAACCAGTTATACTAACAGATGGCGAAGAGCGGGTGATCTTGGCAGGACCTATGCCAGTGACCCACTCTAGTGCAGCGCAAAGAAGAGGGAGAATAGGAAGAAATCCAAAANNNNNNNNNNNNNNNNNNNNNNNNNNNNNNNNNNNNNNNNNNNNNNNNNNNNNNNNNNNNNNNNNNNNNNNNNNNNNNNNNNNNNNNNNNNNNNNNNNNNNNNNNNNNNNNNNNNNNNNNNNNNNNNNNNNNNNNNNNNNNNNNNNNNNNNNNNNNNNNNNNNNNNNNNNNNNNNNNNNNNNNNNNNNNNNNNNNNNNNNNNNNNNNNNNNNNNNNNNNNNNNNNNNNNNNNNNNNNNNNNNNNNNNNNNNNNNNNNNNNNNNNNNNNNNNNNNNNNNNNNNNNNNNNNNNNNNNNNNNNNNNNNNNNNNNNNNNNNNNNNNNNNNNNNNNNNNNNNNNNNNNNNNNNNNNNNNNNNNNNNNNNNNNNNNNNNNNNNNNNNNNNNNNNNNNNNNNNNNNNNNNNNNNNNNNNNNNNNNNNNNNNNNNNNNNNNNNNNNNNNNNNNNNNNNNNNNNNNNNNNNNNNNNNNNNNNNNNNNNNNNNNNNNNNNNNNNNNNNNNNNNNNNNNNNNNNNNNNNNNNNNNNNNNNNNNNNNNNNNNNNNNNNNNNNNNNNNNNNNNNNNNNNNNNNNNNNNNNNNNNNNNNNNNNNNNNNNNNNNNNNNNNNNNNNNNNNNNNNNNNNNNNNNNNNNNNNNNNNNNNNNNNNNNNNNNNNNNNNNNNNNNNNNNNNNNNNNNNNNNNNNNNNNNNNNNNNNNNNNNNNNNNNNNNNNNNNNNNNNNNNNNNNNNNNNNNNNNNNNNNNNNNNNNNNNNNNNNNNNNNNNNNNNNNNNNNNNNNNNNNNNNNNNNNNNNNNNNNNNNNNNNNNNNNNNNNNNNNNNNNNNNNNNNNNNNNNNNNNNNNNNNAAGACAACCAATTGACCTACGTTGTCATAGCCATCCTCACAGTGGTGGCCGCAACCATGGCAAACGAGATGGGTTTCCTGGAAAAAACCAAGAAAGACCTCGGATTCGGAAGCATTACAACCCAGGAATCTGAGAGCAATATCCTGGACATAGATCTACGCCCTGCATCAGCATGGACGCTGTATGCCGTGGCTACAACATTTGTCACACCAATGTTGAGACATAGCATTGAAAATTCCTCAGTGAATGTCTCCCTAACAGCCATTGCTAACCAAGCTACAGTGCTAATGGGTCTTGGGAAAGGATGGCCATTGTCAAAGATGGACATTGGAGTTCCCCTCCTCGCCATTGGATGCTATTCACAAGTCAACCCTATAACTCTCACAGCAGCTCTTCTTTTATTGGTAGCACATTATGCCATTGTAGGGCCAGGACTTCAAGCAAAAGCAACCAGAGAAGCTCAGAAAAGAGCAGCAGCAGGCATCATGAAAAACCCAACAGTCGATGGAATAACAGTGATTGACCTAGAACCAATACCCTATGATCCAAAATTTGAAAAGCAGTTAGGACAAGTAATGCTCCTAATCCTCTGCGTGACTCAAGTATTAATGATGAGGACTACATGGGCTTTGTGTGAGGCTCTAACCCTAGCGACCGGGCCCATCTCCACACTGTGGGAAGGAAATCCAGGGAGGTTTTGGAACACTACCATTGCAGTGTCAATGGCTAACATCTTTAGGGGGAGCTACTTGGCCGGAGCTGGACTTCTCTTTTCCATCATGAAAAACACAACAAACACAAGAAGAGGAACTGGCAACATAGGAGAGACACTTGGAGAAAAATGGAAAAGTCGATTAAACGCACTGGGGAAAAGTGAATTTCAAATCTACANNNNNNNNNNNNNNNNNNNNNNNNNNNNNNNNNNNNNNNNNNNNNNNNNNNNNNNNNNNNNNNNNNNNNNNNNNNNNNNNNNNNNNNNNNNNNNNNNNNNNNNNNNNNNNNNNNNNNNNNNNNNNNNNNNNNNNNNNNNNNNNNNNNNNNNNNNNNNNNNNNNNNNNNNNNNNNNNNNNNNNNNNNNNNNNNNNNNNNNNNNNNNNNNNNNNNNNNNNNNNNNNNNNNNNNNNNNNNNNNNNNNNNNNNNNNNNNNNNNNNNNNNNNNNNNNNNNNNNNNNNNNNNNNNNNNNNNNNNNNNNNNNNNNNNNNNNNNNNNNNNNNNNNNNNNNNNNNNNNNNNNNNNNNNNNNNNNNNNNNNNNNNNNNNNNNNNNNNNNNNNNNNNNNNNNNNNNNNNNNN-NNNNNNNNNNNNNNNNNNNNNNNNNNNNNNNNNNNNNNNNNNNNNNNNNNNNNNNNNNNNNNNNNNNNNNNNNNNNNNNNNNNNNNNNNNNNNNNNNNNNNNNNNNNNNNNNNNNNNNNNNNNNNNNNNNNNNNNNNNNNNNNNNNNNNNNNNNNNNNNNNNNNNNNNNNNNNNNNNNNNNNNNNNNNNNNNNNNNNNNNNNNNNNNNNNNNNNNNNNNNNNNNNNNNNNNNNNNNNNNNNNNNNNNNNNNNNNNNNNNNNNNNNNNNNNNNNNNNNNNNNNNNNNNNNNNNNNNNNNNNNNNNNNNNNNNNNNNNNNNNNNNNNNNNNNNNNNNNNNNNNNNNNNNNNNNNNNNNNNNNNNNNNNNNNNNNNNNNNNNNNNNNNNNNNNNNNNATGATCAAGACCACCCATACAAAACGTGGGCTTACCATGGCAGCTATGAAACAAAACAAACTGGATCAGCATCATCTATGGTGAACGGAGTGGTCAGATTGCTGACGAAACCTTGGGACGTTGTGCCTATGGTGACACAGATGGCAATGACAGACACGACTCCATTTGGACAACAGCGCGTTTTCAAAGAGAAAGTAGACACGAGAACCCAAGAACCGAAGGAAGGCACAAAGAAACTGATGAAAATTACGGCAGAGTGGCTTTGGAAAGAACTAGGAAAGAAAAAGACACCTAGGATGTGCACCAGAGAAGAATTCACAAGAAAAGTGAGAAGCAATGCAGCCTTGGGGGCCATATTCACTGATGAGAATAAATGGAAATCGGCACGTGAGGCTGTTGAAGATGGTAGGTTTTGGGAGCTGGTTGACAGGGAAAGAAATCTCCATCTTGAAGGAAAGTGTGAAACATGTGTGTACAACATGATGGGAAAAAGAGAGAAGAAACTAGGGGAGTTCGGCAAGGCAAAAGGTAGCAGAGCCATATGGTACATGTGGCTTGGAGCACGCTTCTTAGAGTTTGAAGCCCTAGGATTCCTGAATGAAGATCACTGGTTCTCCAAAGGGAACTCCCTGAGTGGAGTGGAAGGAGAAGGGCTGCACA-GGTTAGGCTACATTTTAAGAGACGTGGGCAAGAAAGAAGGGGGAGCAATGTACGCCGATGACACAGCAGGATGGGACACAAGAATCACACTAGAAGACTTAAAAAATGAAGAAATGGTAACAAACCACATGAAAGGAGAACACAAGAAACTAGCCGAGGCCATATTCAAATTAACGTACCAAAACAAGGTGGTGCGTGTGCNNNNNNNNNNNNNNNNNNNNNNNNNNNNNNNNNNNNNNNNNNNNNNNNNNNNNNNNNNNNNNNNNNNNNNNNNNNNNNNNNNNNNNNNNNNNNNNNNNNNNNNNNNNNNNNNNNNNNNNNNNNNNNNNNNNNNNNNNNNNNNNNNNNNNNNNNNNNNNNNNNNNNNNNNNNNNNNNNNNNNNNNNNNNNNNNNNNNNNNNNNNNNNNNNNNNNNNNNNNNNNNNNNNNNNNNNNNNNNNNNNNNNNNNNNNNNNNNNNNNNNNNNNNNNNNNNNNNNNNNNNNNNNNNNNNNNNNNNNNNNNNNNNNNNNNNNNNNNNNNNNNNNNNNNNNNNNNNNNNNNNNNNNNNNNNNNNNNNNNNNNNNNNNNNNNNNNNNNNNNNNNNNNNNNNNNNNNNNNNNNNNNNNNNNNNNNNNNNNNNNNNNNNNNNNNNNNNNNNNNNNNNNNNNNNNNNNNNNNNNNNNNNNNNNNNNNNNNNNNNNNNNNNNNNNNNNNNNNNNNNNNNNNNNNNNNNNNNNNNNNNNNNNNNNNNNNNNNNNNNNNNNNNNNNNNNNNNNNNNNNNNNNNNNNNNNNNNNNNNNNNNNNNNNNNNNNNNNNNNNNNNNNNNNNNNNNNNNNNNNNNNNNNNNNNNNNNNNNNNNNNNNNNNNNNNNNNNNNNNNNNNNNNNNNNNNNNNNNNNNNNNNNNNNNNNNNNNNNNNNNNNNNNNNNNNNNNNNNNNNNNNNNNNNNNNNNNNNNNNNNNNNNNNNNNNNNNNNNNNNNNNNNNNNNNNNNNNNNNNNNNNNNNNNNNNNNNNNNNNNNNNNNNNNNNNNNNNNNNNNNNNNNNNNNNNNNNNNNNNNNNNNNNNNNNNNNNNNNNNNNNNNNNNNNNNNNNNNNNNNNNNNNNNNNNNNNNNNNNNNNNNNNNNNNNNNNNNNNNNNNNNNNNNNNNNNNNNNNNNNNNNNNNNNNNNNNNNNNNNNNNN
>DENV2|M12|243|Mexico_Chiapas|2014-04-30
NNNNNNNNNNNNNNNNNNNNNNNNNNNNNNNNNNNNNNNNNNNNNNNNNNNNNNNNNNNNNNNNNNNNNNNNNNNNNNNNNNNNNNNNNNNNNNNNNNNNNNNNNNNNNNNNNNNNNNNNNNNNNNNNNNNNNNNNNNNNNNNNNNNNNNNNNNNNNNNNNNNNNNNNNNNNNNNNNNNNNNNNNNNNNNNNNNNNNNNNNNNNNNNNNNNNNNNNNNNNNNNNNNNNNNNNNNNNNNNNNNNNNNNNNNNNNNNNNNNNNNNNNNNNNNNNNNNNNNNNNNNNNNNNNNNNNNNNNNNNNNNNNNNNNNNNNNNNNNNNNNNNNNNNNNNNNNNNNNNNNNNNNNNNNNNNNNNNNNNNNNNNNNNNNNNNNNNNNNNNNNNNNNNNNNNNNNNNNNNNNNNNNNNNNNNNNNNNNNNNNNNNNNNNNNNNNNNNNNNNNNNNNNNNNNNNNNNNNNNNNNNNNNNNNNNNNNNNNNNNNNNNNNNNNNNNNNNNNNNNNNNNNNNNNNNNNNNNNNNNNNNNNNNNNNNNNNNNNNNNNNNNNNNNNNNNNNNNNNNNNNNNNNNNNNNNNNNNNNNNNNNNNNNNNNNNNNNNNNNNNNNNNNNNNNNNNNNNNNNNNNNNNNNNNNNNNNNNNNNNNNNNNNNNNNNNNNNNNNNNNNNNNNNNNNNNNNNNNNNNNNNNNNNNNNNNNNNNNNNNNNNNNNNNNNNNNNNNNNNNNNNNNNNNNNNNNNNNNNNNNNNNNNNNNNNNNNNNNNNNNNNNNNNNNNNNNNNNNNNNNNNNNNNNNNNNNNNNNNNNNNNNNNNNNNNNNNNNNNNNNNNNNNNNNNNNNNNNNNNNNNNNNCTGCATAGGAATATCAAATAGAGACTTCGTAGAAGGGGTTTCAGGAGGAAGCTGGGTTGACATAGTCTTAGAACATGGAAGTTGTGTAACGACGATGGCAAAAAACAAACCAACATTGGATTTTGAACTGATAAAAACAGAAGCCAAACAACCAGCCACTCTAAGGAAGTACTGTATAGAAGCAAAGCTGACCAACACAACAACAGAATCACGTTGTCCAACACAAGGGGAACCCAGTCTAAATGAAGAGCAGGACAAAAGGTTCATCTGCAGACACTCCATGGTAGACAGAGGATGGGGAAATGGATGTGGATTATTTGGAAAGGGAGGCATTGTGACCTGTGCTATGTTTACATGCAAAAAGAATATGGAAGGAAAAGTCGTGCAGCCAGAAAACTTGGAATACACCATCGTGATAACACCCCACTCAGGAGAAGAGCACGCTGTAGGTAATGACACAGGAAAGCATGGCAAAGAAATCAAGATAACACCACAGAGTTCCATCACAGAAGCAGAACTGACAGGCTATGGCACTGTCACGATGGAGTGCTCTCCGAGAACGGGCCTCGACTTCAATGAGATGGTGCTGCTGCAGATGGAAGACAAAGCTTGGCTGGTGCACAGGCAATGGTTTCTAGACCTGCCGTTACCATGGCTACCCGGAGCGGACACACAAGGATCAAACTGGATACAGAAAGAGACATTGGTCACTTTCAAAAATCCCCACGCGAAGAAACAGGATGTCGTTGTTTTAGGGTCTCAAGAAGGGGCCATGCACACGGCACTCACAGGGGCCACAGAAATCCAGATGTCATCAGGGAACTTACTGTTCACAGGACATNNNNNNNNNNNNNNNNNNNNNNNNNNNNNNNNNNNNNNNNNNNNNNNNNNNNNNNNNNNNNNNNNNNNNNNNNNNNNNNNNNNNNNNNNNNNNNNNNNNNNNNNNNNNNNNNNNNNNNNNNNNNNNNNNNNNNNNNNNNNNNNNNNNNNNNNNNNNNNNNNNNNNNNNNNNNNNNNNNNNNNNNNNNNNNNNNNNNNNNNNNNNNNNNNNNNNNNNNNNNNNNNNNNNNNNNNNNNNNNNNNNNNNNNNNNNNNNNNNNNNNNNNNNNNNNNNNNNNNNNNNNNNNNNNNNNNNNNNNNNNNNNNNNNNNNNNNNNNNNNNNNNNNNNNNNNNNNNNNNNNNNNNNNNNNNNNNNNNNNNNNNNNNNNNNNNNNNNNNNNNNNNNNNNNNNNNNNNNNNNNNNNNNNNN--NNNNNNNNNNNNNNNNNNNNNNNNNNNNNNNNNNNNNNNNNNNNNNNNNNNNNNNNNNNNNNNNNNNNNNNNNNNNNNNNNNNNNNNNNNNNNNNNNNNNNNNNNNNNNNNNNNNNNNNNNNNNNNNNNNNNNNNNNNNNNNNNNNNNNNNNNNNNNNNNNNNNNNNNNNNNNNNNNNNNNNNNNNNNNNNNNNNNNNNNNNNNNNNNNNNNNNNNNNNNNNNNNNNNNNNNNNNNNNNNNNNNNNNNNNNNNGAAAAATAAAGAACTGAAATGTGGCAGCGGGATCTTCATCACAGATAACGTACACACATGGACAGAACAATATAAGTTCCAACCAGAATCCCCTTCAAAACTAGCTTCAGCTATCCAAAAAGCTCATGAAGAGGGCATTTGTGGAATCCGCTCAGTAACAAGATTGGAGAATCTGATGTGGAAACAAATAACACCAGAATTGAACCATATTCTATCAGAAAATGAGGTAAAGTTGACCATTATGGCAGGAGACATTAAAGGAATCATGCAGGCAGGAAAACGATCTTTGCGGCCCCAGCCCACTGAGCTGAAGTACTCGTGGAAAACATGGGGGAAGGCGAAAATGCTCTCCACAGAGTCTCACAATCAGACCTTTCTTATTGATGGCCCTGAAACAGCAGAATGCCCCAACACAAACAGAGCTTGGAACTCACTGGAAGTTGAAGACTATGGTTTTGGAGTTTTCACCACCAATATATGGCTGAAATTGAAAGAAAAACAGGATGTATTTTGTGACTCAAAACTCATGTCAGCGGCCATTAAAGACAATAGAGCCGTTCATGCCGATATGGGTTATTGGATAGAAAGCGCACTCAATGACACATGGAAGATGGAGAAAGCCTCCTTCATTGAAGTTAAAAGCTGCCACTGGCCAAAGTCACACACCCTTTGGAGCAATGGAGTATTAGAAAGTGAGATGATAATCCCAAAAAATTTTGCCGGGCCAGTGTCACAACACAACTACAGACCAGGCTACCATACACAAACAGCAGGACCCTGGCATCTAGGTAAGCTTGAGATGGACTTTGATCTTTGCGAAGGAACTACAGTGGTGGTAACTGAGGACTGTGGAAATAGAGGACCCTCTTTAAGAACGACCACTGCCTCTGGAAAACNNNNNNNNNNNNNNNNNNNNNNNNNNNNNNNNNNNNNNNNNNNNNNNNNNNNNNNNNNNNNNNNNNNNNNNNNNNNNNNNNNNNNNNNNNNNNNNNNNNNNNNNNNNNNNNNNNNNNNNNNNNNNNNNNNNNNNNNNNNNNNNNNNNNNNNNNNNNNNNNNNNNNNNNNNNNNNNNNNNNNNNNNNNNNNNNNNNNNNNNNNNNNNNNNNNNNNNNNNNNNNNNNNNNNNNNNNNNNNNNNNNNNNNNNNNNNNNNNNNNNNNNNNNNNNNNNNNNNNNNNNNNNNNNNNNNNNNNNNNNNNNNNNNNNNNNNNNNNNNNNNNNNNNNNNNNNNNNNNNNNNNNNNNNNNNNNNNNNNNNNNNNNNNNNNNNNNNNNNNNNNNNNNNNNNNNNNNNNNNNNNNNNNNNNNNNNNNNNNNNNNNNNNNNNNNNNNNNNNNNNNNNNNNNNNNNNNNNNNNNNNNNNNNNNNNNNNNNNNNNNNNNNNNNNNNNNNNNNNNNNNNNNNNNNNNNNNNNNNNNNNNNNNNNNNNNNNNNNNNNNNNNNNNNNNNNNNNNNNNNNNNNNNNNNNNNNNNNNNNNNNNNNNNNNNNNNNNNNNNNNNNNNNNNNNNNNNNNNNNNNNNNNNNNNNNNNNNNNNNNNNNNNNNNNNNNNNNNNNNNNNNNNNNNNNNNNNNN--NNNNNNN-NNNNNNNNNNNNNNNNNNNNNNNNNNNNNNNNNNNNNNNNNNNNNNNNNNNNNNNNNNNNNNNNNNNNNNNNNNNNNNNNNNNNNNNNNNNNNNNNNNNNNNNNNNNNNNNNNNNNNNNNNNNNNNNNNNNNNNNNNNNNNNNNNNNNNNNNNNNNNNNNNNNNNNNNNNNNNNNNNNNNNNNNNNNNNNNNNNNNNNNNNNNNNNNNNNNNNNNNNNNNNNNNNNNNNNNNNNNNNNNNNNNNNNNNNNNNNNNNNNNNNNNNNNNNNNNNNNNNNNNNNNNNNNNNNNNNNNNNNNNNNNNNNNNNNNNNNNNNNNNNNNNNNNNNNNNNNNNNNNNNNNNNNNNNNNNNNNNNNNNNNNNNNNNNNNNNNNNNNNNNNNNNNNNNNNNNNNNNNNNNNNNNNNNNNNNNNNNNNNNNNNNNNNNNNNNNNNNNNNNNNNNNNNNNNNNNNNNNNNNNNNNNNNNNNNNNNNNNNNNNNNNNNNNNNNNNNNNNNNNNNNNNNNNNNNNNNNNNNNNNNNNNNNNNNNNNNNNNNNNNNNNNNNNNNNNNNNNNNNNNNNNNNNNNNNNNNNNNNNNNNNNNNNNNNNNNNNNNNNNNNNNNNNNNNNNNNNNNNNNNNNNNNNNNNNNNNNNNNNNNNNNNNNNNNNNNNNNNNNNNNNNNNNNNNNNNNNNNNNNNNNNNNNNNNNNNNNNNNNNNNNNNNNNNNNNNNNNNNNNNNNNNNNNNNNNNNNNNNNNNNNNNNNNNNNNNNNNNNNNNNNNNNNNNNNNNNNNNNNNNNNNNNNNNNNNNNNNNNNNNNNNNNNNNNNNNNNNNNNNNNNNNNNNNNNNNNNNNNNNNNNNNNNNNNNNNNNNNNNNNNNNNNNNNNNNNNNNNNNNNNNNNNNNNNNNNNNNNNNNNNNNNNNNNNNNNNNNNNNNNNNNNNNNNNNNNNNNNNNNNNNNNNNNNNNNNNNNNNNNNNNNNNNNNNNNNNNNNNNNNNNNNNNNNNNNNNNNNNNNNNNNNNNNNNNNNNNNNNNNNNNNNNNNNNNNNNNNNNNNNNNNNNNNNNNNNNNAAAGATTGACCATCATGGACCTCCATCCAGGAGCAGGAAAGACAAAAAGATACCTTCCAGCCATAGTTAGAGAAGCCATAAAACGTGGCTTGAGAACATTGATCCTGGCTCCCACTAGAGTAGTGGCAGCTGAAATGGAGGAAGCTCTTAGAGGACTTCCAATAAGATACCAAACCCCAGCCATCAAAACCGAGCATACCGGGCGGGAGATCGTGGACCTAATGTGTCATGCCACATTTACTATGAGGTTGCTATCACCAGTCAGAGTGCCAAACTACAACCTGATCATCATGGACGAAGCCCACTTCACAGACCCAGCAAGTATAGCAGCTAGAGGATACATCTCAACTCGAGTAGAGATGGGTGAAGCAGCTGGGATTTTCATGACAGCCACTCCTCCGGGAAGTAGAGACCCATTTCCTCAGAGCAACGCACCGATCATGGATGAGGAAAGAGAAATCCCTGAGCGTTCGTGGAATTCAGGACACGAATGGGTCACGGATTTTAAGGGGAAGACTGTTTGGTTTGTTCCAAGTATAAAAGCAGGAAATGATATAGCAGCTTGTCTTAGGAAAAATGGAAAGAAAGTGATACAACTCAGTAGGAAGACTTTTGACTCTGAGTATGTTAAGACTAGAGCCAATGATTGGGACTTCGTGGTCACAACTGACATCTCAGAAATGGGTGCCAACTTCAAGGCTGAGAGGGT-TATAGACCCCAGACGTTGCATGAAACCAGTTATACTAACAGATGGCGAAGAGCGGGTGATCTTGGCAGGACCTATGCCAGTGACCCACTCTAGTGCAGCGCAAAGAAGAGGGAGAATAGGAAGAAATCCAAAANNNNNNNNNNNNNNNNNNNNNNNNNNNNNNNNNNNNNNNNNNNNNNNNNNNNNNNNNNNNNNNNNNNNNNNNNNNNNNNNNNNNNNNNNNNNNNNNNNNNNNNNNNNNNNNNNNNNNNNNNNNNNNNNNNNNNNNNNNNNNNNNNNNNNNNNNNNNNNNNNNNNNNNNNNNNNNNNNNNNNNNNNNNNNNNNNNNNNNNNNNNNNNNNNNNNNNNNNNNNNNNNNNNNNNNNNNNNNNNNNNNNNNNNNNNNNNNNNNNNNNNNNNNNNNNNNNNNNNNNNNNNNNNNNNNNNNNNNNNNNNNNNNNNNNNNNNNNNNNNNNNNNNNNNNNNNNNNNNNNNNNNNNNNNNNNNNNNNNNNNNNNNNNNNNNNNNNNNNNNNNNNNNNNNNNNNNNNNNNNNNNNNNNNNNNNNNNNNNNNNNNNNNNNNNNNNNNNNNNNNNNNNNNNNNNNNNNNNNNNNNNNNNNNNNNNNNNNNNNNNNNNNNNNNNNNNNNNNNNNNNNNNNNNNNNNNNNNNNNNNNNNNNNNNNNNNNNNNNNNNNNNNNNNNNNNNNNNNNNNNNNNNNNNNNNNNNNNNNNNNNNNNNNNNNNNNNNNNNNNNNNNNNNNNNNNNNNNNNNNNNNNNNNNNNNNNNNNNNNNNNNNNNNNNNNNNNNNNNNNNNNNNNNNNNNNNNNNNNNNNNNNNNNNNNNNNNNNNNNNNNNNNNNNNNNNNNNNNNNNNNNNNNNNNNNNNNNNNNNNNNNNNNNNNNNNNNNNNNNNNNNNNNNNNNNNNNNNNNNNNNNNNNNNNNNNNNNNNNNNNNNNNNNNNNNNNNNNNNNNNNNNNNNNNNNNNNNNNNNNNNNNAAGACAACCAATTGACCTACGTTGTCATAGCCATCCTCACAGTGGTGGCCGCAACCATGGCAAACGAGATGGGTTTCCTGGAAAAAACCAAGAAAGACCTCGGACTGGGAAGCATTACAACCCAGGAATCTGAGAGCAATATCCTGGACATAGATCTACGCCCTGCATCAGCATGGACGCTGTATGCCGTGGCCACAACATTTCTCACACCAATGTTGAGACATAGCATTGAAAATTCCTCAGTGAATGTCTCCCTAACAGCCATTGCTAACCAAGCTACAGTGTTAATGGGTCTTGGGAAAGGATGGCCATTGTCAAAGATGGACATTGGAGTTCCCCTCCTTGCCATTGGATGCTATTCACAAGTCAACCCTATAACTCTCACAGCAGCTCTTCTTCTATTGGTAGCACATTATGCCATTATAGGGCCAGGGCTTCAAGCAAAAGCAACCAGAGAAGCTCAGAAAAGAGCAGCAGCAGGCATCATGAAAAACCCAACAGTCGATGGAATAACAGTGATTGACCTAGACCCAATACCCTATGATCCAAAATTTGAAAAGCAGCTAGGACAAGTGATGCTCCTAATCCTCTGCGTGACTCAAGTATTAATGATGAGGACTACATGGGCTTTGTGTGAGGCTCTAACCCTAGCGACCGGGCCCATCTCCACACTGTGGGAAGGAAATCCAGGGAGGTTTTGGAACACTACCATTGCAGTGTCAATGGCCAACATCTTTAGGGGGAGCTACTTGGCCGGAGCTGGACTTCTCTTTTCCATCATGAAAAACACAACAAGCACAAGAAGAGGAACTGGCAACATAGGAGAGACACTTGGAGAAAAATGGAAAAGTCGATTAAACGCACTGGGAAAAAGTGAATTTCAAATCTACANNNNNNNNNNNNNNNNNNNNNNNNNNNNNNNNNNNNNNNNNNNNNNNNNNNNNNNNNNNNNNNNNNNNNNNNNNNNNNNNNNNNNNNNNNNNNNNNNNNNNNNNNNNNNNNNNNNNNNNNNNNNNNNNNNNNNNNNNNNNNNNNNNNNNNNNNNNNNNNNNNNNNNNNNNNNNNNNNNNNNNNNNNNNNNNNNNNNNNNNNNNNNNNNNNNNNNNNNNNNNNNNNNNNNNNNNNNNNNNNNNNNNNNNNNNNNNNNNNNNNNNNNNNNNNNNNNNNNNNNNNNNNNNNNNNNNNNNNNNNNNNNNNNNNNNNNNNNNNNNNNNNNNNNNNNNNNNNNNNNNNNNNNNNNNNNNNNNNNNNNNNNNNNNNNNNNNNNNNNNNNNNNNNNNNNNNNNNNNNNN-NNNNNNNNNNNNNNNNNNNNNNNNNNNNNNNNNNNNNNNNNNNNNNNNNNNNNNNNNNNNNNNNNNNNNNNNNNNNNNNNNNNNNNNNNNNNNNNNNNNNNNNNNNNNNNNNNNNNNNNNNNNNNNNNNNNNNNNNNNNNNNNNNNNNNNNNNNNNNNNNNNNNNNNNNNNNNNNNNNNNNNNNNNNNNNNNNNNNNNNNNNNNNNNNNNNNNNNNNNNNNNNNNNNNNNNNNNNNNNNNNNNNNNNNNNNNNNNNNNNNNNNNNNNNNNNNNNNNNNNNNNNNNNNNNNNNNNNNNNNNNNNNNNNNNNNNNNNNNNNNNNNNNNNNNNNNNNNNNNNNNNNNNNNNNNNNNNNNNNNNNNNNNNNNNNNNNNNNNNNNNNNNNNNNNNNNNNNNNNNNNNNNNNNNNNNNNNNNNNNNNNNNNNNNNNNNNNNNNNNNNNNNNNNNNNNNNNNNNNNNNNNNNNNNNNNNNNNNNNNNNNNNNNNNNNNNNNNNNNNNNNNNNNNNNNNNNNNNNNNNNNNNNNNNNNNNNNNNNNNNNNNNNNNNNNNNNNNNNNNNNNNNNNNNNNNNNNNNNNNNNNNNNNNNNNNNNNNNNNNNNNNNNNNNNNNNNNNNNNNNNNNNNNNNNNNNNNNNNNNNNNNNNNNNNNNNNNNNNNNNNNNNNNNNNNNNNNNNNNNNNNNNNNNNNNNNNNNNNNNNNNNNNNNNNNNNNNNNNNNNNNNNNNNNNNNNNNNNNNNNNNNNNNNNNNNNNNNNNNNNNNNNNNNNNNNNNNNNNNNNNNNNNNNNNNNNNNNNNNNNNNNNNNNNNNNNNNNNNNNNNNNNNNNNNNNNNNNNNNNNNNNNNNNNNNNNNNNNNNNNNNNNNNNNNNNNNNNNNNNNNNNNNNNNNNNNNNNNNNNNNNNNNNNNNNNNNNNNNNNNNNNNNNNNNNNNNNNNNNNNNNNNNNNNNNNNNNNNNNNNNNNNNNNNNNNNNNNNNNNNNNNNNNNNNNNNNNNNNNNNNNNNNNNNNNNNNNNNNNNNNNNNNNNNNNNNNNNNNNNNNNNNNNNNNNNNNN-NNNNNNNNNNNNNNNNNNNNNNNNNNNNNNNNNNNNNNNNNNNNNNNNNNNNNNNNNNNNNNNNNNNNNNNNNNNNNNNNNNNNNNNNNNNNNNNNNNNNNNNNNNNNNNNNNNNNNNNNNNNNNNNNNNNNNNNNNNNNNNNNNNNNNNNNNNNNNNNNNNNNNNNNNNNNNNNNNNNNNNNNNNNNNNNNNNNNNNNNNNNNNNNNNNNNNNNNNNNNNNNNNNNNNNNNNNNNNNNNNNNNNNNNNNNNNNNNNNNNNNNNNNNNNNNNNNNNNNNNNNNNNNNNNNNNNNNNNNNNNNNNNNNNNNNNNNNNNNNNNNNNNNNNNNNNNNNNNNNNNNNNNNNNNNNNNNNNNNNNNNNNNNNNNNNNNNNNNNNNNNNNNNNNNNNNNNNNNNNNNNNNNNNNNNNNNNNNNNNNNNNNNNNNNNNNNNNNNNNNNNNNNNNNNNNNNNNNNNNNNNNNNNNNNNNNNNNNNNNNNNNNNNNNNNNNNNNNNNNNNNNNNNNNNNNNNNNNNNNNNNNNNNNNNNNNNNNNNNNNNNNNNNNNNNNNNNNNNNNNNNNNNNNNNNNNNNNNNNNNNNNNNNNNNNNNNNNNNNNNNNNNNNNNNNNNNNNNNNNNNNNNNNNNNNNNNNNNNNNNNNNNNNNNNNNNNNNNNNNNNNNNNNNNNNNNNNNNNNNNNNNNNNNNNNNNNNNNNNNNNNNNNNNNNNNNNNNNNNNNNNNNNNNNNNNNNNNNNNNNNNNNNNNNNNNNNNNNNNNNNNNNNNNNNNNNNNNNNNNNNNNNNNNNNNNNNNNNNNNNNNNNNNNNNNNNNNNNNNNNNNNNNNNNNNNNNNNNNNNNNNNNNNNNNNNNNNNNNNNNNNNNNNNNNNNNNNNNNNNNNNNNNNNNNNNNNNNNNNNNNNNNNNNNNNNNNNNNNNNNNNNNNNNNNNNNNNNNNNNNNNNNNNNNNNNNNNNNNNNNNNNNNNNNNNNNNNNNNNNNNNNNNNNNNNNNNNNNNNNNNNNNNNNNNNNNNNNNNNNNNNNNNNNNNNNNNNNNNNNNNNNNNNNNNNNNNNNNNNNNNNNNNNNNNNNNNNNNNNNNNNNNNNNNNNNNNNNNNNNNNNNNNNNNNNNNNNNNNNNNNNNNNNNNNNNNNNNNNNNNNNNNNNNNNNNNNNNNNNNNNNNN
>DENV2|M13|320|Mexico_Chiapas|2014-05-19
NNNNNNNNNNNNNNNNNNNNNNNNNNNNNNNNNNNNNNNNNNNNNNNNNNNNNNNNNNNNNNNNNNNNNNNNNNNNNNNNNNNNNNNNNNNNNNNNNNNNNNNNNNNNNNNNNNNNNNNNNNNNNNNNNNNNNNNNNNNNNNNNNNNNNNNNNNNNNNNNNNNNNNNNNNNNNNNNNNNNNNNNNNNNNNNNNNNNNNNNNNNNNNNNNNNNNNNNNNNNNNNNNNNNNNNNNNNNNNNNNNNNNNNNNNNNNNNNNNNNNNNNNNNNNNNNNNNNNNNNNNNNNNNNNNNNNNNNNNNNNNNNNNNNNNNNNNNNNNNNNNNNNNNNNNNNNNNNNNNNNNNNNNNNNNNNNNNNNNNNNNNNNNNNNNNNNNNNNNNNNNNNNNNNNNNNNNNNNNNNNNNNNNNNNNNNNNNNNNNNNNNNNNNNNNNNNNNNNNNNNNNNNNNNNNNNNNNNNNNNNNNNNNNNNNNNNNNNNNNNNNNNNNNNNNNNNNNNNNNNNNNNNNNNNNNNNNNNNNNNNNNNNNNNNNNNNNNNNNNNNNNNNNNNNNNNNNNNNNNNNNNNNNNNNNNNNNNNNNNNNNNNNNNNNNNNNNNNNNNNNNNNNNNNNNNNNNNNNNNNNNNNNNNNNNNNNNNNNNNNNNNNNNNNNNNNNNNNNNNNNNNNNNNNNNNNNNNNNNNNNNNNNNNNNNNNNNNNNNNNNNNNNNNNNNNNNNNNNNNNNNNNNNNNNNNNNNNNNNNNNNNNNNNNNNNNNNNNNNNNNNNNNNNNNNNNNNNNNNNNNNNNNNNNNNNNNNNNNNNNNNNNNNNNNNNNNNNNNNNNNNNNNNNNNNNNNNNNNNNNNNNNNCTGCATAGGAATATCAAATAGAGACTTCGTAGAAGGGGTTTCAGGAGGAAGCTGGGTTGACATAGTCTTAGAACATGGAAGTTGTGTAACGACGATGGCAAAAAACAAACCAACATTGGATTTTGAACTGATAAAAACAGAAGCCAAACAACCAGCCACTCTAAGGAAGTACTGTATAGAAGCAAAGCTGACCAACACAACAACAGAATCACGTTGTCCAACACAAGGGGAACCCAGTCTAAATGAAGAGCAGGACAAAAGGTTCATCTGCAAACACTCCATGGTAGACAGAGGATGGGGAAATGGATGTGGATTATTTGGAAAGGGAGGCATTGTGACCTGTGCTATGTTTACATGCAAAAAGAATATGGAAGGAAAAGTCGTGCAGCCAGAAAACTTGGAATACACCATCGTGATAACACCCCACTCAGGAGAAGAGCACGCTGTAGGTAATGACACAGGAAAGCATGGCAAAGAAATCAAGATAACACCACAGAGTTCCATCACAGAAGCAGAACTGACAGGCTATGGCACTGTCACGATGGAGTGCTCTCCGAGAACGGGCCTCGACTTCAATGAAATGGTGCTGCTGCAGATGGAAGACAAAGCTTGGCTGGTGCACAGGCAATGGTTTCTAGACCTGCCGTTACCATGGCTACCCGGAGCGGACACACAAGGATCAAACTGGATACAGAAAGAGACATTGGTCACTTTCAAAAATCCCCACGCGAAGAAACAGGATGTCGTTGTTTTAGGGTCTCAAGAAGGGGCCATGCACACGGCACTCACAGGGGCCACAGAAATCCAGATGTCATCAGGGAACTTACTGTTCACAGGACATNNNNNNNNNNNNNNNNNNNNNNNNNNNNNNNNNNNNNNNNNNNNNNNNNNNNNNNNNNNNNNNNNNNNNNNNNNNNNNNNNNNNNNNNNNNNNNNNNNNNNNNNNNNNNNNNNNNNNNNNNNNNNNNNNNNNNNNNNNNNNNNNNNNNNNNNNNNNNNNNNNNNNNNNNNNNNNNNNNNNNNNNNNNNNNNNNNNNNNNNNNNNNNNNNNNNNNNNNNNNNNNNNNNNNNNNNNNNNNNNNNNNNNNNNNNNNNNNNNNNNNNNNNNNNNNNNNNNNNNNNNNNNNNNNNNNNNNNNNNNNNNNNNNNNNNNNNNNNNNNNNNNNNNNNNNNNNNNNNNNNNNNNNNNNNNNNNNNNNNNNNNNNNNNNNNNNNNNNNNNNNNNNNNNNNNNNNNNNNNNNNNNNNNNN--NNNNNNNNNNNNNNNNNNNNNNNNNNNNNNNNNNNNNNNNNNNNNNNNNNNNNNNNNNNNNNNNNNNNNNNNNNNNNNNNNNNNNNNNNNNNNNNNNNNNNNNNNNNNNNNNNNNNNNNNNNNNNNNNNNNNNNNNNNNNNNNNNNNNNNNNNNNNNNNNNNNNNNNNNNNNNNNNNNNNNNNNNNNNNNNNNNNNNNNNNNNNNNNNNNNNNNNNNNNNNNNNNNNNNNNNNNNNNNNNNNNNNNNNNNNNNGAAAAATAAAGAACTGAAATGTGGCAGCGGGATCTTCATCACAGATAACGTACACACATGGACAGAACAATATAAGTTCCAACCAGAATCCCCTTCAAAACTAGCTTCAGCTATCCAAAAAGCTCATGAAGAGGGCATTTGTGGAATCCGCTCAGTAACAAGATTGGAGAATCTGATGTGGAAACAAATAACACCAGAATTGAACCATATTCTATCAGAAAATGAGGTAAAGTTGACCATTATGGCAGGAGACGTTAAAGGAATCATGCAGGCAGGAAAACGATCTTTGCGGCCCCAGCCCACTGAGCTGAAGTATTCATGGAAAACATGGGGGAAGGCGAAAATGCTCTCCACAGAGTCTCACAATCAGACCTTTCTTATTGATGGCCCTGAAACAGCAGAATGCCCCAACACAAACAGAGCTTGGAACTCACTGGAAGTTGAAGACTATGGTTTTGGAGTTTTCACCACCAATATATGGCTAAAATTGAAAGAAAAACAGGATGTATTTTGTGACTCAAAACTCATGTCAGCGGCTATCAAAGACAACAGAGCCGTTCATGCCGATATGGGTTATTGGATAGAAAGCGCACTCAATGACACATGGAAGATGGAGAAAGCCTCCTTCATTGAAGTTAAAAGCTGCCACTGGCCAAAGTCACACACCCTTTGGAGCAATGGAGTATTAGAAAGTGAGATGATAATCCCAAAAAATTTTGCCGGGCCAGTGTCACAACACAATTACAGACCAGGCTACCATACACAAACAGCAGGACCTTGGCATCTAGGCAAGCTTGAGATGGACTTTGATCTTTGCGAAGGAACTACAGTGGTGGTAACTGAGGACTGTGGAAATAGAGGACCCTCTTTAAGAACGACCACTGCCTCTGGAAAACNNNNNNNNNNNNNNNNNNNNNNNNNNNNNNNNNNNNNNNNNNNNNNNNNNNNNNNNNNNNNNNNNNNNNNNNNNNNNNNNNNNNNNNNNNNNNNNNNNNNNNNNNNNNNNNNNNNNNNNNNNNNNNNNNNNNNNNNNNNNNNNNNNNNNNNNNNNNNNNNNNNNNNNNNNNNNNNNNNNNNNNNNNNNNNNNNNNNNNNNNNNNNNNNNNNNNNNNNNNNNNNNNNNNNNNNNNNNNNNNNNNNNNNNNNNNNNNNNNNNNNNNNNNNNNNNNNNNNNNNNNNNNNNNNNNNNNNNNNNNNNNNNNNNNNNNNNNNNNNNNNNNNNNNNNNNNNNNNNNNNNNNNNNNNNNNNNNNNNNNNNNNNNNNNNNNNNNNNNNNNNNNNNNNNNNNNNNNNNNNNNNNNNNNNNNNNNNNNNNNNNNNNNNNNNNNNNNNNNNNNNNNNNNNNNNNNNNNNNNNNNNNNNNNNNNNNNNNNNNNNNNNNNNNNNNNNNNNNNNNNNNNNNNNNNNNNNNNNNNNNNNNNNNNNNNNNNNNNNNNNNNNNNNNNNNNNNNNNNNNNNNNNNNNNNNNNNNNNNNNNNNNNNNNNNNNNNNNNNNNNNNNNNNNNNNNNNNNNNNNNNNNNNNNNNNNNNNNNNNNNNNNNNNNNNNNNNNNNNNNNNNNNNNNNNNNNNNN--NNNNNNN-NNNNNNNNNNNNNNNNNNNNNNNNNNNNNNNNNNNNNNNNNNNNNNNNNNNNNNNNNNNNNNNNNNNNNNNNNNNNNNNNNNNNNNNNNNNNNNNNNNNNNNNNNNNNNNNNNNNNNNNNNNNNNNNNNNNNNNNNNNNNNNNNNNNNNNNNNNNNNNNNNNNNNNNNNNNNNNNNNNNNNNNNNNNNNNNNNNNNNNNNNNNNNNNNNNNNNNNNNNNNNNNNNNNNNNNNNNNNNNNNNNNNNNNNNNNNNNNNNNNNNNNNNNNNNNNNNNNNNNNNNNNNNNNNNNNNNNNNNNNNNNNNNNNNNNNNNNNNNNNNNNNNNNNNNNNNNNNNNNNNNNNNNNNNNNNNNNNNNNNNNNNNNNNNNNNNNNNNNNNNNNNNNNNNNNNNNNNNNNNNNNNNNNNNNNNNNNNNNNNNNNNNNNNNNNNNNNNNNNNNNNNNNNNNNNNNNNNNNNNNNNNNNNNNNNNNNNNNNNNNNNNNNNNNNNNNNNNNNNNNNNNNNNNNNNNNNNNNNNNNNNNNNNNNNNNNNNNNNNNNNNNNNNNNNNNNNNNNNNNNNNNNNNNNNNNNNNNNNNNNNNNNNNNNNNNNNNNNNNNNNNNNNNNNNNNNNNNNNNNNNNNNNNNNNNNNNNNNNNNNNNNNNNNNNNNNNNNNNNNNNNNNNNNNNNNNNNNNNNNNNNNNNNNNNNNNNNNNNNNNNNNNNNNNNNNNNNNNNNNNNNNNNNNNNNNNNNNNNNNNNNNNNNNNNNNNNNNNNNNNNNNNNNNNNNNNNNNNNNNNNNNNNNNNNNNNNNNNNNNNNNNNNNNNNNNNNNNNNNNNNNNNNNNNNNNNNNNNNNNNNNNNNNNNNNNNNNNNNNNNNNNNNNNNNNNNNNNNNNNNNNNNNNNNNNNNNNNNNNNNNNNNNNNNNNNNNNNNNNNNNNNNNNNNNNNNNNNNNNNNNNNNNNNNNNNNNNNNNNNNNNNNNNNNNNNNNNNNNNNNNNNNNNNNNNNNNNNNNNNNNNNNNNNNNNNNNNNNNNNNNNNNNNNNNNNNNNNNNNNNNNNNNNNNNNNNNNAAAGATTGACCATCATGGACCTCCATCCAGGAGCAGGAAAGACAAAAAGATATCTTCCAGCCATAGTTAGAGAAGCCATAAAACGTGGCTTGAGAACATTGATCCTGGCTCCCACTAGAGTAGTGGCAGCTGAAATGGAGGAAGCTCTTAGAGGACTTCCAATAAGATACCAAACTCCAGCCATCAAAACCGAGCATACCGGGCGGGAGATCGTGGACCTAATGTGTCATGCCACATTTACTATGAGGTTGCTATCACCAGTCAGAGTGCCAAATTACAACCTGATCATCATGGACGAAGCCCACTTCACAGACCCAGCAAGTATAGCAGCTAGAGGATACATCTCAACTCGAGTAGAGATGGGTGAAGCAGCTGGGATTTTCATGACAGCCACTCCTCCGGGAAGTAGAGACCCATTTCCTCAGAGCAACGCACCGATCATGGATGAGGAAAGAGAAATCCCTGAGCGTTCGTGGAATTCAGGACACGAATGGGTCACGGATTTTAAGGGGAAGACTGTTTGGTTTGTTCCAAGTATAAAAGCAGGAAATGATATAGCAGCTTGTCTTAGGAAAAATGGAAAGAAAGTGATACAACTCAGTAGGAAGACTTTTGACTCTGAGTATGTTAAGACTAGAGCCAATGATTGGGACTTCGTGGTCACAACTGACATCTCAGAAATGGGTGCCAACTTCAAGGCTGAGAGGGT-TATAGACCCCAGACGTTGCATGAAACCAGTCATACTAACAGATGGCGAAGAGCGGGTGATCTTGGCAGGGCCTATGCCAGTGACCCACTCTAGTGCAGCGCAAAGAAGAGGGAGAATAGGAAGAAATCCAAAANNNNNNNNNNNNNNNNNNNNNNNNNNNNNNNNNNNNNNNNNNNNNNNNNNNNNNNNNNNNNNNNNNNNNNNNNNNNNNNNNNNNNNNNNNNNNNNNNNNNNNNNNNNNNNNNNNNNNNNNNNNNNNNNNNNNNNNNNNNNNNNNNNNNNNNNNNNNNNNNNNNNNNNNNNNNNNNNNNNNNNNNNNNNNNNNNNNNNNNNNNNNNNNNNNNNNNNNNNNNNNNNNNNNNNNNNNNNNNNNNNNNNNNNNNNNNNNNNNNNNNNNNNNNNNNNNNNNNNNNNNNNNNNNNNNNNNNNNNNNNNNNNNNNNNNNNNNNNNNNNNNNNNNNNNNNNNNNNNNNNNNNNNNNNNNNNNNNNNNNNNNNNNNNNNNNNNNNNNNNNNNNNNNNNNNNNNNNNNNNNNNNNNNNNNNNNNNNNNNNNNNNNNNNNNNNNNNNNNNNNNNNNNNNNNNNNNNNNNNNNNNNNNNNNNNNNNNNNNNNNNNNNNNNNNNNNNNNNNNNNNNNNNNNNNNNNNNNNNNNNNNNNNNNNNNNNNNNNNNNNNNNNNNNNNNNNNNNNNNNNNNNNNNNNNNNNNNNNNNNNNNNNNNNNNNNNNNNNNNNNNNNNNNNNNNNNNNNNNNNNNNNNNNNNNNNNNNNNNNNNNNNNNNNNNNNNNNNNNNNNNNNNNNNNNNNNNNNNNNNNNNNNNNNNNNNNNNNNNNNNNNNNNNNNNNNNNNNNNNNNNNNNNNNNNNNNNNNNNNNNNNNNNNNNNNNNNNNNNNNNNNNNNNNNNNNNNNNNNNNNNNNNNNNNNNNNNNNNNNNNNNNNNNNNNNNNNNNNNNNNNNNNNNNNNNNNNNNNNNNNNNNAAGACAACCAATTGACCTACGTTGTCATAGCCATCCTCACAGTGGTGGCCGCAACCATGGCAAACGAGATGGGTTTCCTGGAAAAAACCAAGAAAGACCTCGGACTGGGAAGCATTACAACCCAGGAATCTGAGAGCAATATCCTGGACATAGATCTACGCCCTGCATCAGCATGGACGCTGTATGCCGTGGCCACAACATTTCTCACACCAATGTTGAGACATAGCATTGAAAATTCCTCAGTGAATGTCTCCCTAACAGCCATTGCTAACCAAGCTACAGTGCTAATGGGTCTTGGGAAAGGATGGCCATTGTCAAAGATGGACATTGGAGTTCCCCTCCTTGCCATTGGATGCTATTCACAAGTCAACCCTATAACTCTCACAGCAGCTCTTCTTCTATTGGTAGCACATTATGCCATTATAGGGCCAGGGCTTCAAGCAAAAGCAACCAGAGAAGCTCAGAAAAGAGCGGCAGCAGGCATCATGAAAAACCCAACAGTCGATGGAATAACAGTGATTGACCTAGACCCAATACCCTATGATCAAAAATTTGAAAAGCAGCTAGGACAAGTGATGCTCCTAATCCTCTGCGTGACTCAAGTATTAATGATGAGGACTACATGGGCTTTGTGTGAGGCTCTAACCCTAGCGACCGGGCCCATCTCCACACTGTGGGAAGGAAATCCAGGGAGGTTTTGGAACACTACCATTGCAGTGTCAATGGCCAACATCTTTAGGGGGAGCTACTTGGCCGGAGCTGGACTTCTCTTTTCCATCATGAAAAACACAACAAGCACAAGAAGAGGAACTGGCAACATAGGAGAGACACTTGGAGAAAAATGGAAAAGTCGATTAAACGCACTGGGAAAAAGTGAATTTCAAATCTACANNNNNNNNNNNNNNNNNNNNNNNNNNNNNNNNNNNNNNNNNNNNNNNNNNNNNNNNNNNNNNNNNNNNNNNNNNNNNNNNNNNNNNNNNNNNNNNNNNNNNNNNNNNNNNNNNNNNNNNNNNNNNNNNNNNNNNNNNNNNNNNNNNNNNNNNNNNNNNNNNNNNNNNNNNNNNNNNNNNNNNNNNNNNNNNNNNNNNNNNNNNNNNNNNNNNNNNNNNNNNNNNNNNNNNNNNNNNNNNNNNNNNNNNNNNNNNNNNNNNNNNNNNNNNNNNNNNNNNNNNNNNNNNNNNNNNNNNNNNNNNNNNNNNNNNNNNNNNNNNNNNNNNNNNNNNNNNNNNNNNNNNNNNNNNNNNNNNNNNNNNNNNNNNNNNNNNNNNNNNNNNNNNNNNNNNNNNNNNNNN-NNNNNNNNNNNNNNNNNNNNNNNNNNNNNNNNNNNNNNNNNNNNNNNNNNNNNNNNNNNNNNNNNNNNNNNNNNNNNNNNNNNNNNNNNNNNNNNNNNNNNNNNNNNNNNNNNNNNNNNNNNNNNNNNNNNNNNNNNNNNNNNNNNNNNNNNNNNNNNNNNNNNNNNNNNNNNNNNNNNNNNNNNNNNNNNNNNNNNNNNNNNNNNNNNNNNNNNNNNNNNNNNNNNNNNNNNNNNNNNNNNNNNNNNNNNNNNNNNNNNNNNNNNNNNNNNNNNNNNNNNNNNNNNNNNNNNNNNNNNNNNNNNNNNNNNNNNNNNNNNNNNNNNNNNNNNNNNNNNNNNNNNNNNNNNNNNNNNNNNNNNNNNNNNNNNNNNNNNNNNNNNNNNNNNNNNNNATGATCAAGACCACCCATACAAAACGTGGGCTTACCATGGCAGCTATGAAACAAAACAAACTGGATCAGCATCATCTATGGTGAACGGAGTGGTCAGATTGCTGACAAAACCTTGGGACGTCGTCCCTATGGTGACACAGATGGCAATGACAGACACGACTCCATTTGGACAACAGCGCGTTTTCAAAGAGAAAGTAGACACGAGAACCCAAGAACCGAAGGAAGGCACAAAGAAACTGATGAAAATTACAGCAGAGTGGCTTTGGAAAGAACTTGGAAAGAAAAAGACGCCCAGGATGTGTACCAGAGAAGAATTCACAAGAAAAGTGAGAAGCAACGCAGCCCTGGGGGCCATATTCACTGATGAGAACAAATGGAAATCGGCACGTGAGGCTGTTGAAGACGGCAGGTTTTGGGAGCTGGTTGACAGGGAAAGAAATCTCCATCTTGAAGGAAAGTGTGAAACATGTGTGTATAACATGATGGGAAAAAGAGAGAAGAAACTGGGGGAGTTCGGCAAGGCAAAAGGTAGCAGAGCCATATGGTACATGTGGCTTGGAGCACGCTTCTTAGAGTTTGAAGCCCTAGGATTCTTGAATGAAGATCACTGGTTCTCCAGAGGGAACTCCCTGAGTGGAGTGGAAGGAGAAGGGCTGCACA-GGTTAGGCTACATTTTAAGAGAAGTGGGCAAGAAAGAAGGGGGAGCAATGTACGCCGATGATACAGCAGGATGGGACACAAGAATCACACTAGAAGACTTAAAAAATGAAGAAATGGTAACAAACCACATGAAAGGAGAACACAAGAAACTAGCCGAGGCCATATTCAAATTAACGTACCAAAACAAGGTGGTGCGTGTGCNNNNNNNNNNNNNNNNNNNNNNNNNNNNNNNNNNNNNNNNNNNNNNNNNNNNNNNNNNNNNNNNNNNNNNNNNNNNNNNNNNNNNNNNNNNNNNNNNNNNNNNNNNNNNNNNNNNNNNNNNNNNNNNNNNNNNNNNNNNNNNNNNNNNNNNNNNNNNNNNNNNNNNNNNNNNNNNNNNNNNNNNNNNNNNNNNNNNNNNNNNNNNNNNNNNNNNNNNNNNNNNNNNNNNNNNNNNNNNNNNNNNNNNNNNNNNNNNNNNNNNNNNNNNNNNNNNNNNNNNNNNNNNNNNNNNNNNNNNNNNNNNNNNNNNNNNNNNNNNNNNNNNNNNNNNNNNNNNNNNNNNNNNNNNNNNNNNNNNNNNNNNNNNNNNNNNNNNNNNNNNNNNNNNNNNNNNNNNNNNNNNNNNNNNNNNNNNNNNNNNNNNNNNNNNNNNNNNNNNNNNNNNNNNNNNNNNNNNNNNNNNNNNNNNNNNNNNNNNNNNNNNNNNNNNNNNNNNNNNNNNNNNNNNNNNNNNNNNNNNNNNNNNNNNNNNNNNNNNNNNNNNNNNNNNNNNNNNNNNNNNNNNNNNNNNNNNNNNNNNNNNNNNNNNNNNNNNNNNNNNNNNNNNNNNNNNNNNNNNNNNNNNNNNNNNNNNNNNNNNNNNNNNNNNNNNNNNNNNNNNNNNNNNNNNNNNNNNNNNNNNNNNNNNNNNNNNNNNNNNNNNNNNNNNNNNNNNNNNNNNNNNNNNNNNNNNNNNNNNNNNNNNNNNNNNNNNNNNNNNNNNNNNNNNNNNNNNNNNNNNNNNNNNNNNNNNNNNNNNNNNNNNNNNNNNNNNNNNNNNNNNNNNNNNNNNNNNNNNNNNNNNNNNNNNNNNNNNNNNNNNNNNNNNNNNNNNNNNNNNNNNNNNNNNNNNNNNNNNNNNNNNNNNNNNNNNNNNNNNNNNNNNNNNNNNNNNNNNNNNNNNNNNNNNNNNNNNNNNNNNNN
>DENV2|M6|658cc|Mexico_Veracruz|2013-07-10
NNNNNNNNNNNNNNNNNNNNNNNNNNNNNNNNNNNNNNNNNNNNNNNNNNNNNNNNNNNNNNNNNNNNNNNNNNNNNNNNNNNNNNNNNNNNNNNNNNNNNNNNNNNNNNNNNNNNNNNNNNNNNNNNNNNNNNNNNNNNNNNNNNNNNNNNNNNNNNNNNNNNNNNNNNNNNNNNNNNNNNNNNNNNNNNNNNNNNNNNNNNNNNNNNNNNNNNNNNNNNNNNNNNNNNNNNNNNNNNNNNNNNNNNNNNNNNNNNNNNNNNNNNNNNNNNNNNNNNNNNNNNNNNNNNNNNNNNNNNNNNNNNNNNNNNNNNNNNNNNNNNNNNNNNNNNNNNNNNNNNNNNNNNNNNNNNNNNNNNNNNNNNNNNNNNNNNNNNNNNNNNNNNNNNNNNNNNNNNNNNNNNNNNNNNNNNNNNNNNNNNNNNNNNNNNNNNNNNNNNNNNNNNNNNNNNNNNNNNNNNNNNNNNNNNNNNNNNNNNNNNNNNNNNNNNNNNNNNNNNNNNNNNNNNNNNNNNNNNNNNNNNNNNNNNNNNNNNNNNNNNNNNNNNNNNNNNNNNNNNNNNNNNNNNNNNNNNNNNNNNNNNNNNNNNNNNNNNNNNNNNNNNNNNNNNNNNNNNNNNNNNNNNNNNNNNNNNNNNNNNNNNNNNNNNNNNNNNNNNNNNNNNNNNNNNNNNNNNNNNNNNNNNNNNNNNNNNNNNNNNNNNNNNNNNNNNNNNNNNNNNNNNNNNNNNNNNNNNNNNNNNNNNNNNNNNNNNNNNNNNNNNNNNNNNNNNNNNNNNNNNNNNNNNNNNNNNNNNNNNNNNNNNNNNNNNNNNNNNNNNNNNNNNNNNNNNNNNNNNNNNNNNCTGCATAGGAATATCAAATAGAGACTTCGTAGAAGGGGTTTCAGGAGGAAGCTGGGTTGACATAGTCTTAGAACATGGAAGTTGTGTGACGACGATGGCAAAAAACAAACCAACATTGGATTTTGAACTGATAAAAACAGAAGCCAAACAACCAGCCACTCTAAGGAAGTACTGTATAGAAGCAAAGCTGACCAACACAACAACAGAATCACGTTGTCCAACACAAGGGGAACCCAGTCTAAATGAAGAGCAGGACAAAAGGTTCATCTGCAAACACTCCATGGTAGACAGAGGATGGGGAAATGGATGTGGATTATTTGGAAAAGGAGGCATTGTGACCTGTGCTATGTTTACATGCAAAAAGAATATGGAAGGAAAAGTCGTGCAGCCAGAAAACTTGGAATACACCATCGTGATAACACCCCACTCAGGAGAAGAGCACGCTGTAGGTAATGACACAGGAAAGCATGGCAAAGAAATCAAGATAACACCACAGAGTTCCATCACAGAAGCAGAACTGACAGGCTATGGCACTGTCACGATGGAGTGCTCTCCGAGAACGGGCCTCGACTTCAATGAGATGGTGCTGCTGCAGATGGAAGACAAAGCTTGGCTGGTGCACAGGCAATGGTTTCTAGACCTGCCGTTACCATGGCTACCCGGAGCGGACACACAAGGATCAAATTGGATACAGAAAGAGACATTGGTCACTTTCAAAAATCCCCACGCGAAGAAACAGGATGTCGTTGTTTTAGGGTCTCAAGAAGGGGCCATGCACACGGCACTCACAGGGGCCACAGAAATCCAGATGTCATCAGGGAACTTACTGTTCACAGGACATNNNNNNNNNNNNNNNNNNNNNNNNNNNNNNNNNNNNNNNNNNNNNNNNNNNNNNNNNNNNNNNNNNNNNNNNNNNNNNNNNNNNNNNNNNNNNNNNNNNNNNNNNNNNNNNNNNNNNNNNNNNNNNNNNNNNNNNNNNNNNNNNNNNNNNNNNNNNNNNNNNNNNNNNNNNNNNNNNNNNNNNNNNNNNNNNNNNNNNNNNNNNNNNNNNNNNNNNNNNNNNNNNNNNNNNNNNNNNNNNNNNNNNNNNNNNNNNNNNNNNNNNNNNNNNNNNNNNNNNNNNNNNNNNNNNNNNNNNNNNNNNNNNNNNNNNNNNNNNNNNNNNNNNNNNNNNNNNNNNNNNNNNNNNNNNNNNNNNNNNNNNNNNNNNNNNNNNNNNNNNNNNNNNNNNNNNNNNNNNNNNNNNNNNN--NNNNNNNNNNNNNNNNNNNNNNNNNNNNNNNNNNNNNNNNNNNNNNNNNNNNNNNNNNNNNNNNNNNNNNNNNNNNNNNNNNNNNNNNNNNNNNNNNNNNNNNNNNNNNNNNNNNNNNNNNNNNNNNNNNNNNNNNNNNNNNNNNNNNNNNNNNNNNNNNNNNNNNNNNNNNNNNNNNNNNNNNNNNNNNNNNNNNNNNNNNNNNNNNNNNNNNNNNNNNNNNNNNNNNNNNNNNNNNNNNNNNNNNNNNNNNGAAAAATAAAGAACTGAAATGTGGCAGCGGGATCTTCATCACAGACAACGTACACACATGGACAGAACAATATAAGTTCCAACCAGAATCCCCTTCAAAACTAGCTTCAGCTATCCAAAAAGCTCATGAAGAGGGCATTTGTGGAATCCGCTCAGTAACAAGATTAGAGAATTTGATGTGGAAACAAATAACACCAGAATTGAACCATATTCTATCAGAAAATGAGGTAAAGTTGACCATTATGACAGGAGACATTAAAGGAATCATGCAGGCAGGAAAACGATCTTTGCGGCCCCAGCCCACTGAGCTGAAGTATTCATGGAAAACATGGGGGAAGGCGAAAATGCTCTCCACAGAGTCTCACAATCAGACCTTTCTTATTGATGGCCCTGAAACAGCAGAATGCCCCAACACAAACAGAGCTTGGAACTCACTGGAAGTTGAAGACTATGGTTTTGGAGTTTTCACCACCAATATATGGCTGAAATTGAAAGAAAAACAGGATGTATTTTGTGACTCAAAACTCATGTCAGCGGCCATTAAAGACAACAGAGCCGTTCATGCCGATATGGGTTATTGGATAGAAAGCGCACTCAATGACACATGGAAGATGGAGAAAGCCTCCTTCATTGAAGTTAAAAGCTGCCACTGGCCAAAGTCACACACCCTTTGGAGCAATGGAGTATTAGAAAGTGAGATGATAATCCCAAAAAATTTTGCCGGGCCAGTGTCACAACACAACTACAGACCAGGCTACCATACACAAACAGCAGGACCTTGGCATCTAGGTAAGCTTGAGATGGACTTCGATCTCTGCGAAGGAACTACAGTGGTGGTAACTGAGGACTGTGGAAATAGAGGACCCTCTTTAAGAACGACCACTGCCTCTGGAAAACNNNNNNNNNNNNNNNNNNNNNNNNNNNNNNNNNNNNNNNNNNNNNNNNNNNNNNNNNNNNNNNNNNNNNNNNNNNNNNNNNNNNNNNNNNNNNNNNNNNNNNNNNNNNNNNNNNNNNNNNNNNNNNNNNNNNNNNNNNNNNNNNNNNNNNNNNNNNNNNNNNNNNNNNNNNNNNNNNNNNNNNNNNNNNNNNNNNNNNNNNNNNNNNNNNNNNNNNNNNNNNNNNNNNNNNNNNNNNNNNNNNNNNNNNNNNNNNNNNNNNNNNNNNNNNNNNNNNNNNNNNNNNNNNNNNNNNNNNNNNNNNNNNNNNNNNNNNNNNNNNNNNNNNNNNNNNNNNNNNNNNNNNNNNNNNNNNNNNNNNNNNNNNNNNNNNNNNNNNNNNNNNNNNNNNNNNNNNNNNNNNNNNNNNNNNNNNNNNNNNNNNNNNNNNNNNNNNNNNNNNNNNNNNNNNNNNNNNNNNNNNNNNNNNNNNNNNNNNNNNNNNNNNNNNNNNNNNNNNNNNNNNNNNNNNNNNNNNNNNNNNNNNNNNNNNNNNNNNNNNNNNNNNNNNNNNNNNNNNNNNNNNNNNNNNNNNNNNNNNNNNNNNNNNNNNNNNNNNNNNNNNNNNNNNNNNNNNNNNNNNNNNNNNNNNNNNNNNNNNNNNNNNNNNNNNNNNNNNNNNNNNNNNNNNNNNNNNN--NNNNNNN-NNNNNNNNNNNNNNNNNNNNNNNNNNNNNNNNNNNNNNNNNNNNNNNNNNNNNNNNNNNNNNNNNNNNNNNNNNNNNNNNNNNNNNNNNNNNNNNNNNNNNNNNNNNNNNNNNNNNNNNNNNNNNNNNNNNNNNNNNNNNNNNNNNNNNNNNNNNNNNNNNNNNNNNNNNNNNNNNNNNNNNNNNNNNNNNNNNNNNNNNNNNNNNNNNNNNNNNNNNNNNNNNNNNNNNNNNNNNNNNNNNNNNNNNNNNNNNNNNNNNNNNNNNNNNNNNNNNNNNNNNNNNNNNNNNNNNNNNNNNNNNNNNNNNNNNNNNNNNNNNNNNNNNNNNNNNNNNNNNNNNNNNNNNNNNNNNNNNNNNNNNNNNNNNNNNNNNNNNNNNNNNNNNNNNNNNNNNNNNNNNNNNNNNNNNNNNNNNNNNNNNNNNNNNNNNNNNNNNNNNNNNNNNNNNNNNNNNNNNNNNNNNNNNNNNNNNNNNNNNNNNNNNNNNNNNNNNNNNNNNNNNNNNNNNNNNNNNNNNNNNNNNNNNNNNNNNNNNNNNNNNNNNNNNNNNNNNNNNNNNNNNNNNNNNNNNNNNNNNNNNNNNNNNNNNNNNNNNNNNNNNNNNNNNNNNNNNNNNNNNNNNNNNNNNNNNNNNNNNNNNNNNNNNNNNNNNNNNNNNNNNNNNNNNNNNNNNNNNNNNNNNNNNNNNNNNNNNNNNNNNNNNNNNNNNNNNNNNNNNNNNNNNNNNNNNNNNNNNNNNNNNNNNNNNNNNNNNNNNNNNNNNNNNNNNNNNNNNNNNNNNNNNNNNNNNNNNNNNNNNNNNNNNNNNNNNNNNNNNNNNNNNNNNNNNNNNNNNNNNNNNNNNNNNNNNNNNNNNNNNNNNNNNNNNNNNNNNNNNNNNNNNNNNNNNNNNNNNNNNNNNNNNNNNNNNNNNNNNNNNNNNNNNNNNNNNNNNNNNNNNNNNNNNNNNNNNNNNNNNNNNNNNNNNNNNNNNNNNNNNNNNNNNNNNNNNNNNNNNNNNNNNNNNNNNNNNNNNNNNNNNNNNNNNNNNNNNNNNNNNNNNNNNNNNNNNNNNNNNNNNNNNNNNNNNNNNNNNNNNNNNNNNNNNNNNNNNNNNNNNNNNNNNNNNNNNNNNNNNNNNNNNNNNNNNNNNNNNNNNNNNNNNNNNNNNNNNNNNNNNNNNNNNNNNNNNNNNNNNNNNNNNNNNNNNNNNNNNNNNNNNNNNNNNNNNNNNNNNNNNNNNNNNNNNNNNNNNNNNNNNNNNNNNNNNNNNNNNNNNNNNNNNNNNNNNNNNNNNNNNNNNNNNNNNNNNNNNNNNNNNNNNNNNNNNNNNNNNNNNNNNNNNNNNNNNNNNNNNNNNNNNNNNNNNNNNNNNNNNNNNNNNNNNNNNNNNNNNNNNNNNNNNNNNNNNNNNNNNNNNNNNNNNNNNNNNNNNNNNNNNNNNNNNNNNNNNNNNNNNNNNNNNNNNNNNNNNNNNNNNNNNNNNNNNNNNNNNNNNNNNNNNNNNNNNNNNNNNNNNNNNNNNNNNNNNNNNNNNNNNNNNNNNNNNNNNNNNNNNNNNNNNNNNNNNNNNNNNNNNNNNNNNNNNNNNNNNNNNNNNNNNNNNNNNNNNNNNNNNNNNNNNNNNNNNNNNNNNNNNNNNNNNNNNNNNNNNNNNNNNNNNNNNNNNNNNNNNNNNNNNNNNNNNNNNNNNNNNNNNNNNNNNNNNNNNNNNNNNNNNNNNNNNNNNNNNNNNNNNNNNNNNNNNNNNNNNNNNNNNNNNNNNNNNNNNNNNNNNNNNNNN-NNNNNNNNNNNNNNNNNNNNNNNNNNNNNNNNNNNNNNNNNNNNNNNNNNNNNNNNNNNNNNNNNNNNNNNNNNNNNNNNNNNNNNNNNNNNNNNNNNNNNNNNNNNNNNNNNNNNNNNNNNNNNNNNNNNNNNNNNNNNNNNNNNNNNNNNNNNNNNNNNNNNNNNNNNNNNNNNNNNNNNNNNNNNNNNNNNNNNNNNNNNNNNNNNNNNNNNNNNNNNNNNNNNNNNNNNNNNNNNNNNNNNNNNNNNNNNNNNNNNNNNNNNNNNNNNNNNNNNNNNNNNNNNNNNNNNNNNNNNNNNNNNNNNNNNNNNNNNNNNNNNNNNNNNNNNNNNNNNNNNNNNNNNNNNNNNNNNNNNNNNNNNNNNNNNNNNNNNNNNNNNNNNNNNNNNNNNNNNNNNNNNNNNNNNNNNNNNNNNNNNNNNNNNNNNNNNNNNNNNNNNNNNNNNNNNNNNNNNNNNNNNNNNNNNNNNNNNNNNNNNNNNNNNNNNNNNNNNNNNNNNNNNNNNNNNNNNNNNNNNNNNNNNNNNNNNNNNNNNNNNNNNNNNNNNNNNNNNNNNNNNNNNNNNNNNNNNNNNNNNNNNNNNNNNNNNNNNNNNNNNNNNNNNNNNNNNNNNNNNNNNNNNNNNNNNNNNNNNNNNNNNNNNNNNNNNNNNNNNNNNNNNNNNNNNNNNNNNNNNNNNNNNNNNNNNNNNNNNNNNNNNNNNNNNNNNNNNNNNNNNNNNNNNNNNNNNNNNNNNNNNNNNNNNNNNNNNNNNNNNNNNNNNNNNNNNNNNNNNNNNNNNNNNNNNNNNNNNNNNNNNNNNNNNNNNNNNNNNNNNNNNNNNNNNNNNNNNNNNNNNNNNNNNNNNNNNNNNNNNNNNNNNNNNNNNNNNNNNNNNNNNNNNNNNNNNNNNNNNNNNNNNNNNNNNNNNNNNNNNNNNNNNNNNNNNNNNNNNNNNNNNNNNNNNNNNNNNNNNNNNNNNNNNNNNNNNNNNAAGACAACCAATTGACCTACGTTGTCATAGCCATCCTCACAGTGGTGGCCGCAACCATGGCAAACGAGATGGGTTTCCTGGAAAAAACCAAGAAAGACCTCGGATTGGGAAGCATCACAACCCAGGAATCTGAGAGCAATATCCTGGACATAGATCTACGCCCTGCATCAGCATGGACGCTGTATGCCGTGGCTACAACATTTCTCACACCAATGTTGAGACATAGCATTGAAAATTCCTCAGTGAATGTCTCCCTAACAGCCATTGCTAACCAAGCTACAGTGCTAATGGGTCTTGGGAAAGGATGGCCATTGTCAAAGATGGACATAGGAGTTCCCCTCCTTGCCATTGGATGCTATTCACAAGTCAACCCTATAACTCTCACAGCAGCTCTTCTTCTATTGGTAGCACATTATGCCATTATAGGGCCAGGGCTTCAAGCAAAAGCAACCAGAGAAGCTCAGAAAAGAGCAGCAGCAGGCATCATGAAAAACCCAACAGTCGATGGAATAACAGTGATTGACCTAGACCCAATACCCTATGATCCAAAATTTGAAAAGCAGCTAGGACAAGTGATGCTCCTAATCCTCTGCGTGACTCAAGTATTAATGATGAGGACTACATGGGCTTTGTGTGAGGCTCTAACCCTAGCGACCGGGCCCATCTCCACACTGTGGGAAGGAAATCCAGGGAGGTTTTGGAACACTACCATTGCAGTGTCAATGGCTAACATCTTTAGGGGGAGCTACTTGGCCGGAGCTGGACTTCTCTTTTCCATCATGAAAAACACAACAAGCACAAGAAGAGGAACTGGCAACATAGGAGAGACACTTGGAGAAAAATGGAAAAGTCGATTAAACGCACTGGGAAAAAGTGAATTTCAAATCTACANNNNNNNNNNNNNNNNNNNNNNNNNNNNNNNNNNNNNNNNNNNNNNNNNNNNNNNNNNNNNNNNNNNNNNNNNNNNNNNNNNNNNNNNNNNNNNNNNNNNNNNNNNNNNNNNNNNNNNNNNNNNNNNNNNNNNNNNNNNNNNNNNNNNNNNNNNNNNNNNNNNNNNNNNNNNNNNNNNNNNNNNNNNNNNNNNNNNNNNNNNNNNNNNNNNNNNNNNNNNNNNNNNNNNNNNNNNNNNNNNNNNNNNNNNNNNNNNNNNNNNNNNNNNNNNNNNNNNNNNNNNNNNNNNNNNNNNNNNNNNNNNNNNNNNNNNNNNNNNNNNNNNNNNNNNNNNNNNNNNNNNNNNNNNNNNNNNNNNNNNNNNNNNNNNNNNNNNNNNNNNNNNNNNNNNNNNNNNNNNN-NNNNNNNNNNNNNNNNNNNNNNNNNNNNNNNNNNNNNNNNNNNNNNNNNNNNNNNNNNNNNNNNNNNNNNNNNNNNNNNNNNNNNNNNNNNNNNNNNNNNNNNNNNNNNNNNNNNNNNNNNNNNNNNNNNNNNNNNNNNNNNNNNNNNNNNNNNNNNNNNNNNNNNNNNNNNNNNNNNNNNNNNNNNNNNNNNNNNNNNNNNNNNNNNNNNNNNNNNNNNNNNNNNNNNNNNNNNNNNNNNNNNNNNNNNNNNNNNNNNNNNNNNNNNNNNNNNNNNNNNNNNNNNNNNNNNNNNNNNNNNNNNNNNNNNNNNNNNNNNNNNNNNNNNNNNNNNNNNNNNNNNNNNNNNNNNNNNNNNNNNNNNNNNNNNNNNNNNNNNNNNNNNNNNNNNNNNATGATCAAGACCACCCATACAAAACGTGGGCTTACCATGGCAGCTATGAAACAAAACAAACTGGATCAGCATCATCTATGGTGAACGGAGTGGTCAGACTGCTGACAAAACCTTGGGACGTCGTCCCTATGGTGACACAGATGGCAATGACAGACACGACTCCATTTGGACAACAGCGCGTTTTCAAAGAGAAAGTAGACACGAGAACCCAAGAACCGAAGGAAGGCACAAAGAAACTGATGAAAATTACAGCAGAGTGGCTTTGGAAAGAACTAGGAAAGAAAAAGACACCCAGGATGTGTACCAGAGAAGAATTCACAAGAAAAGTGAGAAGCAACGCAGCCTTGGGGGCCATATTCACTGATGAGAACAAATGGAAATCGGCACGTGAGGCTGTTGAAGATGGCAGGTTTTGGGAGCTGGTTGACAGGGAAAGAAATCTCCATCTTGAAGGAAAGTGTGAAACATGTGTGTATAACATGATGGGAAAAAGAGAGAAGAAACTGGGGGAGTTCGGCAAGGCAAAAGGTAGCAGAGCCATATGGTACATGTGGCTTGGAGCACGCTTCTTAGAGTTTGAAGCCCTAGGATTCTTGAATGAAGATCACTGGTTCTCCAGAGGGAACTCCCTGAGTGGAGTGGAAGGAGAAGGGCTGCACA-GGCTAGGCTACATTTTAAGAGAAGTGGGCAAGAAGGAAGGGGGAGCAATGTACGCCGATGACACAGCAGGATGGGACACAAGAATCACACTAGAAGACTTAAAAAATGAAGAAATGGTAACAAACCACATGAAAGGAGAACACAAGAAACTAGCCGAGGCCATATTCAAATTAACGTACCAAAACAAGGTGGTGCGTGTGCNNNNNNNNNNNNNNNNNNNNNNNNNNNNNNNNNNNNNNNNNNNNNNNNNNNNNNNNNNNNNNNNNNNNNNNNNNNNNNNNNNNNNNNNNNNNNNNNNNNNNNNNNNNNNNNNNNNNNNNNNNNNNNNNNNNNNNNNNNNNNNNNNNNNNNNNNNNNNNNNNNNNNNNNNNNNNNNNNNNNNNNNNNNNNNNNNNNNNNNNNNNNNNNNNNNNNNNNNNNNNNNNNNNNNNNNNNNNNNNNNNNNNNNNNNNNNNNNNNNNNNNNNNNNNNNNNNNNNNNNNNNNNNNNNNNNNNNNNNNNNNNNNNNNNNNNNNNNNNNNNNNNNNNNNNNNNNNNNNNNNNNNNNNNNNNNNNNNNNNNNNNNNNNNNNNNNNNNNNNNNNNNNNNNNNNNNNNNNNNNNNNNNNNNNNNNNNNNNNNNNNNNNNNNNNNNNNNNNNNNNNNNNNNNNNNNNNNNNNNNNNNNNNNNNNNNNNNNNNNNNNNNNNNNNNNNNNNNNNNNNNNNNNNNNNNNNNNNNNNNNNNNNNNNNNNNNNNNNNNNNNNNNNNNNNNNNNNNNNNNNNNNNNNNNNNNNNNNNNNNNNNNNNNNNNNNNNNNNNNNNNNNNNNNNNNNNNNNNNNNNNNNNNNNNNNNNNNNNNNNNNNNNNNNNNNNNNNNNNNNNNNNNNNNNNNNNNNNNNNNNNNNNNNNNNNNNNNNNNNNNNNNNNNNNNNNNNNNNNNNNNNNNNNNNNNNNNNNNNNNNNNNNNNNNNNNNNNNNNNNNNNNNNNNNNNNNNNNNNNNNNNNNNNNNNNNNNNNNNNNNNNNNNNNNNNNNNNNNNNNNNNNNNNNNNNNNNNNNNNNNNNNNNNNNNNNNNNNNNNNNNNNNNNNNNNNNNNNNNNNNNNNNNNNNNNNNNNNNNNNNNNNNNNNNNNNNNNNNNNNNNNNNNNNNNNNNNNNNNNNNNNNNNNNNNNNNNNNNNNNNNN
