# Supplementary material for: Convergent trends and spatiotemporal patterns of Aedes-borne arboviruses in Mexico and Central America
Source: PLoS Negl Trop Dis. 2023 Sep 6;17(9):e0011169. doi: 10.1371/journal.pntd.0011169 (PMC10506721; doi:10.1371/journal.pntd.0011169)
Supplement: S4 Data — (XLSX) [file pntd.0011169.s020.xlsx]

## Sheet: CHIKV
ACCESSION_ID
AB860301
FJ807897
KC488650
KF318729
KJ451622
KJ451623
KJ451624
KJ689452
KJ689453
KP164567
KP164571
KP164572
KP851709
KP851710
KR046227
KR046228
KR046229
KR046230
KR046231
KR046232
KR046233
KR046234
KR264949
KR264950
KR264951
KR559470
KR559471
KR559472
KR559474
KR559475
KR559476
KR559477
KR559478
KR559479
KR559480
KR559481
KR559482
KR559483
KR559484
KR559485
KR559486
KR559487
KR559488
KR559489
KR559490
KR559491
KR559492
KR559494
KR559495
KR559496
KR559498
KT192707
KT308159
KT308160
KT308161
KT308162
KT308163
KT327163
KT327164
KT327165
KT327166
KT327167
KU355832
KU365372
KU365373
KU365374
KX262991
KX262992
KX262994
KX496989
KX702401
KX702402
KY272961
KY272962
KY272963
KY272964
KY272965
KY272966
KY272967
KY272968
KY272969
KY272970
KY415978
KY415979
KY415980
KY415981
KY415982
KY415983
KY415984
KY415985
KY435454
KY435455
KY435456
KY435457
KY435458
KY435459
KY435460
KY435461
KY435462
KY435463
KY435464
KY435465
KY435466
KY435467
KY435468
KY435469
KY435470
KY435471
KY435472
KY435473
KY435474
KY435475
KY435476
KY435477
KY435478
KY435479
KY435480
KY435481
KY435482
KY435483
KY435484
KY435485
KY435486
KY575565
KY575566
KY575569
KY575572
KY575573
KY680347
KY680348
KY680349
KY680350
KY680351
KY680352
KY680353
KY680354
KY680355
KY680356
KY680357
KY680358
KY680359
KY680360
KY680361
KY680362
KY680363
KY680364
KY680365
KY680366
KY680367
KY680368
KY680369
KY680370
KY680371
KY680372
KY680373
KY680374
KY680375
KY680376
KY680377
KY680378
KY680379
KY680380
KY680381
KY680382
KY680383
KY680384
KY680385
KY680386
KY680387
KY680388
KY680389
KY680390
KY680391
KY680392
KY680393
KY680394
KY680395
KY680396
KY680397
KY680398
KY680399
KY680400
KY680401
KY680402
KY680403
KY680404
KY680405
KY680406
KY680407
KY680408
KY680409
KY680410
KY680411
KY680412
KY680413
KY680414
KY703888
KY703889
KY703890
KY703891
KY703892
KY703893
KY703894
KY703895
KY703896
KY703897
KY703898
KY703899
KY703900
KY703901
KY703902
KY703903
KY703904
KY703905
KY703906
KY703907
KY703908
KY703909
KY703910
KY703911
KY703912
KY703913
KY703914
KY703915
KY703916
KY703917
KY703918
KY703919
KY703920
KY703921
KY703922
KY703923
KY703924
KY703925
KY703926
KY703927
KY703928
KY703929
KY703930
KY703931
KY703932
KY703933
KY703934
KY703935
KY703936
KY703937
KY703938
KY703939
KY703940
KY703941
KY703942
KY703943
KY703944
KY703945
KY703946
KY703947
KY703948
KY703949
KY703950
KY703951
KY703952
KY703953
KY703954
KY703955
KY703956
KY703957
KY703958
KY703959
KY703960
KY703961
KY703962
KY703963
KY703964
KY703965
KY703966
KY703967
KY703968
KY703969
KY703970
KY703971
KY703972
KY703973
KY703974
KY703975
KY703976
KY703977
KY703978
KY703979
KY703980
KY703982
KY703983
KY703984
KY703985
KY703986
KY703987
KY703988
KY703989
KY703990
KY703991
KY703992
KY703993
KY703994
KY703995
KY703996
KY703997
KY703998
KY703999
KY704000
KY704001
KY704002
LC259083
LC259084
LC259086
LC259088
LC259089
LC259090
LC259092
LN898093
LN898094
LN898095
LN898096
LN898097
LN898098
LN898099
LN898100
LN898101
LN898102
LN898103
LN898104
LN898105
LN898106
LN898107
LN898108
LN898109
LN898110
LN898111
LN898112
MF001505
MF001506
MF001507
MF001508
MF001509
MF001510
MF001511
MF001512
MF001513
MF001514
MF001515
MF001516
MF001517
MF001518
MF001519
MF773559
MF773561
MF773562
MF773563
MF773564
MF773565
MG921596
KR046228
KY680365
KY703891
MG967666
MH329293
MH329294
MH329295
MH329296
MH329297
MH329298
MH329299
MH329300
MH329301
MH329302
MH329303
MH329304
MH359139
MH359140
MH359141
MH359142
MK134712
MK134713

## Sheet: DENV1
ACCESSION_ID
DQ672562
DQ672561
DQ672563
EU863650
DQ672564
KM204119
EU848545
GQ868519
GU131984
GQ868528
GU131981
GQ868538
KJ189314
GQ868522
GQ868507
GQ868513
GU131969
GQ868514
KJ189316
GQ868508
GU131977
GU131979
GQ868532
GQ868520
KJ189325
KJ189326
GQ868502
GU131956
GQ868505
KF955415
GQ868529
GQ868500
GQ868533
KJ189346
KF955427
KJ189329
GQ868518
HQ166036
HQ166037
KJ189312
GU131965
M7|640cc
KJ189368
M12|3761
KJ189306
GQ868530
KJ189323
GQ868537
KJ189347
KJ189307
KJ189369
M2|112cc
KF955420
KJ189324
GU131983
KF955416
KF955417
KJ189334
KJ189335
GQ868534
GU131962
KF955421
GQ868504
GQ868521
KJ189344
GQ868512
KJ189322
HQ166035
KJ189315
GQ868523
GU131971
GU131978
GU131973
GQ868506
GQ868526
GU131967
GU131980
GQ868531
GU131982
KJ189330
GU131972
KJ189336
KJ189340
GQ868525
GU131963
KJ189317
GQ868511
FJ024485
EU482615
FJ432720
FJ850113
JN819402
GU131970
KJ189328
M10|1748
MZ008440
FJ898433
FJ410290
KJ189341
KJ189342
GQ868499
GQ868510
FJ024479
FJ182002
EU596503
FJ024480
FJ547068
EU482618
EU596504
FJ024481
FJ810419
JF937645
JQ287666
JF937644
EU482617
FJ024478
EU596502
FJ898437
FJ432721
EU482619
FJ547089
FJ850114
FJ024423
FJ873814
FJ024484
EU482616
KF955433
KJ189331
KJ189345
KJ189343
KJ189332
KJ189333
KF955422
HM631855
GQ868501
KJ189318
GQ868535
KJ189338
GU131957
KF955443
GQ868527
GQ868509
GU131976
KF955428
KJ189319
KF955442
GU131961
KJ189339
KF955419
GU131958
GU131964
KJ189327
GQ868539
KJ189313
GQ868503
GU131968
KJ189337
GQ868517
GQ868524
GU131966
KJ189320
KJ189321
GU131960
GQ868498
GQ868536
GQ199872
KF973464
KF973470
MZ008438
MZ008444
KF973471
KF973457
KF973453
MZ008453
MZ008446
KF973461
KF973468
KF973465
KF973469
KF973459
KF973462
GQ199857
GQ199858
FJ547088
KY829115
FJ562104
JN819403
JQ675358
FJ024482
FJ024483
GQ199873
GQ199875
EU596501
GQ199867
KF973466
KF973467
MZ008449
KF973473
KF973475
KF973463
MZ008450
MZ008447
MZ008452
MZ008451
MZ008445
JF937635
MZ008443
MZ008439
MZ008448
KF973474
KF973454
KF973456
KF973455
KF973458
MZ008442
KF973472
KF973460
GQ199859
KJ189348
KJ189349
M11|3933
M1|198cc
M3|321cc
KC692512
KC692515
KC692501
KC692503
KC692502
KC692509
KC692500
KC692506
KC692497
KC692498
KC692514
KC692510
KC692504
KC692507
JX669462
JX669463
JX669466
KC692496
KC692499
KC692505
KP188542
KP188540
KP188541
KF672760
KC692508
KC692495
KJ189356
KJ189361
KJ189363
KJ189352
KJ189365
KJ189367
KJ189357
KJ189360
KJ189355
KJ189362
KJ189364
KJ189350
KJ189354
KJ189353
KT279761
KJ189366
KU509249
KU509264
EU482591
MG877553
KJ189351
KJ189359
KJ189358
KC692516
GQ868561
KJ189302
GU131948
KY474305
KY474306
KC692517
FJ850093
GQ868562
KY474304
KY474303
MF797878
KY474307
GQ868570
GU131949
GQ868565
GQ868563
GQ868566
GQ868569
GQ868564
GQ868567
KJ189304
GQ868568
KJ189303
GQ868559
GQ868560
JX669475
KF672764
JX669471
FJ850073
KF672763
JX669470
JX669473
JX669474
JX669472
JX669467
JX669468
AB519681
JX669469
KF672761
KF672762
FJ205874
FJ562105
AF226687
FJ410186
FJ562106
FJ547087
FJ547086
FJ478457
FJ410188
JN819417
FJ205872
FJ390378
EU482592
KF955437
FJ390380
FJ410173
FJ205873
FJ390374
FJ410187
FJ390379
FJ410179
FJ410174
FJ410182
FJ410189
FJ478458
FJ410175
FJ410180
KF921911
FJ410181
KF955439
FJ410185
FJ410190
KF955438
EU482567
FJ410183
FJ205875
FJ410184
KP188568
KP188545
KP188543
JX669464
JX669461
JX669465
KP188539
KP188546
KP188547
KP188548
KP188567
GU131863
KC692511
KC692513
KF672759
KP188544
FJ850087
FJ850081
FJ850075
FJ850070
FJ850077
FJ850084
FJ850090
FJ850071
GQ868601

## Sheet: DENV2
ACCESSION_ID
EU920849
EU920843
EU920837
EU920841
EU920836
EU482731
EU687217
EU596491
EU482726
KP188569
KC294210
KC294213
KC294208
KC294218
KC294211
KC294215
KC294207
KC294202
KC294209
KC294217
KC294214
KC294204
KC294223
KC294206
KC294221
KC294220
KC294205
KC294212
KC294203
KC294219
JX286516
JX286517
JX286523
JX286520
JX286526
JX567951
KX702403
KY415992
KP188554
KP188556
KP188551
KP188552
KP188549
KP188555
KP188553
JX286524
JX286525
JX286519
JX286518
JX286521
JX286522
JX669478
JX567950
JX669477
GQ868551
GU131864
HM181971
GU131882
GQ868550
GU131880
GU131885
GU131879
GQ868549
GU131883
GU131884
EU920844
FJ850091
HQ026763
GU131881
JX669476
JX669479
EU920845
EU920848
GQ199892
KP188550
GQ199890
EU920847
EU920846
EU920838
EU920842
EU687216
FJ898451
AY702036
AY702038
AY702037
AY702039
AY702034
AY702035
AF208496
EU920832
EU920833
EU677145
EU687212
FJ898460
EU482560
EU677142
EU482546
JX079688
FJ850050
EU482623
HM631865
JF730052
EU482601
GQ868604
FJ898478
EU482444
EU482755
FJ850120
JN819422
KJ189309
GQ199894
KJ189308
GQ199893
GU369819
GQ199898
JN819416
FJ850119
GQ199895
FJ850060
FJ873808
GQ868516
GU131974
KF955395
KJ189310
GU131975
KJ189311
KU509267
FJ898439
FJ898438
FJ898461
EU482605
EU482608
EU482604
EU482606
HQ332187
HQ332190
MH215277
FJ850107
MH069498
MH069495
MH069496
HQ332185
FJ850106
HQ332184
FJ850105
GQ868641
KF955385
FJ898467
FJ639733
FJ850112
FJ639809
MH069499
MH069497
GQ868556
HQ332189
HQ332186
HQ332188
FJ850108
JN819407
GQ868554
FJ024473
FJ024475
EU854294
FJ024474
FJ182012
FJ639732
GQ868555
GQ868557
GQ868558
GU131947
FJ639734
KY474325
KY474309
KY474324
KY474330
KY474334
KY474323
KY474328
KY474322
KY474315
KY474319
KY474329
KY474308
KY474326
KY474331
KY474327
KY474312
KY474333
KY474313
KY474318
KY474314
KY474317
KY474320
KY474316
KY474321
KY474310
KY474332
KY474311
EU482607
KF955346
FJ639822
FJ639788
FJ639783
FJ024477
KJ189305
JN819408
FJ898466
EU726775
GQ868553
EU920828
FJ850076
GQ868640
EU920840
FJ850088
FJ850078
FJ850074
FJ850082
FJ850085
JX073928
JN819419
EU920835
EU920834
EU920831
EU920830
EU920829
EU482734
EU482735
EU482545
EU482549
EU482719
EU482548
EU596490
EU482544
EU596488
EU529706
EU482725
EU726770
EU482551
KF955359
EU482720
EU596489
EU482721
EU529693
EU687213
EU482552
EU781135
KF955364
EU482553
EU482556
EU687243
EU687245
EU687241
EU482723
EU687230
KF955360
EU482593
EU677146
EU677147
EU687240
EU687231
EU687228
EU482722
EU687227
EU687232
EU482732
EU677143
EU660400
KF955373
EU482547
EU569720
EU569703
EU569718
EU569719
KF955372
EU482733
EU482739
EU529700
GQ398270
EU569706
EU482550
EU482554
EU569710
EU569709
EU677141
EU569714
EU596485
GQ398277
EU529695
GQ398278
GQ398279
GQ398276
GQ398275
GQ398274
GQ398271
GQ398282
GQ398283
FJ898450
KC294200
KC294201
JX669485
HQ012536
JX669484
KC294216
KC294222
FJ850072
JX669486
JX669483
JX669482
JX669480
JX669481
JX669487
JX669488
HQ012537
HQ012535
HQ012538
HQ012534
HQ012533
EU569708
EU687220
FJ898465
GQ868552
GQ868541
GQ868595
GQ868598
GQ868597
GQ868596
GQ868540
GQ398286
GQ398287
GQ398288
GQ398289
GQ398290
GQ398291
EU482589
GQ398285
EU482579
EU482747
EU482742
EU482588
EU482587
EU660398
EU482586
EU482745
EU482746
EU482581
EU482743
EU482562
EU482582
EU482740
EU482578
GQ398304
GQ398305
GQ398306
GQ398307
GQ398308
GQ398309
GQ398310
GQ398313
GQ398314
EU660399
GQ398296
GQ398295
GQ398294
EU569707
GQ398297
EU482561
GQ398298
GQ398299
EU482736
EU482594
EU482585
EU482583
EU482584
EU482744
EU482590
EU482569
EU482575
EU482573
EU482574
EU482571
EU482576
EU482577
EU482568
EU569704
GQ868603
EU482580
EU529701
GQ398284
EU482572
EU482570
KF955363
EU854293
GQ868588
GQ868589
GQ868599
FJ898449
JX966379
GQ868590
EU056811
GQ868592
JX966380
EU056812
GQ868600
